# Supplementary material for: Comprehensive dissection of variation and accumulation of free amino acids in tea accessions
Source: Hortic Res. 2023 Dec 13;11(1):uhad263. doi: 10.1093/hr/uhad263 (PMC10833077; doi:10.1093/hr/uhad263)
Supplement: Web_Material_uhad263 [file web_material_uhad263.zip]

Archive with 6 entries (6 files):
- Supplementary Figures.pdf
- Supplementary Table S1_All metabolites.xlsx
- Supplementary Table S2 Module membership and gene significance analysis.xlsx
- Supplementary Table S3_ SNPs for KASP analysis.docx
- Supplementary Table S4_Tea accessions.xlsx
- Supplementary Table S5_ The sequences of primers for qRT-PCR.docx
