# Supplementary material for: Comprehensive dissection of variation and accumulation of free amino acids in tea accessions
Source: Hortic Res. 2023 Dec 13;11(1):uhad263. doi: 10.1093/hr/uhad263 (PMC10833077; doi:10.1093/hr/uhad263)
Supplement: Web_Material_uhad263 [file web_material_uhad263.zip › Supplementary Table S1_All metabolites.xlsx]

## Sheet: Sheet1
Compounds	G3_1	G3_2	G3_3	G4_1	G4_2	G4_3	Y1_1	Y1_2	Y1_3	Y2_1	Y2_2	Y2_3	G1_1	G1_2	G1_3	G2_1	G2_2	G2_3	Y3_1	Y3_2	Y3_3	Y4_1	Y4_2	Y4_3	LJ43_1	LJ43_2	LJ43_3	BJG_1	BJG_2	BJG_3	DS_1	DS_2	DS_3	YC_1	YC_2	YC_3	KK_1	KK_2	KK_3	BY_1	BY_2	BY_3	HJ_1	HJ_2	HJ_3	ZH_1	ZH_2	ZH_3
Chlorophyll a	1.1407	1.15211	1.1447	1.20265	1.17112	1.14111	1.0429	1.06506	1.0702	0.99892	1.011	0.99131	1.10762	1.13074	1.10063	1.10762	1.13074	1.10063	0.926569	0.907104	0.933247	0.901153	0.903151	0.906951	1.03786	1.01879	1.01431	0.985948	0.966917	0.977185	1.29737	1.268	1.29999	1.42008	1.41195	1.40727	1.58989	1.55303	1.53618	1.04183	1.06874	1.06315	1.01829	1.01476	1.03881	1.0823	1.11359	1.10243
Chlorophyll b	0.428285	0.423242	0.434528	0.413171	0.404287	0.404856	0.398143	0.410483	0.405848	0.435286	0.431195	0.429791	0.436303	0.4424	0.448963	0.436303	0.4424	0.448963	0.378783	0.392393	0.395813	0.405486	0.397476	0.403264	0.4	0.391703	0.389972	0.404789	0.408754	0.416197	0.532091	0.522862	0.535122	0.592679	0.593621	0.5952	0.673491	0.665461	0.672798	0.40723	0.409994	0.406888	0.393407	0.397767	0.387135	0.370583	0.365168	0.353717
Total Chlorophyll	1.56899	1.57536	1.57922	1.61582	1.57541	1.54596	1.44104	1.47554	1.47605	1.43421	1.44219	1.4211	1.54393	1.57314	1.54959	1.54393	1.57314	1.54959	1.30535	1.2995	1.32906	1.30664	1.30063	1.31021	1.43786	1.41049	1.40428	1.39074	1.37567	1.39338	1.82946	1.79087	1.83511	2.01275	2.00557	2.00247	2.26338	2.21849	2.20898	1.44906	1.47874	1.47004	1.4117	1.41253	1.42595	1.45288	1.47876	1.45614
3-Aminopropionitrile	13500	15000	14000	11200	7360	10400	12900	9220	8750	6330	6300	6190	4370	4590	6950	5300	5760	10500	10100	7290	8290	4060	5860	2370	11000	8270	7260	6300	5120	8940	4930	3400	1140	9	9	9	9	9	9	3140	5350	5460	7560	8920	6470	7200	7790	9720
1-Methylguanidine	253000	251000	284000	300000	285000	285000	254000	245000	238000	245000	242000	244000	425000	415000	404000	276000	287000	287000	221000	218000	216000	346000	278000	341000	151000	170000	158000	315000	285000	304000	1680000	1760000	1810000	1140000	517000	1090000	260000	259000	252000	432000	422000	418000	283000	278000	290000	272000	268000	274000
L-Glycine	10900	8150	8450	7180	9390	12000	7130	10900	8420	14200	9070	10300	11000	7770	7180	17800	13600	15200	8800	8520	6610	17100	8100	18300	7500	6150	9260	16800	11100	11600	5510	4530	7140	6160	9690	10400	10700	11700	11300	12700	8150	7600	7120	8320	8770	11700	15100	18400
Pyruvic acid	119000	81300	98400	83400	75700	89700	88700	105000	55300	52800	63300	71500	99100	41400	55000	47300	85200	76500	64500	55600	105000	37300	93700	41100	104000	103000	62200	88400	81100	46200	63400	92900	75800	90500	102000	101000	63300	49500	49600	70200	121000	80900	140000	73300	134000	104000	104000	75200
Putrescine	603000	655000	618000	493000	441000	427000	962000	888000	885000	1800000	1890000	1590000	1380000	1210000	1250000	1420000	1320000	1320000	651000	607000	619000	991000	1390000	1030000	732000	696000	608000	1150000	1070000	934000	762000	755000	744000	408000	415000	364000	851000	927000	762000	531000	487000	473000	822000	884000	702000	900000	840000	776000
L-Alanine	11700	13100	10400	11400	11000	15000	28500	28200	32400	19500	17200	16500	7750	9690	7340	7950	6550	8340	18900	18200	16900	38200	15000	22700	17200	17100	13400	10000	12700	11600	1250	770	1280	9	9	9	8560	11400	8760	11600	11100	7460	19500	25700	15900	23100	19200	18500
3-Hydroxypropanoic acid	79000	63900	54400	69800	66700	62700	52200	43900	50700	52900	61700	65200	49100	26100	50700	44100	47900	70700	74000	69300	54100	40600	87200	68900	44200	70700	76700	47300	57000	54200	103000	98900	92600	130000	141000	139000	68300	59300	48500	78600	87500	86000	60500	67100	61700	79300	110000	52900
2,3-Dihydroxypropanal	10700	5030	2270	7690	3630	5670	1910	7440	3880	1940	3830	11200	3870	2740	1330	2740	5050	2740	7530	3520	1350	4050	2680	2350	8310	3910	3480	9	5410	5030	7170	9310	5780	1960	5370	5030	2390	2830	4460	8120	7210	9	4490	4880	2680	5610	7150	9670
2-Picoline; 2-Methylpyridine	3860000	6760000	7080000	5870000	4140000	2680000	6090000	4200000	6070000	5050000	4030000	5510000	4540000	4860000	2300000	4340000	3050000	3420000	5070000	2920000	4590000	2400000	4450000	2860000	4950000	2680000	2200000	5340000	5530000	4850000	7320000	2680000	2360000	7720000	3230000	7590000	4710000	4330000	4650000	5230000	3970000	5550000	6060000	5660000	5740000	4920000	5400000	5000000
Phenol	1170000	1200000	1170000	1090000	1060000	1100000	835000	817000	887000	539000	657000	600000	436000	468000	441000	236000	330000	291000	1490000	1510000	1540000	323000	600000	432000	402000	422000	437000	1020000	996000	979000	294000	282000	307000	362000	336000	410000	2070000	2040000	2140000	462000	455000	472000	319000	298000	330000	469000	519000	521000
2-Hydroxypyridine	128000	147000	219000	206000	240000	304000	294000	193000	122000	150000	169000	160000	133000	136000	138000	101000	93000	127000	154000	173000	128000	75700	171000	155000	182000	173000	155000	184000	197000	142000	95900	93300	122000	39100	183000	50600	96000	113000	108000	142000	123000	129000	214000	133000	237000	186000	157000	163000
3-Hydroxypyridine	481000	374000	383000	210000	208000	263000	395000	380000	394000	336000	233000	365000	251000	229000	126000	324000	281000	312000	223000	174000	249000	204000	273000	171000	225000	294000	223000	347000	326000	306000	277000	333000	269000	241000	321000	233000	305000	232000	219000	270000	324000	446000	273000	317000	291000	415000	289000	366000
4-Hydroxypyridine	481000	374000	383000	210000	208000	263000	395000	380000	394000	336000	233000	365000	251000	229000	126000	324000	281000	312000	223000	174000	249000	204000	273000	171000	225000	294000	223000	347000	326000	306000	277000	333000	269000	241000	321000	233000	305000	232000	219000	270000	324000	446000	273000	317000	291000	415000	289000	366000
Methanesulfonic acid	1390000	1360000	1390000	1920000	1850000	2010000	3530000	3790000	3780000	1340000	1520000	1530000	2180000	2150000	2140000	2300000	2260000	2270000	1670000	1710000	1790000	2010000	2160000	1920000	2150000	2180000	2150000	2780000	2830000	2640000	1700000	1620000	1630000	482000	502000	499000	8930000	9080000	9170000	1580000	1540000	1920000	3140000	3380000	3580000	3080000	3080000	2960000
1-Aminocyclopropane-1-carboxylic acid	2860000	3000000	3140000	2790000	2730000	2790000	3740000	3800000	3650000	3020000	4130000	2920000	2980000	2930000	2910000	2880000	2780000	2520000	2690000	2590000	2640000	3830000	3010000	3550000	2850000	2940000	2820000	2630000	2720000	2850000	1340000	1570000	1550000	1330000	1360000	1360000	2280000	2210000	2170000	2540000	2420000	2430000	2940000	3680000	3230000	3600000	3130000	3270000
L-Azetidine-2-carboxylic acid	9340000	8620000	8890000	7030000	8140000	8130000	11200000	11000000	10900000	8920000	11400000	8430000	8580000	9040000	8210000	8240000	8590000	8430000	7750000	10500000	7500000	12200000	8690000	10900000	7800000	8440000	8600000	8210000	7990000	8550000	4680000	5290000	5250000	3800000	4230000	3690000	6640000	6290000	6540000	7090000	6960000	6890000	11300000	10100000	9500000	9820000	9260000	9540000
3-Methyl-1-pentanol	50700	40400	42400	20600	28000	22300	133000	178000	177000	42200	50400	48200	19200	22700	17900	19700	23000	17600	43400	29100	28600	25600	31000	41100	50500	38600	33500	21100	16200	15300	26300	25800	29000	9	9	9	11800	34000	20200	24100	18400	23900	52300	54900	68100	35700	24300	27800
γ-Aminobutyric acid	2630000	2340000	2560000	3580000	3460000	3360000	1360000	1430000	1350000	1000000	1040000	1070000	526000	565000	619000	489000	542000	592000	1240000	1160000	1290000	725000	681000	802000	867000	862000	898000	485000	508000	487000	179000	178000	178000	131000	163000	145000	369000	387000	363000	630000	582000	603000	1870000	1960000	1850000	292000	298000	316000
N,N-Dimethylglycine	3270000	3230000	3140000	3750000	3730000	3620000	3200000	3170000	2940000	2370000	2140000	2400000	2040000	1940000	2060000	1630000	1680000	1650000	2770000	2700000	2870000	1840000	2300000	1990000	2210000	2310000	2280000	1600000	1580000	1570000	1090000	962000	1010000	875000	884000	824000	1480000	1470000	1370000	1940000	1940000	1870000	2480000	2340000	2390000	1730000	1690000	1630000
2-Aminoisobutyric acid	35500000	34700000	36500000	35700000	36000000	34600000	46000000	45000000	43600000	33100000	31500000	31900000	32900000	30100000	31900000	27600000	26000000	25500000	41800000	40800000	40800000	28700000	32900000	33800000	35100000	35500000	35100000	25300000	24300000	24500000	18300000	19100000	18600000	15300000	15400000	14600000	24400000	24400000	25100000	29900000	31000000	30400000	28300000	25000000	26100000	28700000	29200000	28900000
Methyl 3-aminopropanoate	25900000	26500000	25700000	24600000	26000000	25900000	31300000	32000000	31700000	21800000	23400000	23900000	23600000	24900000	24200000	20000000	18100000	21000000	30200000	30200000	29600000	21400000	26100000	25300000	25300000	25700000	27200000	18800000	19500000	19500000	14600000	13700000	14300000	11900000	12400000	11500000	19400000	18000000	17500000	22200000	24000000	23300000	20700000	19300000	19800000	22300000	21500000	21500000
Hydroxypyruvic acid*	186000	167000	150000	186000	172000	207000	260000	268000	292000	1370000	313000	913000	1970000	309000	909000	1670000	306000	1400000	446000	423000	420000	2090000	379000	1390000	264000	226000	198000	441000	438000	477000	1720000	1630000	1840000	2460000	2420000	1930000	418000	409000	416000	425000	364000	393000	325000	344000	323000	224000	219000	235000
Tartronate semialdehyde*	148000	116000	124000	135000	154000	172000	219000	216000	215000	1020000	286000	776000	1610000	262000	777000	1380000	256000	1190000	323000	342000	372000	1770000	307000	1210000	161000	170000	209000	379000	364000	391000	1330000	1480000	1440000	2200000	2050000	2190000	329000	341000	361000	349000	358000	307000	264000	256000	274000	176000	191000	185000
3-Hydroxybutyric acid	293000	284000	297000	333000	336000	318000	459000	426000	451000	2160000	541000	1330000	3150000	547000	1600000	2860000	517000	2240000	742000	737000	751000	4770000	604000	2730000	419000	413000	408000	731000	753000	746000	4840000	4970000	4520000	8400000	7990000	8050000	922000	893000	933000	725000	673000	616000	576000	555000	614000	358000	409000	421000
Malonic acid	440000	471000	489000	588000	531000	394000	671000	655000	719000	3060000	768000	1920000	4820000	644000	2150000	4030000	746000	3010000	1090000	1070000	1090000	6150000	933000	4120000	654000	680000	679000	1110000	1070000	1010000	6360000	6090000	6010000	10200000	9550000	9540000	1160000	1220000	1300000	911000	888000	965000	818000	815000	857000	573000	673000	543000
Choline	212000000	212000000	212000000	218000000	211000000	224000000	265000000	243000000	249000000	213000000	203000000	208000000	205000000	206000000	206000000	180000000	174000000	175000000	235000000	247000000	237000000	196000000	212000000	201000000	210000000	211000000	212000000	168000000	161000000	176000000	128000000	133000000	141000000	116000000	115000000	119000000	174000000	174000000	168000000	197000000	196000000	195000000	181000000	167000000	173000000	186000000	186000000	188000000
L-Serine	5310000	4790000	4920000	3420000	3310000	3340000	4510000	4650000	4260000	3560000	3300000	3440000	4770000	4460000	4800000	4880000	4480000	4900000	3010000	2750000	2740000	7170000	4620000	5530000	2950000	2900000	3110000	3180000	3210000	3320000	2140000	2260000	2220000	2260000	2470000	2220000	3680000	3460000	3500000	3790000	3800000	3840000	3250000	3510000	3290000	3740000	3840000	4130000
Diethanolamine	334000	316000	305000	197000	196000	188000	260000	264000	228000	208000	176000	204000	264000	262000	290000	302000	286000	272000	128000	131000	126000	431000	252000	329000	158000	163000	179000	163000	165000	200000	127000	95900	102000	154000	93800	114000	152000	175000	175000	203000	203000	238000	197000	202000	208000	191000	239000	238000
DL-Glyceric Acid	90000	154000	117000	94000	121000	106000	54800	38700	46900	12700	76100	38900	49200	75200	79600	31200	70700	47500	89900	61600	70000	57600	60200	65800	44700	29900	63700	61800	57500	51500	67400	31300	31400	33900	29600	35900	55700	47500	57200	41800	35200	32100	68400	85200	63700	41200	55500	40400
Benzaldehyde	17500000	15900000	16500000	16900000	19700000	15500000	16000000	22900000	27900000	18000000	14900000	14400000	38800000	37700000	36400000	26300000	24900000	21900000	11100000	9670000	14700000	31500000	24000000	24500000	35500000	30800000	32300000	31500000	39500000	34200000	453000	2130000	2370000	5000000	4190000	5190000	16200000	15500000	15600000	18100000	17200000	13100000	42300000	36400000	35300000	40200000	45300000	34800000
2,5-Dimethyl pyrazine	131000	60700	93300	45500	39900	59400	65600	49400	99100	77800	84300	103000	126000	179000	156000	73700	63100	103000	33300	58900	45000	62400	69300	56500	121000	72300	137000	107000	131000	103000	101000	78500	136000	143000	198000	123000	192000	133000	140000	79100	79100	81200	9	9	9	43800	43500	66800
2-Aminophenol	118000	112000	129000	117000	114000	112000	161000	176000	173000	36900	57500	48700	28800	90100	59400	44700	141000	77000	102000	103000	120000	57900	117000	121000	138000	129000	123000	116000	162000	87500	110000	187000	119000	37600	39300	33800	97400	111000	101000	84600	88600	73100	155000	173000	113000	97600	84000	70000
Hydroquinone	22800	26000	26100	14400	19000	13700	12700	15500	14300	32000	26700	23800	27400	24600	27200	31700	32300	28300	16500	20200	19200	32200	26700	24900	28000	26300	29700	26800	28200	19100	9	9	9	5690	9	9	34100	24600	27400	50600	51500	41900	28100	33900	37000	15600	32700	28100
Pyrocatechol	80100	91800	92400	26400	27800	32500	55500	53400	63900	54400	60800	53100	43800	28500	25300	42800	39300	49300	9	9	9	33500	20800	25000	42700	43100	46300	41500	43300	39000	19000	29600	35900	52600	51300	35500	9	9	9	43300	44900	52200	92900	95700	75500	58400	66700	61900
Isocytosine	6530000	5400000	5940000	5100000	4610000	4240000	4230000	4460000	4130000	2270000	2200000	2580000	2380000	2540000	2800000	2440000	2640000	2610000	3880000	3570000	4070000	1580000	2660000	1990000	2630000	2280000	2330000	3150000	3440000	3760000	1290000	1200000	1280000	835000	696000	709000	2170000	2230000	2280000	2660000	2420000	2670000	2460000	2540000	2600000	2340000	2510000	2920000
Cytosine	1740000	1790000	1720000	1540000	1570000	1590000	2100000	2090000	2310000	987000	1020000	1050000	1410000	1560000	1520000	1170000	1190000	1210000	1160000	980000	1020000	674000	772000	762000	790000	733000	882000	1260000	1360000	1250000	788000	71900	754000	1430000	1410000	1510000	1350000	1220000	1220000	955000	935000	936000	1720000	1810000	2020000	1230000	1170000	1180000
Histamine	1960000	2000000	2070000	1390000	1360000	1320000	2010000	2090000	1850000	995000	1030000	1030000	1240000	1260000	1260000	1060000	1140000	1110000	876000	988000	938000	778000	895000	843000	963000	980000	928000	1220000	1170000	1140000	679000	709000	710000	1210000	1150000	1210000	1130000	1100000	1120000	986000	900000	1010000	1610000	1740000	1780000	1160000	1130000	1140000
3-Furoic acid	48600	47900	49100	57200	49000	51200	45400	39500	38800	30700	46400	37500	18100	39400	34500	31100	27300	34000	73300	39300	30400	27300	33300	32800	45200	38800	36500	38600	29200	9	9	9	9	9	9	9	12000	9	9	25500	28000	26600	35500	30800	23100	49700	45300	52700
2-Furoic acid	247000	381000	294000	202000	224000	224000	263000	463000	375000	330000	377000	188000	329000	314000	312000	475000	462000	348000	305000	146000	268000	177000	310000	225000	270000	267000	259000	366000	265000	342000	285000	156000	281000	254000	366000	371000	167000	72200	159000	334000	231000	353000	328000	338000	351000	279000	280000	260000
Uracil	282000	255000	291000	319000	318000	340000	448000	463000	487000	307000	329000	334000	387000	400000	427000	419000	489000	524000	345000	322000	340000	423000	437000	378000	350000	335000	338000	432000	485000	423000	362000	378000	405000	581000	516000	523000	500000	485000	465000	309000	318000	362000	568000	568000	590000	391000	404000	364000
Creatinine	731000	727000	688000	696000	667000	710000	696000	705000	706000	741000	710000	695000	661000	700000	667000	628000	652000	636000	695000	707000	725000	580000	677000	649000	667000	642000	689000	712000	721000	720000	861000	851000	864000	879000	861000	871000	660000	685000	658000	698000	734000	732000	750000	739000	753000	712000	705000	726000
L-Proline	60400000	68000000	70500000	69900000	73200000	75100000	95900000	89900000	92200000	68200000	73400000	64300000	64200000	67900000	59100000	55100000	52600000	54100000	70500000	78000000	73100000	31400000	46400000	40000000	71100000	74500000	70800000	56000000	58700000	54600000	29100000	27700000	28500000	17800000	18600000	18600000	43600000	44700000	42400000	50500000	56100000	54400000	57700000	57900000	56700000	57300000	61700000	53500000
Maleic acid	2700	6670	5150	3830	7050	5250	4510	9700	5660	7200	7300	4080	7040	3420	3790	9	9	9	5590	9820	7060	5110	9080	6190	6280	6900	4130	10500	7890	6170	30000	27200	20700	31000	15100	31300	11000	5540	6340	13900	13200	5310	8130	6830	11200	12900	6310	13400
Fumaric acid	1580000	1530000	1580000	1220000	1160000	1320000	1290000	1480000	1500000	1260000	1330000	1250000	1030000	1040000	1010000	1210000	1250000	1270000	1560000	1700000	1730000	1250000	1670000	1550000	2050000	1900000	1710000	1280000	1390000	1130000	3560000	3430000	4160000	5050000	4800000	4490000	1290000	1600000	1320000	2600000	2970000	2950000	1940000	1820000	2190000	1570000	1730000	1760000
4-Oxopentanoic Acid	9140	8840	15900	6000	7680	10200	6530	11600	8940	9800	10200	17400	9840	9530	17700	5540	10200	16200	6800	8000	8260	10700	10600	13000	11300	10500	16000	6690	13900	22500	18000	17500	13500	22800	26200	31700	7410	5510	8820	7770	10400	19900	13100	9060	19300	7060	12100	11900
3-Methyl-2-Oxobutanoic acid	143000	111000	96100	91100	90000	109000	143000	145000	157000	124000	101000	118000	121000	137000	130000	128000	122000	112000	161000	148000	151000	109000	133000	148000	99200	117000	161000	113000	102000	126000	175000	150000	190000	208000	216000	293000	67700	93500	87800	184000	189000	156000	176000	119000	213000	77400	110000	138000
N-Acetyl-L-glycine	34700	32800	30500	31000	21400	31000	25000	24500	27500	30400	31900	40500	23300	22100	22300	26400	23200	32400	39700	35200	32400	23300	28500	20800	32700	33300	32200	34700	27200	38600	28800	27200	29100	51600	56700	51700	55300	55900	58900	34400	41500	23200	31100	37100	45800	59500	51900	55300
Guanidinoacetate	74400	72300	77600	69200	72900	65000	83500	78800	77900	86300	80800	92400	57100	64400	65600	62900	72200	71000	78600	70900	71300	45500	63600	56100	75400	74900	71100	85600	90700	87000	31800	32000	39000	94500	88500	92800	114000	129000	129000	79800	71200	71600	104000	95200	91800	154000	147000	157000
Indole	11000000	11600000	11900000	13800000	13800000	14200000	16400000	15400000	15700000	13800000	14300000	14400000	20100000	20400000	19500000	21400000	21100000	19400000	19500000	19100000	18300000	11000000	18900000	15000000	13900000	14200000	15400000	21200000	20600000	19600000	3750000	3430000	5190000	7840000	8510000	7700000	5360000	5460000	5770000	14700000	14700000	15100000	16000000	16900000	17200000	11800000	13100000	12300000
5-Aminovaleric acid	49300	53500	48800	22900	33600	32000	33500	20500	28600	27300	28300	25600	41300	44700	32300	24600	21800	21600	27600	37300	24900	21800	24200	29500	25200	27800	18800	46100	31500	36900	44000	54500	51600	47800	53000	43000	59400	46100	58700	27300	33900	21600	53700	39000	25900	22200	23900	21900
L-Valine	5440000	6080000	6180000	7820000	7730000	7890000	8020000	7320000	7970000	7730000	8750000	7270000	16100000	17000000	17300000	6340000	6770000	6840000	7940000	8220000	7550000	6440000	7790000	7300000	7210000	6920000	6680000	6880000	6970000	6690000	12100000	15600000	16700000	7320000	8190000	7350000	10800000	10700000	11000000	7530000	8820000	8280000	8880000	9250000	9220000	7750000	8100000	7570000
D-Erythronolactone	75300	269000	298000	9	9	9	9	9	9	352000	504000	447000	540000	669000	573000	618000	839000	749000	9	9	9	400000	693000	547000	506000	507000	546000	457000	467000	448000	167000	204000	183000	88700	98500	91500	361000	335000	339000	354000	330000	294000	356000	379000	365000	386000	422000	420000
Methylmalonic acid*	58700000	59100000	58800000	46800000	48600000	52100000	33400000	30900000	32200000	26500000	36800000	33600000	23100000	26400000	25400000	32700000	40800000	41500000	51800000	48500000	48800000	51800000	52500000	48200000	64500000	63000000	64100000	45100000	50700000	52200000	117000000	112000000	114000000	117000000	115000000	111000000	30800000	30000000	29100000	77700000	77900000	81800000	56400000	60000000	57000000	45400000	48100000	48700000
Succinic acid*	61200000	56300000	57100000	44900000	47400000	52700000	32500000	9	9	26800000	36600000	31900000	23600000	26100000	24800000	31400000	38900000	40300000	49500000	49400000	48300000	49800000	52900000	47000000	65500000	60700000	63400000	45700000	49200000	49800000	121000000	114000000	111000000	118000000	110000000	111000000	30100000	27900000	28900000	72400000	74400000	80200000	57600000	57000000	56200000	42900000	46200000	48000000
β-Hydroxyisovaleric acid	510000	489000	506000	703000	654000	697000	652000	626000	727000	617000	554000	621000	532000	450000	464000	441000	339000	392000	834000	778000	742000	323000	350000	336000	263000	245000	272000	494000	476000	522000	148000	149000	168000	119000	110000	134000	68400	70300	76600	147000	149000	161000	349000	390000	380000	330000	343000	344000
Aminomalonic acid	2020000	1990000	1960000	1520000	1620000	1790000	1100000	1120000	1100000	937000	1300000	1110000	770000	903000	881000	1080000	1350000	1360000	1730000	1640000	1640000	1550000	1750000	1650000	2180000	2150000	2210000	1560000	1640000	1700000	3630000	3540000	3560000	3910000	3770000	3800000	986000	948000	1020000	2390000	2520000	2790000	1930000	1930000	1900000	1500000	1650000	1580000
L-Homoserine*	4260000	4310000	4430000	4400000	5020000	4550000	4260000	3850000	3910000	3510000	3510000	3510000	5980000	5340000	5750000	3820000	3810000	3970000	3520000	3650000	3240000	5600000	3950000	4770000	2420000	2250000	2400000	4270000	4230000	4350000	27900000	24400000	24900000	19600000	10200000	19200000	3640000	3610000	3350000	6010000	5980000	5970000	4310000	4440000	4100000	3550000	3730000	3760000
L-Threonine*	4700000	4560000	4720000	4800000	4940000	4880000	4290000	3990000	4320000	3810000	3990000	3840000	7530000	5910000	6410000	4320000	4330000	4430000	3780000	4080000	3480000	5630000	4250000	5450000	2420000	2400000	2690000	4920000	4400000	4680000	24700000	25300000	26100000	15500000	16100000	15300000	4030000	3670000	3700000	6330000	7220000	7060000	4840000	4860000	4450000	3810000	3910000	4080000
N-Benzylmethylene isomethylamine	70000000	68700000	68500000	51200000	53600000	52600000	89300000	88400000	88500000	55700000	57600000	54400000	97400000	110000000	99800000	49400000	56400000	52400000	89200000	93000000	91500000	25500000	51400000	37300000	62600000	63400000	64000000	70300000	67800000	68400000	45700000	46100000	45700000	51800000	49900000	51800000	49500000	53000000	53000000	84400000	81300000	84400000	49300000	51600000	53400000	73000000	70400000	74400000
4-Methylbenzaldehyde*	704000	1040000	1040000	726000	735000	675000	207000	161000	229000	217000	204000	184000	313000	268000	241000	472000	389000	395000	909000	797000	868000	299000	323000	325000	895000	938000	1040000	361000	330000	338000	17200	23200	30600	44600	24700	23100	580000	563000	625000	1120000	940000	1040000	324000	378000	399000	579000	651000	668000
3-Methylbenzaldehyde*	775000	931000	977000	789000	808000	694000	198000	184000	216000	196000	200000	197000	304000	280000	325000	437000	364000	420000	843000	713000	877000	313000	290000	348000	770000	907000	874000	367000	346000	306000	9	9	9	30400	36700	15200	624000	496000	588000	1080000	904000	1020000	342000	401000	373000	580000	657000	671000
Benzamide	319000	372000	319000	554000	562000	569000	226000	204000	210000	614000	608000	650000	965000	1050000	921000	361000	425000	406000	565000	535000	579000	163000	268000	209000	216000	199000	227000	697000	659000	647000	45400000	42900000	46300000	2140000	2320000	2060000	1310000	1380000	1410000	377000	406000	322000	263000	245000	267000	344000	373000	351000
2-Phenylethylamine	326000	337000	315000	590000	639000	572000	194000	246000	208000	626000	698000	606000	1040000	1000000	1040000	432000	421000	437000	568000	583000	558000	163000	326000	260000	236000	261000	229000	723000	684000	698000	50500000	49100000	47200000	2200000	2670000	2440000	1420000	1420000	1420000	368000	413000	395000	284000	303000	279000	435000	418000	368000
3-hydroxybenzaldehyde	1610000	1610000	1440000	1100000	1040000	1260000	651000	704000	720000	1390000	1280000	1520000	1980000	1860000	1780000	1690000	1770000	1440000	1170000	1040000	1050000	1210000	1420000	1820000	1580000	2010000	1980000	1520000	1340000	1710000	945000	820000	903000	976000	1120000	993000	1110000	990000	889000	2390000	2070000	2010000	2080000	2080000	2090000	1340000	1140000	1260000
Benzoic acid	232000	402000	397000	397000	231000	292000	177000	304000	222000	217000	142000	253000	235000	300000	302000	164000	323000	280000	267000	315000	268000	101000	506000	344000	194000	366000	175000	201000	540000	302000	135000	177000	169000	234000	324000	183000	689000	1220000	863000	200000	223000	230000	230000	292000	289000	152000	272000	285000
2-Hydroxybenzaldehyde (Salicylaldehyde)	42100	47500	53500	54200	55100	55700	83000	82500	91000	42300	43200	55400	37800	34200	29600	47700	45800	50400	51300	60400	55600	42600	53700	46600	64400	59200	51800	62200	54800	55100	34400	47000	33700	38100	32100	35500	28800	32200	31500	77600	63100	57800	80100	85600	77700	81500	83400	97000
4-Hydroxybenzaldehyde	1040000	1050000	964000	992000	1030000	1050000	1320000	1340000	1350000	662000	837000	832000	831000	846000	880000	1000000	1180000	1200000	1740000	1780000	1660000	521000	682000	704000	908000	848000	870000	1500000	1430000	1370000	353000	312000	316000	2500000	2400000	2470000	2070000	1910000	2100000	1230000	1110000	1310000	1230000	1150000	1180000	1550000	1610000	1590000
Nicotinamide	10300000	9850000	9570000	4610000	4930000	4910000	11400000	11600000	11900000	8610000	8180000	8540000	7680000	7550000	7580000	10300000	11000000	10900000	6440000	5980000	6060000	4420000	7010000	5650000	4240000	3780000	3880000	9630000	9590000	8720000	1340000	1320000	1470000	2490000	2540000	2660000	3380000	3820000	3640000	5650000	5850000	6060000	9820000	9540000	9660000	7510000	6960000	7250000
1-Phenylethanol	1130000	771000	949000	801000	432000	668000	1560000	1240000	1470000	613000	761000	760000	644000	329000	545000	2310000	1530000	1370000	795000	753000	1040000	490000	570000	271000	674000	307000	344000	594000	616000	464000	9	9	9	9	9	9	9	9	9	911000	601000	606000	649000	985000	636000	913000	870000	931000
Isonicotinic acid	13100	11000	16400	9	9	9	13800	10800	13400	15300	9820	13300	6700	10400	10800	10200	6410	7280	10700	6700	6070	7970	15000	10200	8280	5110	10100	11500	12300	6390	32500	36100	47100	23700	33700	34000	13000	9	9270	9	9	9	11800	16600	10100	12100	7970	13600
Nicotinic acid (Vitamin B3)	199000	167000	193000	278000	264000	286000	183000	193000	173000	9	9	9	668000	656000	673000	9	9	9	9	160000	141000	267000	9	175000	263000	233000	263000	9	9	9	415000	412000	416000	524000	503000	498000	278000	312000	276000	9	9	9	459000	512000	519000	301000	299000	305000
2-Picolinic acid	107000	129000	105000	134000	133000	133000	135000	154000	150000	66900	89900	78700	221000	240000	221000	65200	80700	72700	103000	120000	107000	35300	88400	61000	174000	166000	159000	83100	63700	61400	19700	32200	47600	37200	30300	35800	44400	90800	40400	80400	79800	96900	133000	159000	128000	162000	152000	150000
4-Hydroxybenzyl Alcohol	322000	361000	349000	74400	62200	69800	195000	195000	200000	155000	127000	131000	187000	177000	152000	239000	199000	220000	9	9	9	86000	83200	79700	151000	140000	138000	233000	247000	242000	14500	18300	24100	122000	115000	117000	7320	8940	18700	175000	191000	196000	320000	358000	350000	160000	173000	167000
4-Methylcatechol	129000	128000	115000	30700	30900	22500	72100	74800	64900	54500	50500	47200	67000	52500	60600	92900	73900	75300	5650	5610	9	26600	36700	31900	46800	59800	53700	76300	88100	86100	7290	16300	18000	43100	46400	41600	9	9	9	56100	61300	75500	105000	108000	122000	50600	59400	60700
2-Aminoethanesulfonic acid	722000	546000	1010000	440000	364000	564000	603000	884000	824000	357000	641000	519000	179000	806000	490000	185000	889000	859000	409000	486000	276000	537000	847000	653000	855000	1420000	1250000	806000	1480000	760000	467000	288000	247000	205000	209000	176000	779000	1210000	1250000	423000	262000	212000	1210000	885000	870000	1160000	919000	1050000
5-Methylcytosine	49000	41800	17100	9	9	9	38300	79300	22800	59900	35200	48900	35200	61100	35200	40200	61300	59900	38800	27800	34200	13700	36900	28800	20700	31800	35500	38200	42300	64800	103000	159000	132000	196000	262000	213000	80100	57300	39300	54400	22300	70000	42600	35700	131000	32700	23600	85600
1-Methylhistamine	30900	21200	25400	34400	21500	24900	31300	33500	27000	27700	20200	19500	16600	16800	22700	22000	17700	21000	18100	30400	21200	38600	24700	25200	22200	20200	16400	23700	32200	25100	60300	77800	76500	64600	67300	72100	47900	56800	51900	31300	30300	37200	30800	25800	51300	24600	23500	30100
Pyrogallol	3570000	3570000	3400000	1150000	1090000	1180000	2260000	2280000	2330000	2970000	2600000	2410000	2630000	2420000	2000000	3850000	2960000	3040000	231000	269000	276000	1720000	1160000	1250000	1980000	2030000	2010000	4070000	4040000	4350000	121000	125000	174000	1420000	1390000	1380000	507000	195000	9	2450000	2630000	2850000	2830000	3130000	3640000	3650000	4130000	3840000
2,3-Dimethylmaleic anhydride	101000	75200	86100	63500	80400	83100	65200	76000	82100	78900	94400	132000	83100	90900	78800	85200	110000	117000	67000	116000	89200	73700	90900	107000	85000	112000	101000	68300	122000	99900	9	9	9	9	9	9	55700	107000	67000	82700	98300	82700	94400	141000	97200	116000	115000	97400
Methyl 2-furoate	7020000	9530000	6180000	8990000	6020000	7510000	6840000	4140000	6550000	5500000	3840000	2790000	4280000	6930000	5720000	7550000	9950000	8330000	3660000	8820000	9490000	4390000	7250000	6170000	14800000	8330000	7810000	8210000	4580000	6550000	1550000	1700000	1470000	8900000	8800000	9450000	5390000	6950000	5660000	5610000	8610000	8870000	7650000	8340000	11000000	7330000	5650000	6700000
Thymine	2320000	2610000	2430000	1220000	1290000	1270000	2300000	2330000	2400000	922000	917000	994000	949000	980000	978000	1170000	1300000	1360000	397000	383000	409000	691000	907000	782000	825000	846000	875000	1570000	1470000	1450000	407000	430000	429000	1870000	1970000	2080000	160000	169000	135000	1440000	1390000	1350000	2750000	2620000	2820000	1590000	1580000	1700000
Imidazole-4-Acetic Acid	887000	892000	1050000	868000	903000	898000	1240000	1070000	1150000	906000	909000	836000	1630000	1530000	1570000	1260000	1210000	1350000	1310000	1260000	1230000	1070000	1170000	1230000	1290000	1430000	1320000	1210000	1250000	1170000	2090000	2140000	2110000	1850000	2050000	1980000	1590000	1450000	1250000	797000	845000	695000	1070000	1100000	1240000	875000	868000	807000
Cyclo(Ala-Gly)	131000000	118000000	119000000	109000000	108000000	108000000	119000000	123000000	121000000	117000000	118000000	121000000	77600000	79500000	77800000	97600000	100000000	102000000	101000000	101000000	99400000	68500000	88200000	83500000	103000000	103000000	105000000	94800000	91500000	95700000	1170000	2390000	2350000	2240000	1950000	1910000	14000000	11700000	13900000	113000000	108000000	109000000	62300000	52300000	64600000	97500000	95400000	99100000
5-Oxo-L-Proline	103000	113000	157000	116000	113000	72500	197000	238000	166000	55200	145000	99200	57100	67600	9	95500	109000	135000	93600	95500	73000	40500	93300	81500	84500	87000	166000	157000	137000	133000	9	9	9	11600	13000	9	63400	52700	54100	184000	123000	174000	80700	86200	108000	115000	116000	67100
Isoquinoline	2440000	2400000	2490000	3000000	2740000	3080000	3590000	3960000	3280000	3340000	3200000	3160000	4170000	4000000	4140000	4370000	3790000	4130000	3940000	4130000	3830000	2740000	4220000	3460000	3120000	2970000	3250000	4220000	4180000	4030000	5670000	3810000	3170000	5760000	5030000	4910000	1100000	1160000	1250000	3400000	3300000	3340000	3770000	4240000	4020000	2430000	2240000	2430000
L-Pipecolic Acid	69900000	64500000	64800000	57500000	58700000	58500000	62700000	61700000	62700000	60800000	66200000	62500000	41200000	50600000	52600000	57100000	51200000	50700000	58100000	61800000	54300000	44900000	55200000	55000000	58900000	56300000	57100000	56100000	53900000	51600000	11100000	9560000	10400000	5980000	2700000	2650000	14400000	15200000	14400000	52300000	62100000	59800000	44500000	35500000	36200000	56300000	54700000	50200000
Cycloleucine	272000000	278000000	262000000	241000000	229000000	242000000	269000000	272000000	265000000	252000000	252000000	255000000	187000000	187000000	187000000	205000000	206000000	204000000	240000000	237000000	235000000	220000000	219000000	226000000	285000000	273000000	275000000	237000000	235000000	226000000	59300000	58000000	59800000	47900000	47700000	47800000	106000000	30800000	30000000	279000000	280000000	285000000	204000000	204000000	198000000	222000000	228000000	238000000
4-Guanidinobutanal	222000000	208000000	207000000	196000000	189000000	190000000	212000000	219000000	209000000	208000000	203000000	199000000	152000000	154000000	150000000	173000000	179000000	177000000	198000000	191000000	195000000	115000000	188000000	187000000	227000000	226000000	230000000	197000000	187000000	195000000	51900000	49200000	50200000	41000000	40400000	40700000	91200000	96500000	88000000	219000000	220000000	219000000	163000000	160000000	164000000	188000000	188000000	184000000
Methylenesuccinic acid	248000	205000	246000	240000	219000	219000	256000	250000	294000	263000	274000	250000	224000	209000	219000	164000	182000	160000	217000	213000	226000	126000	209000	158000	225000	240000	230000	223000	224000	195000	173000	170000	180000	235000	266000	244000	140000	138000	135000	317000	288000	310000	316000	371000	359000	316000	263000	281000
Citraconic acid	379000	384000	407000	245000	243000	242000	436000	385000	402000	240000	243000	277000	198000	170000	254000	9	9	9	9	9	9	9	9	9	163000	184000	183000	9	9	9	148000	155000	189000	234000	212000	243000	117000	120000	132000	302000	298000	311000	536000	559000	651000	335000	348000	353000
N-Acetylputrescine	8820000	7680000	7280000	2150000	2240000	1710000	9490000	10500000	10000000	3730000	3310000	4530000	1710000	858000	1540000	3340000	2510000	2740000	408000	529000	384000	1120000	1350000	1180000	1640000	1330000	1410000	3390000	3570000	4030000	149000	167000	206000	39900	18200	14300	150000	147000	126000	3610000	3840000	4160000	1690000	1690000	1450000	1940000	2130000	2170000
Agmatine	8600000	6750000	6080000	2050000	1990000	1550000	8110000	9560000	8700000	3130000	2770000	3880000	1440000	1310000	1340000	3210000	2230000	2640000	406000	379000	369000	916000	1220000	1070000	1450000	1300000	1260000	3020000	2980000	3660000	9	188000	215000	77500	90800	77900	131000	125000	125000	3670000	3090000	4100000	1540000	1550000	1250000	2000000	1870000	1810000
N-Propionylglycine	229000	209000	246000	200000	214000	211000	247000	234000	240000	150000	224000	242000	205000	196000	141000	171000	155000	167000	228000	219000	249000	132000	173000	143000	201000	196000	152000	204000	197000	182000	130000	154000	125000	208000	175000	183000	186000	192000	187000	251000	186000	176000	308000	319000	323000	233000	300000	264000
Trans-4-Hydroxy-L-proline	3180000	2720000	2560000	2230000	2620000	2590000	1380000	1410000	1530000	2190000	1960000	1760000	1570000	1580000	1560000	2020000	2040000	1950000	1890000	1930000	1690000	3500000	2260000	3260000	1890000	2300000	2040000	2490000	2350000	2570000	2220000	2640000	2690000	1250000	1450000	1280000	2540000	2560000	2140000	2000000	2010000	2010000	1920000	1940000	2160000	1410000	1550000	1400000
N-acetyl-beta-alanine	102000	88100	88400	64700	67700	74400	73800	57100	57500	85100	121000	91900	82900	88600	91400	68800	83300	28500	101000	95800	109000	48500	80000	77300	68700	61000	79100	241000	260000	265000	19500	18100	12500	59600	55400	57100	207000	188000	181000	64700	54000	56400	49500	55900	51200	65000	63300	71900
3-Guanidinopropionic acid	315000	252000	264000	202000	220000	244000	339000	307000	282000	350000	477000	390000	228000	218000	236000	202000	216000	247000	303000	269000	337000	298000	279000	276000	215000	215000	250000	264000	325000	320000	123000	110000	114000	206000	199000	221000	292000	290000	260000	254000	230000	189000	206000	203000	228000	317000	375000	381000
L-Norleucine	65000000	61000000	66700000	55000000	55100000	46900000	109000000	110000000	107000000	64800000	85000000	62500000	174000000	188000000	196000000	58800000	64500000	65400000	73200000	77200000	61000000	37300000	73300000	65700000	56900000	56000000	55200000	49400000	50800000	56100000	22400000	60100000	62700000	44200000	43600000	43700000	36700000	33800000	32300000	72100000	82400000	85000000	85400000	82800000	83800000	60000000	60700000	70500000
6-Aminocaproic acid	577000	660000	628000	769000	775000	749000	1260000	1200000	1180000	724000	717000	778000	1970000	1750000	1710000	721000	762000	673000	827000	725000	724000	451000	758000	447000	551000	549000	554000	538000	621000	575000	1220000	1020000	876000	296000	223000	261000	368000	379000	462000	1110000	1170000	1260000	747000	815000	882000	740000	736000	694000
L-Leucine*	61500000	65300000	64100000	60700000	45900000	41600000	107000000	104000000	103000000	61000000	73200000	59000000	187000000	153000000	153000000	85300000	83300000	59800000	90900000	61800000	56500000	56000000	59900000	49400000	55000000	64800000	52800000	43300000	41500000	43000000	31300000	63800000	28600000	25500000	26000000	27000000	21500000	20400000	21000000	89000000	54700000	60900000	83200000	67900000	89100000	52200000	57600000	51800000
L-Isoleucine*	57900000	56100000	60900000	52600000	50300000	42800000	98400000	110000000	98800000	54800000	20000000	56500000	162000000	174000000	180000000	63800000	62800000	64600000	65800000	71600000	55300000	33500000	66500000	59000000	58400000	46900000	49400000	48900000	46900000	49200000	57000000	52700000	29500000	38800000	39500000	37500000	32200000	30900000	30800000	71200000	73100000	73300000	78500000	74400000	77000000	48900000	59500000	59200000
Ethylmalonic acid	66500	80400	72300	42200	42500	50700	23100	29000	15400	64500	56400	86700	59600	49400	52900	34300	47900	39300	78600	84500	73300	22900	27200	30600	59200	52700	58900	37900	24800	34100	46000	63500	58500	15400	40200	30100	154000	142000	154000	217000	210000	227000	63200	55200	66100	31000	43700	36100
4-Hydroxy-2-Oxopentanoic Acid*	564000	592000	610000	393000	372000	404000	280000	302000	303000	590000	582000	518000	500000	434000	468000	422000	371000	416000	262000	244000	259000	308000	417000	400000	728000	744000	728000	180000	177000	188000	182000	205000	196000	197000	199000	186000	201000	180000	181000	364000	391000	402000	508000	508000	569000	803000	856000	857000
2-Methylsuccinic acid*	5460000	5510000	5700000	3960000	3750000	3820000	2930000	2980000	3000000	5700000	5340000	5060000	4660000	4520000	4680000	4760000	3590000	4340000	2540000	2350000	2400000	3130000	3970000	3780000	6850000	7350000	6930000	1780000	1670000	1910000	2080000	1810000	1870000	2000000	1840000	1890000	1830000	1820000	2020000	3460000	4010000	3880000	4950000	4950000	5290000	8270000	7780000	8510000
Glutaric acid	1670000	1710000	1760000	937000	958000	915000	360000	354000	366000	1360000	1510000	1530000	941000	1110000	1070000	853000	901000	878000	1970000	2010000	1970000	300000	495000	470000	1300000	1260000	1350000	408000	408000	496000	829000	770000	909000	301000	286000	316000	3830000	3730000	3760000	5560000	5210000	5390000	1420000	1570000	1550000	625000	658000	664000
Dimethylmalonic acid*	532000	515000	514000	335000	344000	358000	254000	247000	259000	479000	489000	503000	437000	396000	402000	396000	338000	377000	240000	225000	226000	308000	393000	337000	670000	609000	677000	168000	145000	169000	158000	168000	166000	182000	169000	162000	182000	169000	182000	332000	371000	351000	443000	469000	500000	721000	718000	755000
2-Hydroxy-2-methyl-3-oxobutanoic acid*	603000	576000	589000	385000	369000	402000	283000	289000	310000	584000	587000	548000	462000	459000	457000	443000	357000	454000	280000	264000	265000	340000	450000	402000	703000	763000	788000	185000	195000	207000	203000	202000	195000	213000	195000	200000	219000	178000	184000	377000	415000	402000	454000	543000	542000	849000	893000	914000
3-Ethoxy-3-oxopropanoic acid	21000	18300	25200	25100	30500	17000	14000	24300	13700	16300	28100	31000	17900	36000	21500	29000	15500	13800	4670	14500	15100	6560	22500	18200	22000	29900	40300	24700	15800	17900	5660	7110	14800	7010	8970	6260	9	9	9	35900	30600	38400	20600	31000	29000	38400	33700	56900
L-Asparagine	969000	935000	1050000	739000	802000	728000	2010000	1920000	2020000	590000	578000	608000	1310000	1270000	1450000	651000	638000	648000	976000	958000	910000	1420000	988000	1080000	631000	535000	617000	546000	554000	546000	3570000	3500000	3700000	938000	1180000	1040000	1010000	969000	916000	730000	873000	902000	1280000	1250000	1220000	643000	642000	631000
3-Ureidopropionic Acid	46200	35300	41400	23200	30700	28000	100000	83500	99600	26100	23200	25600	30400	37600	34500	22900	23500	24000	54200	54300	59300	68300	34500	45300	36700	33100	37900	24500	21900	19200	21300	16300	18900	4010	4940	5670	38600	47800	47000	40700	37200	35900	60800	49100	47800	29100	33400	34400
6-Hydroxyhexanoic acid	2510000	2590000	2780000	2460000	2370000	2540000	763000	722000	758000	2740000	3020000	2850000	2350000	2200000	2200000	1850000	1930000	2000000	1800000	1750000	1730000	1510000	2320000	1890000	1430000	1400000	1520000	1840000	1730000	1730000	681000	730000	716000	975000	913000	926000	459000	508000	472000	2370000	2270000	2410000	1690000	1720000	1770000	2480000	2510000	2400000
2-Hydroxy-4-methylpentanoic acid	9	9	9	8340	6260	3770	7540	11800	9550	29700	28900	20900	11600	16100	9210	42000	28900	29700	27400	28900	28100	13900	26100	20900	14900	15400	14700	38100	40600	47000	7120	10100	4610	13800	20300	14400	21300	11500	14200	31000	20200	25100	9	9	9	12600	10400	12400
2-Hydroxyisocaproic acid	62200	79600	68000	27500	70300	79200	91400	81300	88500	9	9	9	65200	69000	66300	43900	39700	65900	79500	80200	76900	50900	57300	62900	48400	59100	82500	67900	75900	84400	9	9	9	9	9	9	42200	28100	38600	97100	113000	109000	61400	63400	75100	57600	93100	93100
L-Ornithine	446000	397000	456000	370000	173000	355000	514000	645000	488000	277000	151000	274000	199000	310000	155000	259000	240000	186000	323000	278000	307000	274000	273000	313000	257000	255000	298000	286000	381000	307000	393000	386000	528000	131000	197000	156000	647000	662000	559000	290000	248000	313000	333000	327000	352000	326000	287000	289000
Iminodiacetic acid	1770000	1790000	1830000	1790000	1820000	1810000	4250000	4480000	4910000	3050000	2870000	3050000	1450000	1410000	1500000	1460000	1020000	1370000	2890000	2980000	2940000	5690000	2810000	3250000	2010000	1530000	2120000	1440000	1860000	1880000	183000	178000	206000	256000	246000	253000	1270000	1190000	1380000	1740000	1720000	1710000	3370000	3630000	3580000	2240000	3110000	3030000
L-Aspartic Acid	15400000	15200000	16000000	15200000	15100000	14700000	40800000	39600000	40600000	26000000	24100000	24600000	12000000	11800000	11800000	13200000	11700000	12200000	25600000	23700000	25200000	50600000	23700000	29700000	16800000	17100000	16900000	15700000	15800000	15900000	1540000	1510000	1560000	2070000	2080000	2050000	11300000	11100000	11600000	14300000	14500000	14300000	28800000	28700000	29100000	25600000	26900000	27100000
Oxindole	210000	170000	179000	98400	69000	94900	257000	245000	256000	218000	165000	145000	207000	203000	178000	254000	210000	242000	37900	60500	92300	428000	548000	475000	167000	178000	160000	758000	720000	806000	112000	67700	87300	9	9	9	318000	289000	321000	77700	169000	163000	89000	91300	167000	200000	190000	199000
3-Dehydro-L-Threonic Acid*	19300000	18700000	18700000	17800000	16800000	18300000	15700000	19900000	16900000	16400000	20700000	20000000	13500000	13200000	13100000	17000000	19900000	19200000	24100000	27400000	27500000	13100000	22500000	19400000	22100000	21800000	23600000	17300000	17000000	17600000	37400000	27600000	30300000	32400000	28500000	36000000	17200000	13500000	13500000	39400000	37900000	39700000	26300000	25700000	26300000	22400000	18900000	19100000
L-Malic acid*	42500000	39200000	40600000	37900000	35800000	35200000	33400000	35200000	33100000	34100000	35500000	27600000	24700000	22300000	18000000	30200000	28600000	27100000	39900000	41100000	46500000	28200000	37700000	34900000	46700000	44700000	38600000	28700000	25700000	23300000	76800000	83200000	87000000	93400000	97200000	94800000	33100000	30700000	30100000	65000000	68100000	63600000	45700000	43000000	45200000	34700000	39700000	35700000
L-Homocysteine	60600	58000	57900	90000	87500	120000	55800	63300	64200	102000	82500	120000	190000	199000	239000	141000	122000	124000	62500	82700	104000	130000	110000	112000	32800	42000	9	182000	199000	185000	24100	17900	231000	9	9	9	628000	515000	375000	56000	54600	79400	67200	63200	62800	49500	9	47500
S-Methyl-L-cysteine	1410000	1360000	1450000	1350000	1300000	1350000	1220000	1220000	876000	1520000	2530000	1510000	9020000	8750000	9600000	2470000	2360000	2360000	1400000	1640000	1590000	1610000	2090000	2160000	1280000	994000	1260000	1840000	1750000	1970000	10900000	12700000	12200000	20500000	19800000	19300000	3630000	3770000	3710000	1280000	1340000	1400000	4180000	3970000	4450000	970000	970000	986000
Adenine	13200000	12600000	13100000	12000000	12200000	12100000	14700000	14000000	14100000	6550000	7450000	6950000	11400000	13800000	12800000	10900000	11500000	11000000	4690000	4790000	4480000	5340000	7910000	6910000	6750000	6560000	6610000	11600000	11700000	11300000	5030000	5030000	5320000	23700000	25200000	23300000	4430000	4470000	4100000	7810000	7880000	7570000	23200000	22900000	22100000	12000000	11000000	10900000
2-Aminopurine	2010000	1990000	1690000	2300000	2450000	2410000	2310000	2560000	2580000	1480000	589000	1160000	1420000	621000	1230000	1690000	739000	654000	5280000	5670000	5620000	1220000	2000000	1480000	2290000	2440000	2430000	1470000	1440000	1410000	2160000	1980000	2040000	4150000	4430000	4230000	1200000	1240000	1150000	2550000	2780000	2520000	4060000	3910000	4190000	2240000	2240000	2500000
D-Threonic Acid	14600000	14800000	14300000	9300000	9550000	9570000	4830000	5030000	5130000	4820000	18000000	12700000	10700000	21800000	17000000	12000000	25300000	19500000	4310000	4230000	4190000	1500000	20000000	15500000	30100000	29000000	29800000	14300000	17000000	15800000	6960000	7350000	7320000	10600000	11000000	10400000	7710000	6870000	7440000	5530000	5730000	6280000	16600000	16500000	17800000	23500000	26100000	24100000
4-Methoxybenzaldehyde	503000	677000	468000	407000	177000	397000	9	9	9	515000	661000	624000	683000	645000	854000	603000	480000	647000	674000	571000	519000	336000	716000	476000	572000	549000	431000	692000	541000	739000	9	9	9	531000	747000	420000	1320000	1430000	726000	9	9	9	794000	704000	671000	566000	467000	433000
Phenyl acetate	1130000	1160000	1280000	454000	502000	488000	1080000	1250000	1100000	1060000	963000	1060000	904000	920000	848000	1390000	1060000	1160000	311000	358000	305000	1210000	973000	1030000	523000	548000	533000	2110000	2170000	2250000	61800	66100	62100	204000	203000	183000	78800	73000	84600	2800000	2820000	2780000	1490000	1570000	1560000	731000	792000	794000
4-Methylbenzoic acid	89500	298000	351000	281000	319000	82500	9	9	9	296000	280000	311000	386000	349000	427000	354000	382000	523000	311000	280000	72300	285000	392000	375000	326000	242000	345000	270000	279000	268000	221000	227000	241000	333000	363000	342000	223000	172000	316000	260000	364000	284000	288000	448000	257000	258000	230000	249000
4-Hydroxyacetophenone	1130000	1160000	1280000	454000	502000	488000	1080000	1250000	1100000	1060000	963000	1060000	904000	920000	848000	1390000	1060000	1160000	311000	358000	305000	1210000	973000	1030000	523000	548000	533000	2110000	2170000	2250000	61800	66100	62100	204000	203000	183000	78800	73000	84600	2800000	2820000	2780000	1490000	1570000	1560000	731000	792000	794000
N-Methylnicotinamide	354000	368000	359000	399000	385000	411000	305000	340000	290000	460000	494000	458000	245000	237000	222000	388000	354000	376000	307000	342000	335000	234000	304000	268000	491000	468000	466000	544000	521000	498000	9	9	9	9	9	9	1100000	1090000	1080000	240000	272000	283000	293000	295000	304000	555000	542000	591000
(Ethoxymethyl)benzene	9	9	9	199000	217000	237000	105000	174000	88100	131000	163000	142000	186000	185000	186000	237000	250000	280000	147000	75100	79700	69000	268000	92900	112000	125000	105000	202000	178000	152000	9	9	9	9	9	9	211000	211000	182000	67900	57200	50800	9	9	9	58200	42700	67500
Anthranilic Acid	197000	238000	231000	176000	209000	171000	422000	356000	303000	148000	136000	141000	129000	111000	123000	129000	108000	250000	279000	275000	283000	68700	201000	77000	161000	146000	194000	175000	86200	75000	106000	68700	83700	79400	67800	98400	266000	254000	311000	286000	259000	299000	91600	130000	150000	125000	237000	209000
Salicylamide	120000	142000	112000	126000	113000	148000	210000	196000	232000	89100	106000	106000	140000	102000	122000	84500	78100	96300	133000	144000	139000	66300	85700	78300	138000	90900	112000	83800	71600	96600	93100	155000	127000	20400	36800	28000	37300	38900	9	69200	98200	102000	98200	103000	88400	109000	114000	90400
Nicotinic Acid Methyl Ester(Methyl Nicotinate)	2760000	2860000	2720000	1850000	1900000	1910000	4580000	4550000	4470000	1380000	2070000	1950000	6970000	6880000	6910000	3200000	3650000	3460000	5810000	5630000	5950000	81900	255000	199000	5900000	4990000	5520000	712000	754000	817000	75900	58400	74300	73300	73500	87400	643000	726000	832000	286000	241000	256000	899000	900000	910000	894000	851000	789000
4-Aminobenzoic acid	2090000	2120000	2010000	1050000	1140000	1040000	2320000	2320000	2380000	1750000	1920000	1830000	808000	990000	916000	2170000	1910000	2040000	1110000	986000	979000	1080000	1640000	1530000	1480000	1370000	1770000	960000	965000	962000	405000	343000	377000	198000	143000	162000	2940000	2760000	3060000	4120000	3980000	3860000	1840000	1980000	2100000	2140000	2200000	2130000
3-Carbamyl-1-methylpyridinium;(1-Methylnicotinamide)	114000	90800	87100	93700	86400	75900	71300	86200	72800	85900	87400	102000	116000	131000	127000	135000	148000	142000	110000	76600	131000	167000	93500	145000	89200	95500	108000	107000	106000	153000	557000	539000	547000	359000	329000	334000	308000	286000	302000	68300	82900	93600	89300	81100	116000	79400	84200	99000
L-Tyramine	50500	16700	38200	13900	27900	26900	9	9	9	9	14400	11500	11900	25500	30000	9	10600	9	27500	23000	21100	7100	20000	7410	21900	14200	10500	20500	15200	15100	66300000	79600000	83100000	3650000	3660000	3740000	4530000	4750000	4450000	9	13200	9	27700	28700	32800	14800	22900	5430
Protocatechualdehyde	261000	275000	261000	159000	182000	183000	136000	9	152000	211000	130000	236000	9	486000	474000	462000	478000	626000	226000	226000	247000	374000	9	387000	283000	254000	240000	416000	464000	9	157000	81400	162000	227000	236000	236000	350000	363000	371000	739000	826000	772000	563000	465000	481000	322000	323000	351000
4-Hydroxybenzoic acid	556000	458000	490000	307000	475000	461000	557000	585000	590000	185000	241000	306000	253000	338000	292000	332000	329000	336000	410000	337000	378000	278000	278000	340000	396000	329000	387000	389000	370000	388000	248000	225000	233000	248000	298000	296000	544000	498000	641000	470000	465000	475000	661000	539000	598000	537000	408000	463000
Salicylic acid	932000	921000	866000	497000	537000	502000	912000	805000	823000	291000	382000	357000	298000	302000	304000	405000	474000	513000	233000	202000	208000	213000	345000	309000	446000	363000	428000	542000	510000	569000	512000	524000	530000	123000	95500	100000	104000	93700	99100	369000	349000	346000	866000	794000	841000	448000	498000	447000
2,4-Dihydroxybenzaldehyde	41100	35100	55800	42700	33200	43300	42300	36700	28300	17000	26100	19900	14100	23500	28100	21800	20900	28900	37000	41400	51600	18700	24200	13200	22000	16800	24600	37600	46400	41400	17100	19500	13500	18200	8140	19000	67300	75200	74900	40300	10700	37300	9	9	9	26800	32700	21900
Tyrosol; 4-Hydroxyphenylethanol	117000	98100	119000	60100	60100	73000	97800	98900	109000	37200	37100	47900	38900	39400	41300	40600	60800	53500	35600	27300	27700	32200	35800	40100	56800	58200	54200	64200	70000	59400	67000	68100	62300	10800	13400	14200	19400	18800	15100	42000	41100	43500	106000	110000	103000	56000	59700	55700
4-Ethoxyphenol	1160000	1360000	1320000	520000	766000	866000	907000	824000	919000	996000	773000	1660000	1160000	1440000	1950000	1750000	1530000	1680000	789000	765000	550000	668000	1040000	1470000	1300000	1310000	1420000	1820000	1940000	1590000	9	9	9	9	9	9	2640000	4010000	3030000	2540000	1670000	2420000	794000	779000	684000	1470000	1150000	701000
4-Nitrophenol	17200000	18600000	17100000	13800000	14800000	14800000	18800000	18600000	18600000	25300000	32500000	26600000	20100000	18000000	18700000	31700000	24200000	28900000	12100000	11500000	11900000	29900000	25500000	29800000	30600000	29500000	30200000	20100000	19800000	17900000	41300000	41900000	44100000	49400000	50400000	51800000	25100000	27000000	25000000	25300000	25600000	27300000	24600000	26100000	14900000	22400000	20300000	20100000
3-Nitrophenol	65700	69900	53300	39700	37400	39900	87300	71600	79900	50300	39900	37400	9	9	9	31600	28000	25500	46700	39700	51200	37000	28200	42700	74000	92200	83500	21800	22200	25000	44700	43200	54900	9	9	9	21900	21400	29700	37900	36500	34200	120000	108000	106000	79700	80400	68400
3-Amino-1-propionic sulfonic acid	19600	18300	24800	21100	24100	27100	27500	24200	28300	27700	30800	23500	21000	19900	18700	23600	33300	33400	17500	17300	20500	39900	24700	26700	31200	42500	38700	26300	27600	28300	24800	18700	18500	11700	22000	17400	73000	68300	68400	24800	20200	25800	29600	36300	40600	32500	33900	36800
Histidinol	44100000	42800000	42500000	33500000	33600000	33700000	36900000	43800000	37700000	35600000	33000000	34200000	31500000	31600000	33100000	34900000	37300000	30700000	37500000	39400000	39900000	31300000	39500000	35600000	35700000	35100000	37400000	40600000	35400000	40300000	45700000	48300000	42800000	29100000	47400000	40200000	36400000	34700000	31400000	34300000	38000000	33900000	40200000	34500000	41000000	36200000	36200000	37300000
5-Hydroxymethyl-2-furancarboxylic acid	61800	73000	66300	74400	61600	62700	91700	80900	80500	46500	57500	48600	35900	42700	55500	57500	62300	59000	61600	65900	50300	51700	58300	61700	58400	52300	60100	68900	68500	70100	9	9	9	9	9	9	9	9	9	125000	51000	68700	82800	84500	57000	72200	64000	47800
5-hydroxymaltol	98600	91100	117000	73000	59600	101000	124000	122000	122000	104000	74700	108000	63800	115000	87900	152000	184000	137000	68400	55700	69600	39000	118000	70600	116000	62800	68300	164000	136000	142000	9	9	9	163000	119000	195000	9	9	9	48200	116000	35100	141000	129000	134000	127000	166000	117000
5-Hydroxymethyluracil	296000	327000	286000	248000	195000	176000	224000	198000	188000	139000	214000	342000	143000	313000	621000	145000	435000	709000	178000	227000	219000	66500	288000	382000	252000	310000	568000	358000	351000	670000	119000	121000	285000	137000	151000	477000	441000	502000	1090000	292000	197000	441000	307000	328000	647000	313000	365000	687000
2-n-Propyl-3-pentenoic acid	4140000	4600000	4220000	2420000	2590000	2660000	9	9	9	2660000	1910000	2210000	5370000	5120000	5010000	3830000	3000000	2340000	5410000	5220000	3670000	6340000	2440000	4610000	2540000	2790000	3550000	9	9	9	5030000	4910000	4360000	9	9	9	9	9	9	4060000	3940000	3940000	15100000	14600000	15100000	5540000	5090000	5190000
2-n-Propyl-4-pentenoic acid	4140000	4600000	4220000	2420000	2590000	2660000	9	9	9	2660000	1910000	2210000	5370000	5120000	5010000	3830000	3000000	2340000	5410000	5220000	3670000	6340000	2440000	4610000	2540000	2790000	3550000	9	9	9	5030000	4910000	4360000	9	9	9	9	9	9	4060000	3940000	3940000	15100000	14600000	15100000	5540000	5090000	5190000
2-n-Propyl-2-pentenoic acid	4140000	4600000	4220000	2420000	2590000	2660000	9	9	9	2660000	1910000	2210000	5370000	5120000	5010000	3830000	3000000	2340000	5410000	5220000	3670000	6340000	2440000	4610000	2540000	2790000	3550000	9	9	9	5030000	4910000	4360000	9	9	9	9	9	9	4060000	3940000	3940000	15100000	14600000	15100000	5540000	5090000	5190000
Methyl L-pyroglutamate	21800000	22000000	21500000	17100000	16100000	16400000	23500000	20800000	23900000	661000	10600000	8270000	1720000	7400000	6360000	2420000	11800000	8460000	12000000	10600000	9890000	686000	11200000	6290000	15100000	12500000	12700000	9580000	9860000	8500000	128000	293000	143000	192000	154000	182000	447000	541000	545000	5120000	5120000	4530000	6950000	7150000	6950000	7830000	7670000	6870000
L-Cyclopentylglycine	3200000	3040000	3540000	4830000	5460000	5220000	5970000	4290000	6550000	4050000	3800000	4600000	5460000	5710000	5330000	3460000	3810000	4050000	6100000	5770000	5900000	4790000	5750000	5760000	5600000	4740000	5330000	4680000	4330000	4470000	7580000	8220000	8140000	3170000	4210000	3450000	52800000	44500000	52800000	2500000	2400000	2430000	4110000	4080000	4320000	7400000	7970000	8900000
1-Methylpiperidine-2-carboxylic acid	4080000	4120000	4060000	3970000	3400000	3740000	5430000	5790000	5950000	4230000	3950000	4350000	4190000	4650000	5660000	2880000	3040000	3060000	4720000	5040000	4880000	2470000	3460000	2230000	5510000	5260000	4970000	4730000	5190000	4890000	5510000	5680000	5120000	2170000	2460000	2430000	4260000	3860000	4050000	2220000	2730000	2680000	6110000	4690000	5220000	5230000	5190000	6030000
Valpromide	57900	63000	67400	9	9	9	9	9	9	56800	30100	69300	53200	32600	72200	40400	33200	72900	32000	28300	22300	50400	24600	86700	27700	34900	91300	22700	24500	72400	31500	33400	82600	19100	32900	88500	23600	29900	80400	31700	29500	63800	32300	27500	69700	27700	24300	75400
2,3-Dimethylsuccinic acid	20000	22300	25100	26500	29900	25500	38400	45800	48800	15200	17400	16100	107000	118000	115000	135000	126000	139000	25300	28100	27300	48900	98900	77300	64900	60400	56000	54100	45200	52900	52200	49900	44500	73100	76000	73300	20300	25000	24600	18800	15200	16100	61600	64700	61600	20200	20700	19900
1-Naphthol	31400	32100	34300	22000	20300	21400	21700	23800	20900	27100	31300	27700	22300	21200	20000	21000	21100	23700	27100	29100	29100	24800	24300	23800	34700	34000	36600	25400	25600	26400	22800	26100	28000	25100	23000	26100	22300	21500	21000	39900	39400	39600	25300	26200	25000	31400	36100	35600
2-Naphthol	35800	35200	31800	27000	23300	25800	24600	24400	23300	34200	34400	35000	23400	23900	21400	25500	25600	24500	36700	30900	34800	30700	29500	35600	37000	37800	41900	28500	33600	30400	29100	24600	28500	28500	27800	27400	24300	23800	27700	40600	43100	41000	29300	28100	32100	40500	39000	47100
N-Acetylcadaverine	446000	574000	514000	555000	298000	258000	741000	505000	295000	468000	709000	582000	374000	600000	546000	514000	359000	570000	597000	459000	396000	223000	450000	550000	661000	433000	550000	433000	828000	555000	427000	580000	778000	389000	405000	741000	597000	525000	531000	717000	401000	706000	534000	285000	585000	244000	220000	348000
Indole-3-carboxaldehyde	16900000	16900000	16000000	19500000	17900000	20000000	23200000	22500000	22400000	20600000	19500000	19900000	29100000	29500000	27700000	30200000	28900000	29600000	26400000	26500000	26300000	15000000	27900000	19000000	19600000	19800000	20300000	30200000	30500000	27800000	4490000	4750000	5540000	11600000	12100000	11400000	7460000	8050000	8190000	20700000	20000000	21000000	22700000	25500000	25900000	16300000	15400000	16400000
N-Methyl-Trans-4-Hydroxy-L-Proline	977000	1150000	1050000	1260000	1160000	1230000	1130000	1120000	1100000	922000	830000	855000	1700000	1760000	1720000	993000	948000	940000	1240000	1240000	1200000	930000	1020000	1140000	646000	622000	658000	1360000	1310000	1380000	1550000	1600000	1700000	1290000	1190000	1230000	2600000	2520000	2460000	607000	613000	621000	1210000	1150000	1310000	953000	1030000	1010000
4-Acetamidobutyric acid	1400000	1500000	1550000	1570000	1630000	1550000	417000	380000	364000	377000	1440000	1100000	1070000	2300000	1700000	730000	1910000	1450000	491000	574000	549000	187000	1040000	757000	1570000	1400000	1550000	2020000	2190000	2260000	3240000	3210000	2820000	517000	511000	515000	576000	558000	613000	521000	522000	570000	1850000	1990000	2020000	1550000	1510000	1470000
4-Guanidinobutyric acid	66200000	59200000	64800000	94000000	89600000	90300000	17600000	17700000	16900000	7960000	28300000	22000000	9280000	16900000	14800000	11900000	22700000	19200000	17900000	16600000	16700000	5510000	41400000	30000000	67800000	68300000	64800000	18900000	18900000	19200000	9830000	13100000	11900000	9660000	11000000	9420000	2810000	2800000	2380000	12800000	10800000	13700000	28000000	26200000	24900000	33900000	30600000	31000000
Spermidine	419000	381000	397000	742000	553000	518000	835000	674000	611000	812000	2150000	663000	862000	639000	666000	811000	715000	527000	569000	536000	495000	468000	543000	370000	579000	502000	437000	1390000	819000	249000	2960000	2700000	1880000	1400000	1290000	921000	480000	514000	430000	426000	412000	382000	631000	694000	288000	426000	295000	272000
Coumarin	1100000	1010000	1010000	3820000	3960000	3780000	1070000	986000	981000	8700000	9730000	8940000	12600000	12500000	11600000	1690000	1730000	1640000	4360000	4820000	4420000	1570000	2470000	1950000	5480000	5440000	5880000	2650000	2630000	2600000	38900	66700	50600	9	9	9	61200	68800	62100	5330000	4760000	5240000	4490000	4520000	4430000	5100000	5110000	4960000
2-Methylglutaric acid*	199000	198000	197000	179000	145000	139000	193000	207000	180000	225000	214000	246000	175000	183000	168000	134000	152000	126000	223000	273000	239000	192000	190000	162000	168000	222000	205000	220000	174000	229000	9	9	9	148000	199000	609000	350000	249000	168000	261000	206000	545000	144000	245000	334000	133000	166000	170000
Mono-Methyl Glutarate	23500	24600	20100	10200	11400	9130	20900	17700	19300	15100	17600	20500	25000	25200	18300	19300	16500	14600	25700	23900	21000	15700	21900	32700	35600	44100	36000	21700	15800	20100	11000	8810	12500	2570	9	4040	8820	7310	6240	34500	32300	29000	37800	40900	33600	18800	17300	17700
2-Acetyl-2-Hydroxybutanoic Acid	73100	89200	78500	44700	52200	49800	36600	36400	31100	71300	55500	60500	114000	102000	102000	110000	82900	89300	58000	46400	49400	55600	48300	43800	34900	27800	32700	65600	51900	77300	748000	686000	682000	88700	108000	85600	28800	16100	17300	54100	53100	49500	57500	57900	67100	38800	48300	46300
Adipic Acid*	199000	198000	197000	179000	145000	139000	193000	207000	180000	225000	214000	246000	175000	183000	168000	134000	152000	126000	223000	273000	239000	192000	190000	162000	168000	222000	205000	220000	174000	229000	9	9	9	148000	199000	609000	350000	249000	168000	261000	206000	545000	144000	245000	334000	133000	166000	170000
2,2-Dimethylsuccinic acid	308000	214000	242000	258000	251000	235000	324000	315000	315000	307000	276000	297000	87200	94200	91900	162000	154000	163000	292000	333000	305000	302000	258000	285000	532000	545000	659000	304000	285000	304000	6630	5310	6650	9280	3980	6650	325000	261000	328000	478000	425000	428000	255000	284000	277000	293000	340000	313000
3-Hydroxy-3-Methyl-2-Oxopentanoic Acid	16500	28700	25700	9930	13900	11000	19900	22800	18300	15100	14300	25900	29500	25600	27500	16800	21700	13900	27600	25000	27600	20900	22400	25800	51800	45900	39700	20500	16500	30100	11000	17300	17300	8400	9	9	9	9	10700	33000	26100	35300	42900	42800	47000	19800	16500	15100
L-Glutamine	193000000	209000000	215000000	176000000	187000000	180000000	207000000	183000000	199000000	210000000	217000000	203000000	112000000	109000000	109000000	142000000	133000000	145000000	170000000	190000000	165000000	234000000	178000000	202000000	254000000	259000000	255000000	211000000	205000000	203000000	35700000	36900000	36400000	27700000	27700000	26700000	217000000	212000000	217000000	232000000	255000000	236000000	176000000	181000000	162000000	178000000	177000000	176000000
L-Lysine	194000000	208000000	208000000	171000000	188000000	178000000	205000000	187000000	199000000	208000000	212000000	203000000	114000000	109000000	113000000	145000000	141000000	145000000	171000000	179000000	169000000	237000000	172000000	201000000	248000000	251000000	246000000	217000000	202000000	201000000	36000000	36700000	36300000	27500000	26600000	25600000	223000000	211000000	215000000	235000000	247000000	226000000	167000000	166000000	162000000	178000000	184000000	183000000
L-Glutamic acid	209000000	219000000	227000000	195000000	199000000	194000000	276000000	257000000	265000000	201000000	188000000	191000000	224000000	207000000	210000000	187000000	189000000	196000000	184000000	191000000	170000000	287000000	217000000	256000000	178000000	186000000	182000000	179000000	185000000	177000000	93500000	97900000	90400000	81200000	75800000	78600000	170000000	172000000	165000000	139000000	146000000	138000000	219000000	217000000	228000000	211000000	230000000	210000000
L-threo-3-Methylaspartate	4080000	4030000	3980000	3320000	3210000	3370000	8760000	9290000	9490000	3770000	3620000	3770000	2430000	2360000	2400000	2810000	2540000	2820000	4520000	4370000	4440000	5520000	3720000	4860000	4270000	4290000	4670000	3180000	3040000	3130000	230000	222000	214000	340000	323000	307000	2940000	2970000	3440000	2790000	2990000	2810000	5050000	5420000	5420000	5680000	6260000	6020000
O-Acetylserine	2610000	2570000	2670000	2130000	2240000	2190000	1630000	1690000	1640000	1130000	1120000	1170000	682000	774000	717000	1320000	1580000	1400000	2580000	2660000	2470000	909000	1220000	1060000	1940000	1990000	1850000	1290000	1170000	1120000	1960000	2080000	2020000	13300000	14100000	12700000	1840000	1760000	1740000	941000	978000	933000	1570000	1690000	1650000	1290000	1340000	1320000
(E)-Cinnamamide	30000	31500	19800	24800	18100	14200	20900	17600	21600	33700	30000	35300	18100	24000	16900	21700	24100	32600	16800	15100	11300	15200	23700	14800	25400	40900	24400	29500	19400	35900	9	9	9	23800	24400	18100	32600	39900	32400	57300	71600	58800	34900	40600	33700	15700	10400	22800
4-Hydoxy-L-Isoleucine	967000	1060000	1080000	1060000	1050000	1100000	1420000	1180000	1230000	722000	879000	763000	801000	976000	847000	771000	1000000	861000	841000	863000	816000	954000	1090000	1210000	985000	957000	946000	827000	898000	755000	214000	219000	236000	249000	263000	252000	722000	679000	642000	563000	503000	512000	1130000	1130000	1100000	1020000	981000	1090000
4-Hydroxyisoleucine	896000	1030000	1000000	960000	980000	1020000	1310000	1270000	1270000	666000	850000	754000	811000	935000	781000	653000	936000	787000	798000	771000	817000	904000	1050000	1080000	893000	813000	896000	793000	805000	764000	187000	176000	172000	281000	233000	255000	715000	688000	613000	520000	508000	477000	1000000	1060000	1030000	1070000	1030000	1040000
Phthalic anhydride	41300000	44600000	45400000	57700000	52600000	57900000	47400000	46200000	51600000	40600000	47700000	49100000	56700000	39000000	51000000	49800000	42000000	48700000	58600000	52700000	44600000	52300000	49700000	49600000	47700000	53500000	42700000	50200000	57700000	40100000	51600000	52600000	40900000	42800000	48000000	44400000	51700000	52200000	48500000	45100000	44900000	52500000	47600000	46900000	45000000	45800000	43900000	46600000
3-Hydroxyglutaric acid	1230000	1290000	862000	1140000	1190000	1160000	993000	1070000	1130000	1040000	1690000	1570000	1160000	873000	1240000	1170000	1220000	1260000	811000	874000	1210000	622000	1260000	873000	1280000	1340000	1250000	1420000	911000	1560000	727000	684000	765000	569000	691000	670000	966000	1010000	1050000	1060000	614000	2250000	938000	799000	918000	922000	1380000	1250000
L-Citramalic acid	1050000	1030000	1070000	1040000	1020000	1030000	1280000	1160000	1230000	1210000	1330000	1250000	927000	953000	938000	673000	715000	646000	1080000	1060000	979000	578000	844000	801000	1020000	1000000	1030000	934000	920000	895000	809000	805000	854000	1210000	1180000	1140000	653000	728000	582000	1350000	1260000	1180000	1500000	1240000	1360000	1210000	1240000	1310000
D-Arabinono-1,4-lactone	1570000	1480000	1520000	1190000	1260000	1380000	1170000	1140000	1170000	1580000	1870000	1640000	1300000	1310000	1320000	509000	537000	1570000	1310000	1190000	1270000	370000	1340000	1160000	1320000	1250000	1380000	1480000	1500000	1540000	351000	344000	367000	327000	353000	347000	596000	485000	474000	1820000	1780000	1730000	1310000	1390000	1420000	1250000	1260000	1350000
2-Hydroxyglutaric Acid*	1180000	1100000	1070000	1070000	1050000	1120000	1450000	1270000	1420000	1130000	1250000	1240000	988000	986000	1040000	858000	819000	557000	1100000	1070000	1080000	605000	938000	956000	1070000	1090000	1080000	1000000	1010000	1020000	822000	1000000	947000	1190000	1290000	1290000	721000	755000	468000	1330000	1210000	1250000	1490000	1600000	1510000	1260000	1350000	1320000
2-Dehydro-3-deoxy-L-arabinonate	1350000	1040000	1110000	1050000	1050000	1170000	1260000	1210000	1260000	1130000	1240000	1290000	1020000	902000	1020000	830000	921000	867000	1030000	1040000	1140000	592000	988000	872000	1000000	1000000	1070000	960000	960000	964000	994000	854000	962000	1180000	961000	1220000	744000	766000	718000	1250000	1270000	1290000	1390000	1380000	1430000	1250000	1270000	1290000
3-Methylmalic acid*	1160000	1110000	1080000	1100000	1070000	1100000	1220000	1210000	1260000	1060000	1220000	1140000	972000	991000	991000	882000	773000	807000	1060000	1020000	1110000	598000	957000	800000	946000	1000000	1040000	999000	995000	932000	852000	1010000	955000	1200000	1190000	1150000	442000	420000	792000	1270000	1160000	1230000	1310000	1430000	1450000	1240000	1260000	1200000
p-Coumaraldehyde	8460	7660	9200	5630	3310	5710	7660	5280	7010	3010	3650	5390	4010	6700	3680	8440	8240	5640	9	9	9	9	9	9	6340	7350	6420	10100	9070	6680	3950	4340	3360	13800	9350	15700	74100	63100	84000	3680	5970	6010	9740	7500	9590	9380	8020	6020
Cinnamic acid	75900	75600	76900	36800	33900	31600	61900	57400	62300	75100	80100	75900	110000	114000	112000	112000	98000	119000	67100	64700	69800	68100	101000	93800	85900	77100	85100	157000	153000	161000	11300	12500	12600	13700	18300	14200	63400	67900	72200	132000	134000	144000	127000	136000	135000	110000	104000	97500
Mevalonic acid	529000	407000	415000	400000	466000	432000	354000	306000	315000	359000	501000	576000	301000	451000	341000	564000	506000	553000	316000	350000	368000	290000	371000	359000	286000	286000	357000	396000	395000	582000	402000	426000	451000	460000	458000	465000	596000	570000	541000	377000	370000	310000	265000	247000	271000	260000	371000	355000
2,5-Dihydroxy-Indole	46700	24700	29800	18500	20600	25600	41400	73000	82000	51100	46800	49100	62900	60800	59400	38200	40900	36200	59800	51700	56300	27600	47700	30900	45400	43100	39100	69100	63700	63500	15300	12800	11800	16400	12100	15300	32000	37100	31100	82300	68700	78200	86000	88300	84400	56300	50000	52600
1-Methyladenine	161000	176000	167000	140000	146000	147000	158000	130000	122000	145000	136000	133000	188000	201000	192000	161000	163000	130000	164000	164000	149000	78600	132000	85800	127000	131000	132000	128000	146000	127000	101000	99800	101000	220000	191000	218000	225000	197000	210000	229000	265000	258000	334000	298000	324000	136000	127000	153000
L-Tartaric acid	226000	265000	323000	196000	169000	173000	259000	267000	239000	264000	186000	186000	209000	168000	182000	214000	256000	178000	164000	142000	140000	173000	214000	216000	251000	261000	219000	243000	201000	113000	421000	376000	445000	144000	194000	132000	220000	270000	238000	295000	324000	259000	275000	302000	251000	216000	235000	177000
Benzoylformic acid	110000	124000	119000	127000	127000	117000	76100	87600	77400	175000	123000	170000	103000	74400	99700	100000	79500	125000	130000	125000	122000	140000	96300	108000	152000	138000	155000	162000	155000	186000	9	9	9	9	9	9	131000	98300	9	9	9	9	106000	93600	103000	143000	199000	178000
D-Arabinose	275000	258000	302000	225000	233000	223000	333000	354000	360000	262000	289000	272000	280000	237000	267000	286000	287000	277000	289000	261000	288000	195000	307000	253000	273000	228000	218000	354000	323000	350000	161000	146000	144000	84100	72400	63800	252000	237000	227000	317000	284000	305000	397000	415000	411000	245000	224000	205000
DL-Xylose	285000	263000	274000	220000	211000	220000	341000	364000	344000	282000	289000	280000	257000	243000	257000	264000	296000	245000	322000	269000	260000	193000	292000	253000	199000	208000	219000	371000	369000	338000	123000	136000	135000	70900	71600	50400	257000	211000	224000	274000	316000	288000	384000	395000	363000	213000	200000	218000
D-Ribose	772000	750000	664000	510000	494000	510000	950000	1060000	819000	766000	857000	696000	558000	551000	506000	616000	633000	615000	532000	683000	577000	426000	640000	595000	647000	647000	688000	413000	386000	378000	505000	490000	499000	251000	238000	232000	378000	372000	424000	982000	900000	1000000	639000	543000	685000	566000	517000	490000
4-Allylcatechol	108000	107000	110000	19800	16200	21200	95500	80800	94900	39700	55100	42000	51900	60900	61200	59600	59000	57500	2350	3920	1500	21600	28800	25500	52700	52400	51100	81100	73900	80200	9	9	9	3890	3140	3600	9	9	9	31000	31900	30600	154000	168000	169000	64700	77600	60900
4'-Hydroxypropiophenone	10800	10200	16100	16000	15600	16100	11500	7770	19700	18900	12400	10600	8090	16900	11500	9	15300	14100	13200	12800	10000	15500	19600	20600	16900	17900	16900	9	9	9	14300	11200	9	11000	14600	16100	10200	11700	16200	26300	11100	26400	9	9	9	16100	16500	14200
Benzyl acetate	74600	104000	142000	75700	67100	113000	98100	87400	106000	29200	41800	69500	47800	54800	88500	51900	85300	105000	112000	99300	140000	60600	58200	122000	75000	60400	78500	53100	46400	66200	37800	42500	62900	50600	56800	73500	55400	62200	77500	72800	96700	129000	56700	71400	102000	70400	63200	64000
2-Methoxy-4-ethenylphenol	208000	205000	210000	143000	152000	170000	556000	621000	526000	189000	172000	153000	233000	238000	220000	217000	252000	214000	188000	217000	198000	174000	225000	196000	285000	272000	267000	148000	157000	141000	2230000	628000	608000	756000	733000	764000	557000	544000	529000	333000	329000	314000	218000	205000	220000	371000	411000	403000
2(3H)-Benzothiazolone	82000	79600	81300	58400	52300	50600	82100	81300	89100	67700	65300	65800	71900	65900	63000	76800	74500	71100	120000	113000	114000	68300	85300	76700	92700	90400	94100	62600	56500	66800	44300	48200	47800	43000	49600	49100	37900	26300	33400	76900	85600	84600	76300	75100	74500	81900	87700	83700
Isoguanine	1040000	1190000	1140000	1110000	1120000	1130000	1450000	1320000	1370000	713000	706000	557000	1230000	1190000	968000	1030000	1170000	1020000	959000	1080000	900000	758000	821000	884000	936000	966000	810000	1360000	1410000	1330000	1370000	1490000	1190000	2960000	3340000	3010000	6200000	5950000	5630000	729000	926000	776000	2390000	2530000	2130000	1980000	2060000	2030000
Guanine	2680000	2650000	2460000	2340000	1970000	1990000	2970000	3120000	3020000	1420000	1480000	1670000	2490000	3880000	2470000	3070000	3180000	2940000	9	9	9	1790000	1890000	1930000	2100000	1850000	1910000	3370000	3400000	3130000	2060000	2550000	2510000	9400000	11000000	10200000	16200000	17000000	14400000	1910000	1830000	1670000	6730000	7000000	7120000	5630000	5010000	5320000
Xanthine	167000	129000	174000	371000	334000	351000	273000	330000	269000	104000	123000	126000	138000	197000	182000	190000	239000	249000	308000	404000	347000	140000	207000	304000	1240000	1100000	1320000	266000	279000	276000	154000	155000	145000	247000	252000	222000	3400000	2990000	2710000	175000	76000	106000	138000	158000	148000	138000	77200	137000
8-Azaguanine	318000	295000	306000	558000	541000	376000	481000	511000	470000	221000	322000	196000	369000	360000	553000	328000	356000	400000	529000	672000	343000	211000	310000	475000	1890000	1110000	1060000	424000	565000	573000	399000	547000	392000	1200000	1910000	1930000	10500000	10200000	8430000	182000	225000	129000	630000	621000	596000	464000	499000	512000
Methyl 4-hydroxybenzoate*	15800	31800	15900	35200	24200	27700	35500	39000	28100	26000	29300	25600	23100	23900	23600	21600	22000	23400	31800	30900	26100	22300	19700	13200	26900	31300	35700	28800	24200	21600	16200	21400	15600	29400	24300	19300	75900	87600	69300	44100	39100	37800	30500	14700	17800	23500	22900	26500
Methyl salicylate	85700	93100	99000	69600	73800	70300	52100	55400	64900	31900	33200	37700	54000	55200	39200	20900	31300	26300	100000	96300	82700	36500	27500	19900	42600	43300	52000	74100	76800	64500	64900	57800	56600	28700	37000	43200	112000	112000	111000	60900	53800	53300	58700	56500	68400	24500	36000	43300
4-Hydroxyphenylacetic acid	42800	28500	42400	9	17700	9	9	19500	18000	9	52300	35800	27800	61500	43900	23300	54800	38100	35000	30500	39900	9	41300	13500	23300	17600	30200	52600	56700	63800	133000	125000	124000	80200	79700	82900	38000	26100	28900	32400	35800	33900	50000	54700	48100	34200	43900	9
3-Methoxybenzoic acid	177000	181000	169000	162000	157000	168000	152000	156000	184000	93500	135000	134000	745000	939000	784000	428000	627000	534000	321000	330000	363000	235000	533000	411000	208000	186000	224000	1070000	930000	1000000	452000	394000	401000	234000	230000	204000	298000	306000	277000	214000	232000	218000	238000	262000	236000	114000	125000	139000
Vanillin; 4-Hydroxy-3-Methoxybenzaldehyde*	163000	166000	122000	168000	171000	162000	225000	216000	211000	139000	117000	115000	124000	126000	101000	89600	139000	130000	155000	124000	184000	112000	113000	120000	214000	198000	174000	162000	158000	154000	94900	101000	115000	128000	134000	154000	600000	543000	517000	247000	225000	199000	118000	105000	132000	114000	126000	133000
2-hydroxymethyl benzoic acid	30400	37100	24900	23100	24900	27400	17500	16500	17200	16800	23000	21100	33400	27400	37700	47300	38400	45000	33600	15000	17700	21800	30300	28200	38800	25300	27500	58000	50800	49200	9	9	9	9	9	9	31200	24900	34500	18300	9	21600	27100	32500	21600	22700	21000	19800
3,5-Dihydroxyacetophenone	125000	144000	163000	152000	162000	161000	67000	83900	50100	200000	158000	177000	246000	238000	256000	226000	242000	315000	186000	182000	187000	109000	157000	104000	116000	124000	249000	250000	256000	325000	52100	59000	69200	186000	136000	141000	423000	420000	441000	166000	176000	160000	246000	149000	205000	342000	405000	213000
Isovanillin	471000	436000	438000	308000	382000	414000	394000	329000	352000	352000	386000	392000	520000	631000	457000	339000	436000	427000	376000	374000	477000	258000	333000	304000	417000	443000	449000	483000	461000	421000	326000	282000	300000	411000	336000	345000	2050000	1920000	2010000	447000	383000	488000	246000	273000	299000	288000	318000	283000
Phenoxyacetic acid*	132000	203000	177000	173000	200000	190000	78100	69900	45000	159000	153000	131000	160000	146000	125000	112000	81100	81000	199000	145000	221000	41300	60500	68100	121000	166000	185000	160000	136000	142000	179000	179000	254000	217000	186000	178000	2920000	2650000	2690000	192000	114000	163000	58900	55000	54800	61800	90200	117000
O-Anisic acid (2-Methoxybenzoic acid)*	108000	119000	69100	87900	56100	87700	22000	40600	49200	99300	39500	53500	88100	71200	39900	41000	39100	57700	107000	126000	91700	28900	19100	22800	83600	106000	107000	110000	60500	74400	99200	142000	91800	93400	117000	55100	1470000	1400000	1150000	92700	82000	68300	25500	41000	29200	39900	44900	38300
3,4-Dihydroxyacetophenone	18200	14100	12500	22100	19800	15300	13900	10900	9230	14100	23600	12500	83800	54800	43000	17800	19800	19000	14000	9600	10500	18700	33800	34800	38300	45000	39500	31200	39200	31200	10800	7130	7310	33400	31100	27600	13200	20500	16800	54700	62500	44300	26300	28700	20600	16200	18300	17400
1-Methyl-6-Oxo-1,6-Dihydropyridine-3-Carboxamide	69800	81000	64600	78500	88800	67400	83600	84200	89400	61800	73900	49700	65700	55800	69100	66200	74100	61100	107000	89400	108000	30200	52600	40600	91600	76500	72300	83800	72600	60200	28000	22800	23000	28300	26500	26200	170000	172000	192000	69400	55000	75600	61300	55300	63000	168000	155000	163000
1,4-Dihydro-1-Methyl-4-oxo-3-pyridinecarboxamide	181000	176000	154000	133000	143000	157000	131000	135000	158000	158000	154000	136000	137000	145000	142000	257000	209000	217000	129000	127000	159000	329000	154000	195000	143000	149000	156000	181000	222000	187000	116000	94700	102000	94000	96700	78500	491000	479000	496000	122000	128000	121000	159000	136000	150000	216000	266000	225000
Xylitol	70200	64900	70100	76800	68600	72300	43300	65400	59700	49000	63300	54500	47100	45100	46900	49100	46700	47300	68900	67100	81800	38500	43800	37900	38200	31900	35900	92100	79700	72300	40300	14000	38500	20700	24100	26900	58600	56600	48100	63500	57900	58400	61100	66100	52600	77100	64400	66200
Ribitol*	322000	331000	303000	296000	274000	283000	284000	221000	244000	58200	304000	66900	326000	50800	49300	512000	433000	393000	234000	244000	247000	86700	341000	419000	280000	337000	296000	85300	381000	344000	210000	220000	200000	168000	169000	207000	1250000	1030000	1130000	59700	252000	242000	274000	231000	232000	480000	480000	521000
D-Arabitol*	343000	297000	329000	271000	278000	297000	277000	279000	266000	289000	266000	263000	299000	262000	301000	439000	425000	414000	251000	239000	269000	679000	337000	404000	322000	316000	292000	357000	396000	353000	193000	185000	184000	202000	161000	189000	1090000	1040000	1110000	256000	257000	270000	287000	266000	263000	482000	489000	471000
cis-Citral	366000	380000	361000	347000	317000	325000	312000	342000	360000	333000	368000	342000	327000	304000	319000	288000	330000	323000	350000	371000	382000	294000	331000	317000	303000	322000	303000	419000	387000	364000	586000	631000	658000	671000	649000	650000	320000	319000	306000	365000	362000	385000	393000	427000	408000	373000	358000	348000
4-Aminosalicylic acid	71700	64000	63200	41400	43300	42000	34700	34100	33200	24400	33200	25100	63300	63100	51700	19000	19400	13300	9	9	9	22000	15100	12700	42700	92000	88200	34900	40300	44800	48000	46100	42600	20900	17200	21600	153000	60900	151000	23500	37800	40600	54000	57800	57200	64400	69900	63200
3-Aminosalicylic acid	45200	37400	38700	27300	35700	42600	38100	44200	35700	12100	32800	23800	16900	20900	20800	30400	33000	34400	42700	42800	43900	19300	28700	30100	42700	45600	53200	23900	23800	30800	9	9	9	9	9	9	54300	71200	58500	36300	39200	18800	9	9	9	18100	28600	28200
Vanillylamine	26300	24300	28600	46200	47800	25300	47100	46900	34800	16000	36900	14300	29000	35700	44600	25400	30500	35200	35800	42700	28400	19900	25000	26800	153000	79900	76900	32000	34700	52300	73600	85100	122000	148000	152000	143000	708000	701000	518000	15900	16700	21700	41900	45600	44400	36400	32000	27200
Dopamine	44100	41600	36200	26200	22300	21600	33300	25500	20600	44800	9	25700	50100	54800	32300	56600	42900	38200	47600	53900	48000	50100	41600	43900	25800	26200	9	73300	63600	64300	535000	409000	437000	78700	76600	96800	437000	575000	551000	48800	63400	51400	92400	81300	76800	40100	9	35200
2,5-Dihydroxybenzoic acid; Gentisic Acid*	839000	911000	837000	448000	441000	469000	585000	597000	591000	538000	814000	625000	506000	619000	535000	669000	693000	664000	417000	445000	459000	325000	527000	446000	619000	587000	606000	727000	829000	860000	1090000	1200000	926000	2140000	2020000	2090000	406000	339000	348000	730000	636000	642000	922000	936000	995000	762000	854000	865000
2,3-Dihydroxybenzoic Acid*	2250000	2160000	2190000	1260000	1080000	1130000	1340000	1400000	1490000	1470000	1980000	1590000	1410000	1360000	1330000	1830000	1590000	1660000	1190000	1180000	1360000	927000	1210000	1260000	1520000	1990000	1770000	2170000	2050000	2240000	2500000	2600000	2160000	4990000	4860000	5190000	1790000	1470000	1470000	1830000	1720000	1610000	2340000	2710000	2740000	2310000	2500000	2660000
3,4-Dihydroxybenzoic acid (Protocatechuic acid)*	2210000	2170000	2080000	1030000	1030000	1130000	1290000	1310000	1410000	1490000	1810000	1460000	1150000	1330000	1270000	1520000	1580000	1570000	996000	1190000	1050000	765000	1130000	980000	1540000	1610000	1570000	1840000	1770000	1940000	2490000	2540000	2050000	4520000	4630000	4610000	1510000	1450000	1440000	1490000	1460000	1450000	2210000	2110000	2110000	1950000	2100000	1980000
Diethyl phosphate	62200	71100	68000	46500	45500	53700	9	9	9	80400	81700	77600	54900	51400	51400	65900	64000	63900	33600	37600	42700	26300	32700	29400	60200	61800	72300	58900	57400	60300	108000	113000	112000	31100	32200	30400	621000	556000	590000	80100	79000	83700	45500	49500	48800	79700	83800	79100
Hydroxytyrosol	116000	118000	123000	94200	81900	85900	152000	150000	134000	56000	75500	74800	59700	71000	78500	63900	87500	93200	35800	32000	29600	27100	57100	47300	71000	61500	63700	122000	123000	115000	46700	47700	36100	99100	95100	103000	28300	23000	17500	74100	69200	75600	121000	117000	131000	102000	108000	102000
3,5-Dimethoxyphenol	3730	4640	5890	6500	7760	5120	3170	4600	5210	6850	8420	5720	15000	14200	14800	7940	11600	8900	4770	3510	5250	9910	11400	17900	9750	22300	10300	8670	7630	7660	16700	8120	22400	12400	14800	16600	6500	7970	6520	17200	24100	23200	11800	7100	15000	11500	6660	9810
L-Histidine	18400000	18100000	18000000	10700000	11300000	10900000	22100000	22100000	22400000	14600000	11400000	13200000	6970000	5120000	3330000	16500000	10700000	12600000	14300000	14500000	14000000	13800000	11200000	11900000	19500000	21300000	22400000	12800000	12300000	8980000	400000	265000	260000	9	9	9	1870000	1830000	4220000	8380000	13700000	14100000	3540000	3350000	9890000	11500000	12100000	7920000
Scopine	3010000	3050000	2770000	2710000	2650000	2740000	2710000	2790000	2810000	2880000	2770000	2930000	2780000	2740000	2640000	2540000	2600000	2550000	2840000	2820000	2920000	2210000	2860000	2440000	2740000	2740000	2770000	2960000	3130000	2710000	3960000	3840000	3900000	4110000	3900000	4110000	2960000	2810000	3120000	3120000	3250000	3240000	3500000	3550000	3530000	3470000	3140000	3040000
Orotic acid (Vitamin B13)	758000	765000	771000	1040000	896000	1030000	1330000	1580000	1570000	700000	616000	690000	712000	699000	674000	457000	521000	575000	1190000	1160000	1080000	628000	954000	793000	1180000	1140000	1010000	529000	582000	499000	363000	391000	464000	2760000	3070000	2890000	378000	330000	272000	601000	568000	587000	764000	723000	697000	881000	837000	703000
3-Indoleacetonitrile	370000	501000	504000	534000	577000	570000	712000	758000	661000	796000	725000	631000	1050000	814000	897000	696000	536000	734000	898000	943000	845000	884000	776000	791000	545000	543000	595000	518000	592000	534000	3890000	1150000	1200000	1890000	1980000	1900000	78400	118000	98100	952000	1060000	974000	1220000	1290000	1080000	446000	453000	453000
Tranexamic Acid	18900000	17600000	18600000	17500000	14600000	15900000	17200000	21000000	17200000	16400000	18000000	17800000	12900000	12300000	12300000	13900000	13400000	14000000	15700000	15200000	15300000	10000000	13700000	13200000	15400000	15700000	16100000	15000000	14000000	13500000	195000	177000	193000	132000	182000	162000	1410000	1550000	1640000	15300000	15300000	15700000	9000000	8950000	8960000	14700000	13900000	14400000
L-Dihydroorotic Acid	9660	10000	8290	11600	10500	9700	15000	14800	14400	4050	5250	5320	4890	5660	4930	5270	4780	4430	8750	9660	8500	3330	6380	5050	5440	6610	6950	8060	6070	7490	1930	2500	2190	9	9	9	3450	3370	3480	5620	4090	4640	6150	7850	7810	9320	9620	10300
1-Decanol	37100000	38400000	37800000	17300000	15100000	17000000	18800000	18900000	17500000	10800000	15100000	34900000	11300000	18600000	40900000	11700000	17100000	42300000	15700000	16500000	17800000	12800000	16400000	43700000	18900000	17500000	45200000	16600000	14900000	38600000	8840000	7340000	21500000	16500000	19400000	40800000	24400000	19400000	42000000	16900000	24600000	37600000	21400000	19100000	41600000	19800000	24700000	42800000
5-Acetamidopentanoic Acid	480000	465000	455000	496000	510000	523000	328000	342000	340000	615000	624000	619000	363000	362000	336000	218000	232000	210000	1090000	1210000	1120000	263000	457000	379000	210000	224000	237000	639000	613000	670000	198000	196000	171000	251000	234000	209000	207000	192000	232000	1020000	1090000	1140000	1040000	1010000	1020000	270000	309000	294000
δ-Guanidinovaleric acid	225000	265000	203000	201000	240000	208000	257000	238000	268000	273000	246000	234000	246000	257000	259000	194000	204000	213000	218000	226000	243000	194000	258000	235000	205000	207000	178000	387000	132000	354000	43600	63200	53400	71800	68000	71600	382000	359000	568000	230000	240000	272000	288000	275000	278000	192000	189000	184000
8-Aminooctanoic Acid	4510	4190	5380	10600	9230	8370	9380	9000	11100	21900	14200	17900	7480	6690	6240	5630	4470	4080	11500	9330	7140	4030	4930	4910	5960	5080	5380	6830	11400	9870	9	9	9	9	9	9	3610	2330	1450	3780	2780	4620	10800	12000	11600	13500	20900	13500
2-Oxoadipic acid	125000	94800	97300	192000	61000	61500	71900	106000	100000	92400	85400	87200	9	9	9	96100	132000	102000	99400	244000	26400	98800	105000	89600	80800	85400	79400	108000	124000	58400	72700	61300	58600	73700	63800	74400	119000	110000	164000	78000	79600	84200	9	9	9	48100	83800	113000
6-MethylCoumarin	255000	254000	254000	170000	223000	185000	234000	201000	202000	174000	147000	135000	9	9	9	159000	159000	146000	189000	203000	256000	124000	183000	143000	324000	352000	365000	132000	142000	116000	9	9	9	224000	223000	259000	9	9	9	159000	178000	168000	9	9	9	175000	151000	182000
Pimelic acid	31800	46800	36600	13700	13800	24600	9	9	9	22600	20100	25300	31300	32900	29700	27200	19000	25800	18200	17400	16700	20600	20400	19700	16300	14000	17600	27600	18600	30100	92100	105000	109000	9	9	9	9	9	9	26000	20700	24400	54200	49500	61600	23700	25500	20000
Daminozide	36600	37800	52000	29600	51800	41100	29100	40300	44100	56000	38500	31200	30600	32700	42700	41200	52900	47000	41600	27500	41000	39500	47300	44800	37000	36100	35000	44400	38100	31200	9	9	9	9	9	9	40600	38800	30700	48300	29900	33700	14200	36200	38400	34000	33400	35900
Tryptamine	370000	516000	537000	496000	463000	451000	677000	644000	639000	404000	450000	409000	317000	311000	348000	439000	430000	369000	258000	202000	319000	190000	352000	192000	309000	257000	320000	404000	399000	511000	1170000	1320000	1350000	148000	129000	116000	71600	55000	47100	413000	391000	341000	465000	383000	510000	227000	312000	288000
Indole-3-carboxylic acid	36800	27600	31400	13100	22600	17300	21600	31100	25400	15500	17600	14400	20700	23000	31400	24300	21400	24900	23000	27100	25000	25500	17800	29000	19100	13400	21100	17100	15600	15200	21900	20800	28000	18500	24300	18200	17100	24100	25000	41200	26000	37400	17100	17700	20200	20100	18500	16900
DL-2-Aminoadipic acid	2990000	3070000	3250000	4370000	4030000	3900000	4150000	3580000	3710000	2730000	2350000	2430000	1990000	2060000	1830000	1980000	1950000	2080000	2990000	2790000	3130000	2090000	2230000	2140000	2330000	2610000	2530000	1720000	1620000	1630000	866000	902000	977000	678000	750000	649000	1960000	1920000	1830000	1450000	1500000	1500000	3560000	3660000	3810000	1700000	1800000	1790000
N-Acetyl-L-threonine	219000	174000	179000	139000	139000	136000	201000	185000	188000	159000	182000	156000	185000	158000	195000	139000	154000	160000	200000	196000	227000	131000	188000	186000	192000	182000	188000	197000	218000	207000	80700	78100	69500	115000	102000	108000	137000	127000	124000	149000	134000	116000	145000	128000	144000	85700	75800	113000
4-Hydroxy-2-oxoglutaric acid	222000	174000	194000	146000	144000	130000	250000	215000	183000	246000	214000	262000	186000	218000	235000	180000	199000	133000	210000	202000	201000	204000	215000	167000	188000	191000	187000	207000	232000	166000	145000	153000	139000	9	9	9	142000	149000	147000	367000	330000	338000	210000	283000	251000	233000	302000	255000
4-Hydroxycoumarin	117000	110000	128000	46800	40300	32600	79200	84000	72900	62000	55000	55000	76800	87800	77300	101000	79700	86900	26500	22900	23400	53400	81800	54900	86100	85100	88700	107000	97900	92200	10900	15600	13200	16700	12600	14800	41800	39700	43400	96300	96700	115000	141000	131000	136000	113000	144000	122000
3-Hydroxy-3-methylpentane-1,5-dioic acid	173000	735000	714000	1850000	1900000	1930000	430000	893000	918000	980000	1110000	1020000	1120000	1070000	1120000	755000	797000	814000	1130000	1010000	1060000	780000	1260000	999000	525000	517000	570000	1040000	1050000	1050000	14200000	14200000	2380000	2780000	2810000	2690000	829000	911000	834000	1350000	1470000	1450000	1670000	1680000	1650000	9	9	9
Methyl Cinnamate	637000	683000	669000	135000	786000	545000	1150000	906000	1390000	678000	698000	735000	539000	1070000	904000	1170000	1280000	1130000	1010000	826000	987000	687000	969000	524000	784000	230000	610000	209000	227000	732000	146000	9	160000	9	9	9	164000	150000	169000	1030000	965000	1160000	1240000	1380000	1350000	1190000	897000	1000000
4-Hydroxy-L-glutamic acid	243000	249000	256000	180000	180000	210000	319000	335000	347000	294000	295000	278000	188000	202000	198000	271000	239000	240000	239000	237000	247000	655000	404000	399000	204000	179000	194000	372000	364000	379000	54200	45300	50400	53800	58100	57200	362000	336000	326000	182000	170000	176000	308000	279000	283000	304000	270000	295000
L-Homomethionine	498000	477000	458000	224000	250000	236000	935000	904000	881000	662000	584000	624000	575000	385000	451000	155000	135000	118000	616000	631000	624000	306000	320000	311000	121000	118000	119000	317000	293000	317000	40600	44800	38900	28500	16700	31600	398000	417000	372000	686000	669000	689000	1610000	1700000	1490000	295000	276000	280000
Lumazine	202000	186000	191000	30500	46500	38600	132000	114000	130000	36200	66300	47400	43100	70300	44200	51900	65600	64500	9	9	9	24300	50500	41300	94200	76400	27400	59400	59400	54000	9	9	9	9	9	9	9	9	9	69500	67100	61600	132000	101000	127000	88700	88400	89100
α-Hydroxycinnamic Acid*	7380000	7480000	12300000	7640000	8360000	8860000	9	9	9	9	9	9	9	9	9	9	9	9	5890000	5590000	6290000	9	9	9	8270000	8120000	8100000	9	9	9	9	9	9	400000	380000	389000	9	9	9	9	9	9	9	9	9	13600000	11200000	14300000
4-hydroxyphenyl acrylaldehyde	6290000	6690000	3570000	1100000	4080000	4190000	5590000	4680000	2220000	2860000	2090000	2880000	1730000	2120000	2080000	3950000	4460000	5310000	2260000	3620000	3990000	2850000	2430000	3670000	3550000	3540000	3560000	5610000	4460000	2240000	9	9	9	611000	1010000	1720000	1500000	2300000	1320000	2240000	1600000	2040000	2350000	2280000	3170000	2320000	3780000	4010000
Caffeic aldehyde	1970000	5860000	3150000	3020000	3350000	3000000	1650000	4820000	5630000	1890000	2650000	1920000	2580000	2810000	3570000	3900000	3800000	3130000	2670000	4070000	4430000	2210000	2200000	3810000	3820000	3860000	2650000	3730000	4740000	4020000	214000	236000	231000	717000	993000	1050000	1760000	1990000	2030000	2340000	2740000	2530000	1720000	2700000	4670000	2480000	3110000	3310000
3-Hydroxycinnamic Acid	2280000	2100000	2610000	1940000	1660000	2100000	1100000	1020000	1150000	1120000	845000	803000	1890000	1420000	1540000	2160000	1620000	2250000	2780000	2120000	2370000	1310000	1220000	1350000	2630000	2950000	2550000	1500000	1450000	2030000	240000	222000	207000	9	9	9	3030000	3010000	2890000	4760000	5290000	4950000	1900000	1740000	1960000	1500000	2710000	2730000
p-Coumaric acid	4080000	2810000	5620000	4240000	5640000	2210000	4160000	5600000	5150000	1640000	2030000	2660000	2240000	3030000	4040000	3450000	3530000	3410000	3330000	3890000	5740000	2990000	3030000	2000000	2580000	2320000	3980000	3780000	3700000	3750000	224000	192000	159000	667000	906000	885000	1880000	1730000	2320000	1860000	1410000	2710000	2110000	4080000	1420000	2460000	2670000	2420000
Phenylpyruvic acid	157000	163000	162000	173000	150000	160000	333000	366000	340000	149000	121000	127000	578000	388000	395000	322000	227000	263000	630000	596000	582000	238000	217000	213000	107000	116000	88100	255000	259000	207000	1260000	1130000	1220000	803000	815000	809000	223000	224000	215000	556000	532000	570000	133000	114000	120000	144000	165000	160000
2-Hydroxycinnamic acid*	8860000	9110000	9260000	10100000	10700000	10400000	9	9	9	9	9	9	9	9	9	9	9	9	8180000	7910000	8250000	9	9	9	10200000	9610000	10600000	9	9	9	9	9	9	465000	489000	406000	9	9	9	9	9	9	9	9	9	14900000	16300000	14800000
L-Fucose	3090000	2960000	2970000	2790000	2760000	2930000	580000	607000	575000	406000	1920000	1430000	880000	2120000	1590000	961000	2290000	1740000	727000	765000	816000	204000	1970000	1430000	2520000	2400000	2630000	1460000	1670000	1640000	188000	195000	175000	160000	147000	127000	1190000	1140000	1290000	614000	530000	689000	1630000	1690000	1950000	2280000	2540000	2650000
Rhamnose	2360000	2130000	2210000	2090000	2020000	2210000	422000	434000	439000	334000	1370000	1080000	686000	1460000	1130000	766000	1600000	1270000	554000	584000	592000	164000	1420000	1140000	1790000	1780000	2050000	1070000	1280000	1210000	130000	131000	122000	99600	115000	115000	879000	829000	924000	408000	416000	494000	1240000	1260000	1310000	1730000	1910000	2040000
1,5-Anhydro-D-glucitol	264000	250000	282000	209000	189000	251000	301000	322000	323000	355000	384000	385000	338000	312000	233000	522000	373000	377000	264000	254000	307000	226000	391000	336000	233000	222000	225000	373000	415000	382000	503000	540000	570000	402000	325000	358000	216000	223000	222000	354000	385000	404000	345000	351000	349000	305000	332000	298000
4-Phenylbutyric acid	4130000	3060000	3600000	3050000	4800000	4180000	634000	819000	1560000	7240000	6470000	4470000	5340000	8940000	11300000	4070000	602000	2980000	3070000	3850000	3110000	2280000	4770000	5760000	4000000	2090000	1770000	7380000	4590000	7200000	255000	268000	264000	333000	398000	244000	545000	361000	486000	791000	7770000	1580000	1710000	2700000	2340000	4100000	2710000	4400000
Ethyl phenylacetate	679000	583000	693000	368000	301000	323000	377000	282000	278000	227000	373000	945000	281000	300000	543000	169000	321000	614000	184000	252000	233000	240000	289000	902000	250000	295000	788000	274000	238000	707000	394000	235000	749000	201000	370000	611000	454000	493000	1140000	254000	245000	529000	234000	361000	656000	354000	315000	817000
6-O-methylguanine	1790000	1840000	1880000	1260000	1490000	1400000	1580000	1610000	1580000	911000	1080000	953000	1210000	1250000	1400000	1330000	1470000	1420000	556000	518000	469000	449000	900000	640000	1070000	894000	919000	1370000	1370000	1450000	281000	131000	130000	247000	320000	280000	1060000	1200000	1130000	1390000	1430000	1370000	1780000	1940000	1860000	1830000	1710000	1790000
7-Methylguanine	2290000	2270000	2150000	1910000	2130000	1920000	1410000	1460000	1350000	1550000	1620000	1800000	1770000	1580000	1790000	1770000	1910000	1790000	1600000	1610000	1450000	847000	1570000	1140000	1390000	1220000	1210000	1660000	1660000	1780000	115000	79200	155000	179000	147000	187000	1660000	1860000	1890000	2620000	2380000	2520000	2210000	2450000	2520000	2190000	1800000	2000000
L-Phenylalanine	238000000	236000000	232000000	185000000	191000000	189000000	271000000	266000000	271000000	169000000	186000000	186000000	286000000	294000000	278000000	163000000	192000000	180000000	261000000	247000000	254000000	93900000	169000000	129000000	201000000	195000000	201000000	215000000	206000000	222000000	156000000	151000000	153000000	164000000	165000000	158000000	158000000	159000000	171000000	229000000	235000000	244000000	166000000	170000000	170000000	213000000	223000000	214000000
Terephthalic acid	520000	503000	476000	535000	516000	533000	762000	875000	877000	353000	363000	422000	313000	256000	299000	369000	312000	328000	545000	560000	509000	331000	420000	479000	547000	456000	557000	690000	725000	703000	801000	275000	800000	138000	110000	150000	752000	209000	176000	493000	502000	531000	807000	711000	725000	699000	843000	855000
Phthalic acid	72500	60200	68100	94500	74000	79600	137000	110000	134000	62400	63900	66600	47800	56000	42600	60600	54800	51400	75100	82300	71900	49600	76100	65800	82700	79400	87300	73100	79800	82600	51300	51900	44900	37300	31200	25900	50700	28900	44900	83900	86500	105000	113000	120000	134000	118000	121000	127000
6-Methylmercaptopurine	13600000	13100000	13200000	10200000	10300000	10700000	17400000	16600000	16900000	10100000	10800000	9470000	19200000	20400000	18300000	8920000	10400000	9200000	16500000	16100000	15600000	4400000	8920000	7470000	11100000	11500000	12100000	12700000	12000000	12200000	8180000	8490000	8860000	8900000	9530000	9230000	10200000	9200000	9300000	13300000	14400000	15300000	8340000	8300000	8470000	12200000	12400000	13100000
D-Xylonic acid	31500000	32400000	32700000	27700000	28100000	27800000	39200000	37600000	41000000	27000000	26500000	26600000	27500000	27500000	28000000	25700000	26200000	26300000	34300000	31200000	32100000	19800000	27400000	27900000	29900000	30400000	30600000	22100000	23000000	22000000	12700000	13100000	12900000	15900000	15000000	15400000	23500000	25200000	23300000	23200000	23300000	23300000	30200000	30600000	31700000	29600000	30200000	28900000
1-Methylxanthine	41900	46800	46100	47600	51100	59800	57000	42200	39300	42000	25800	36300	21400	37400	32600	26800	41600	31500	56700	70500	60600	16900	44000	31600	99300	100000	107000	50100	31900	49600	9	9	9	9	9	9	27100	22900	25700	12600	20600	20600	40300	49100	27700	102000	93700	87600
7-Methylxanthine	19400000	19100000	19400000	20300000	18500000	19700000	19600000	21100000	20200000	31600000	28300000	27200000	15300000	15500000	14900000	21400000	18200000	17900000	16600000	17700000	16700000	10900000	16900000	14000000	38900000	37000000	37600000	35000000	36100000	38000000	12400	16500	15800	18200	20500	20300	73400000	75400000	75500000	14200000	15200000	14900000	14000000	14600000	13700000	43700000	42100000	42600000
3-Methylxanthine	71600000	73000000	71400000	75700000	74700000	79500000	77900000	79300000	73300000	112000000	100000000	101000000	56900000	57300000	60300000	77000000	65500000	74300000	64300000	65400000	63800000	41700000	65600000	52700000	125000000	134000000	140000000	129000000	136000000	128000000	94300	63800	85700	107000	129000	73000	225000000	229000000	244000000	55800000	58500000	60600000	50000000	56300000	57300000	163000000	162000000	164000000
Ethylsalicylate	389000	377000	378000	172000	157000	163000	331000	335000	322000	232000	214000	191000	427000	438000	428000	343000	9	318000	385000	360000	383000	152000	196000	162000	308000	296000	301000	329000	391000	311000	369000	344000	9	290000	276000	276000	688000	733000	694000	280000	314000	343000	247000	250000	232000	1210000	1360000	1240000
2,6-Dimethoxybenzaldehyde*	10600	11000	11300	12800	42900	44500	31500	33800	31600	52400	46000	55000	38800	28900	34300	92200	84700	90300	105000	84300	131000	36200	57400	44700	20500	21200	20100	149000	146000	149000	9	9	9	19500	16700	16700	84900	113000	88700	101000	86400	83800	9	9	15500	88200	243000	87400
3-(4-Hydroxyphenyl)-propionic acid*	9	9	9	9	9	9	54200	46700	44700	77000	79400	79400	58600	56500	52600	122000	130000	129000	130000	142000	143000	53400	95400	63400	43600	62200	50200	207000	211000	203000	9	9	9	30900	27800	26700	150000	150000	121000	135000	145000	133000	21200	20700	28100	167000	159000	139000
Ethylparaben	14000	15800	16200	15000	12600	13100	16800	10300	12600	5720	7320	9650	7680	7090	8610	4300	7280	9940	9500	7220	6350	6500	7680	8920	8230	9290	9230	8350	8100	8300	14000	12100	8670	15800	13700	7520	12800	9290	7600	13600	9140	8890	14800	13900	9030	10400	11200	11700
4'-Hydroxy-3'-methoxyacetophenone (Acetovanillone)	27100	44400	31800	33400	23500	18300	8800	18400	11200	44400	41500	51000	25300	28000	19900	51500	36500	43600	30400	29200	26100	34800	37800	42000	10500	27200	29200	60100	37700	51000	9	9	9	9	9	9	36400	26600	41900	64100	42600	30900	18800	29600	42800	13700	17700	35800
2-Hydroxy-3-phenylpropanoic acid	9	9	9	6430	3640	6010	21600	24400	22100	29900	19100	31900	22700	17200	24500	42500	58100	40500	48000	56600	56300	23000	37400	27100	13600	9150	9530	77200	84400	83900	9	9	9	12400	11000	9450	59000	64100	78400	49400	43600	51400	2800	1580	3970	51300	58500	64900
L-Fucitol	2750000	2750000	2660000	2360000	2460000	2470000	3050000	3030000	3190000	2420000	2300000	2320000	2200000	2140000	2080000	2510000	2450000	2430000	3410000	3420000	3470000	2370000	2480000	2750000	1890000	1940000	2160000	3270000	3280000	3120000	1230000	1220000	1210000	1160000	1210000	1090000	2570000	2620000	2320000	2490000	2450000	2440000	2940000	2840000	3200000	2340000	2280000	2470000
1-(4-Methoxyphenyl)-1-propanol	58900	50900	64100	29400	36700	55300	60800	66700	66200	21700	22200	26300	19500	24000	28800	21100	32500	30500	60300	66200	64900	33400	27800	47100	30700	26600	36400	28900	30700	26900	44900	37800	37400	33300	43000	38300	39200	49900	65500	36000	34900	43300	47800	40600	52700	43500	47800	47300
Quinolinic Acid	411000	474000	409000	358000	372000	351000	879000	1060000	916000	574000	590000	484000	641000	762000	562000	487000	642000	565000	584000	562000	600000	595000	731000	637000	551000	537000	553000	1250000	1120000	880000	1620000	1660000	1540000	538000	513000	473000	2250000	2030000	1960000	660000	697000	633000	951000	952000	933000	702000	645000	650000
Pyridoxal	86500	63800	62900	130000	131000	119000	128000	126000	147000	86700	263000	138000	162000	191000	246000	87600	89800	124000	199000	198000	168000	47900	127000	101000	117000	95900	109000	143000	151000	171000	244000	225000	255000	345000	345000	338000	1440000	1690000	1500000	87600	104000	56100	192000	221000	239000	152000	182000	183000
Phosphoenolpyruvate	629000	747000	769000	899000	976000	888000	942000	1520000	1240000	725000	725000	797000	1000000	913000	818000	1290000	952000	1190000	1020000	1070000	1230000	1000000	1200000	1270000	625000	616000	430000	701000	771000	637000	211000	251000	219000	554000	524000	466000	770000	695000	707000	692000	647000	749000	880000	901000	835000	1270000	1220000	1210000
Protocatechuic Acid Methyl Ester	543000	565000	587000	335000	373000	342000	432000	395000	379000	198000	549000	484000	225000	447000	339000	243000	628000	493000	154000	174000	183000	85500	537000	373000	460000	346000	402000	509000	559000	548000	474000	491000	384000	231000	213000	239000	207000	207000	212000	215000	152000	170000	759000	831000	797000	642000	507000	613000
Gallacetophenone	393000	363000	327000	145000	180000	195000	142000	142000	159000	349000	328000	300000	431000	469000	390000	349000	345000	346000	191000	203000	174000	343000	402000	393000	353000	326000	392000	299000	351000	310000	36800	44600	51500	16100	9	11900	115000	118000	148000	568000	456000	551000	442000	383000	349000	197000	167000	201000
2',4',6'-Trihydroxyacetophenone	134000	134000	160000	96400	112000	102000	89000	72200	97400	120000	96700	117000	132000	115000	125000	180000	167000	169000	150000	169000	150000	175000	195000	179000	117000	122000	135000	136000	130000	128000	140000	130000	140000	322000	307000	310000	74100	87000	82100	171000	164000	160000	129000	115000	133000	181000	181000	185000
5-Methoxysalicylic acid	67700	54700	68900	50600	48100	40000	59500	89700	64100	61600	52300	34600	54000	57600	62400	77300	72400	57900	59200	91700	74600	38400	66900	66200	54500	78300	58900	48900	65300	31800	190000	198000	148000	380000	339000	387000	35500	45500	56400	93300	108000	98300	96200	40700	48400	43800	60200	40700
Homogentisic acid	706000	716000	730000	281000	627000	697000	460000	457000	489000	321000	286000	290000	242000	226000	232000	169000	175000	923000	377000	446000	170000	130000	140000	539000	853000	252000	889000	304000	775000	812000	470000	145000	135000	164000	157000	149000	649000	573000	531000	598000	621000	276000	769000	774000	766000	306000	359000	286000
Cyclo(L-Ala-L-Pro)	75100	54500	52600	49500	35300	36800	53600	53200	61700	32000	37900	27600	40800	44600	42000	32900	38100	38800	39000	24400	27600	21600	38800	33300	42500	35100	42700	32000	44900	42200	9	9	9	23300	18500	22100	15700	18100	19200	43600	44800	44100	62600	56000	63000	36200	48200	39900
Pyridoxine	176000	148000	127000	179000	175000	150000	149000	172000	152000	743000	625000	673000	1340000	1020000	1110000	225000	131000	163000	877000	819000	885000	226000	286000	254000	104000	86600	91100	1070000	1010000	1230000	2800000	3180000	3450000	3380000	3510000	3380000	1580000	1510000	1540000	198000	208000	217000	385000	472000	515000	347000	326000	368000
3-Methyl-L-Histidine	1190000	1200000	1220000	856000	905000	930000	1320000	1190000	1160000	1030000	1040000	958000	1060000	833000	879000	801000	1040000	875000	856000	911000	832000	231000	877000	953000	1160000	1220000	1200000	1210000	1200000	1140000	1460000	1580000	798000	1280000	1250000	1230000	312000	2140000	1940000	823000	878000	794000	1130000	1130000	1060000	1110000	1080000	1110000
1-Methylhistidine	574000	639000	642000	489000	477000	466000	605000	610000	648000	554000	532000	547000	546000	318000	549000	496000	465000	492000	427000	482000	450000	381000	460000	498000	570000	683000	626000	431000	577000	586000	466000	874000	890000	407000	416000	405000	901000	922000	935000	400000	401000	251000	622000	537000	546000	525000	571000	523000
Dihydroxyacetone phosphate	164000	150000	171000	282000	260000	289000	294000	356000	353000	284000	343000	242000	225000	178000	160000	324000	237000	293000	462000	421000	422000	259000	341000	275000	287000	278000	256000	351000	363000	271000	175000	156000	182000	366000	411000	381000	974000	212000	165000	269000	307000	287000	273000	283000	267000	375000	319000	314000
2,3,4-Trihydroxybenzoic acid	227000	243000	228000	122000	131000	138000	154000	156000	177000	75600	259000	163000	103000	268000	199000	109000	284000	216000	171000	155000	187000	49700	235000	167000	260000	199000	216000	299000	383000	310000	67700	67400	73400	214000	202000	204000	359000	428000	374000	188000	177000	152000	240000	271000	247000	278000	317000	250000
Gallic acid	381000000	404000000	381000000	375000000	359000000	362000000	440000000	444000000	442000000	222000000	263000000	257000000	254000000	291000000	306000000	298000000	383000000	347000000	346000000	349000000	350000000	163000000	293000000	241000000	289000000	271000000	271000000	426000000	416000000	420000000	53800000	53900000	56600000	339000000	336000000	350000000	217000000	262000000	225000000	351000000	334000000	337000000	436000000	405000000	431000000	396000000	368000000	361000000
3-Dehydroshikimic acid	526000	787000	794000	819000	652000	538000	440000	293000	326000	926000	1170000	1040000	905000	883000	963000	610000	915000	970000	287000	767000	695000	621000	457000	854000	721000	1060000	1110000	845000	943000	878000	3290000	3000000	2940000	4840000	5060000	4980000	953000	821000	881000	1090000	1020000	1050000	850000	814000	849000	727000	1070000	991000
L-Glycyl-L-proline	10800	8740	11200	21100	16300	17400	11600	14000	8190	21600	18900	19000	27500	30200	21100	22400	29200	19700	14500	10200	10600	20700	21500	22700	11300	13200	10400	26500	26400	21600	12500	9860	12400	12700	9	13300	46700	46400	52500	20900	19300	30900	12100	15700	7350	50400	30300	27600
9-Oxononanoic acid	56500	59300	50900	40200	41200	47700	43500	46700	49300	28000	37500	85800	28900	33800	75900	26900	29000	73400	40100	42700	40400	26600	37800	85100	51900	36000	74800	33600	25800	70500	32800	32600	67300	26800	38400	59000	38100	27200	59800	35300	25800	59100	38800	29800	61800	50100	48700	93900
Decanoic acid	5040	5110	4360	3440	4390	3690	2600	4370	4750	4350	4340	6910	4560	5130	6880	4620	5450	7540	4170	4220	4520	3830	4580	7130	5140	5350	6640	3610	3200	6930	5280	2960	7620	5340	4270	7450	4850	3780	6250	4240	5340	7220	5400	5490	8130	4330	4570	6950
Quinoline-4-carboxylic acid	56100	60800	52900	51200	49000	57800	59800	59300	67000	31800	43300	40500	33200	42800	45900	47000	57500	48000	55300	49700	57300	25800	46500	38300	40000	38100	44100	65800	63300	63300	36600	34400	34300	69500	78300	77300	31100	35300	36800	50600	51200	48500	61000	67200	67000	51400	55300	61700
Trans-Citridic acid	259000	267000	265000	131000	130000	133000	224000	344000	377000	254000	349000	315000	147000	91400	136000	308000	197000	276000	91600	93100	68400	250000	260000	297000	329000	211000	359000	154000	138000	101000	415000	416000	371000	468000	486000	516000	150000	212000	187000	190000	178000	152000	187000	210000	80900	158000	119000	122000
2-Methyl-3-oxoadipic acid	6330000	9160000	7540000	2410000	2790000	2610000	711000	902000	895000	6320000	5810000	5620000	18400000	20800000	18700000	22500000	30000000	23200000	9	5340000	5410000	12800000	19200000	16600000	6590000	7200000	7730000	18400000	17400000	16300000	125000	146000	148000	2880000	2560000	2940000	9100000	6270000	8010000	35500000	35000000	39200000	16900000	18400000	18900000	10700000	8160000	8450000
2-Oxoheptanedionic acid	46800	149000	51400	85300	102000	66200	136000	223000	183000	211000	182000	203000	897000	494000	584000	600000	643000	545000	195000	205000	191000	528000	742000	351000	184000	181000	206000	936000	1110000	690000	9	9	9	9	9	9	111000	123000	156000	453000	329000	366000	158000	205000	197000	361000	364000	475000
Shikimic acid	2270000	2430000	2430000	2610000	2560000	2530000	1150000	1210000	1280000	3180000	3580000	3020000	1170000	1240000	1300000	1910000	2230000	1970000	1770000	2100000	2110000	2250000	2940000	2740000	4830000	4550000	4780000	2250000	2260000	2300000	8250000	7770000	8050000	310000000	312000000	163000000	3270000	3000000	3070000	3290000	2970000	3100000	2130000	1990000	1900000	4170000	4540000	4250000
N-Alpha-Acetyl-L-Asparagine	4070000	4220000	4360000	3130000	3150000	1580000	4450000	4650000	4890000	3350000	3850000	3660000	2020000	2090000	1960000	3060000	3080000	2950000	3250000	3190000	3680000	1850000	2770000	2450000	3720000	3480000	3290000	2970000	2740000	3030000	232000	227000	159000	2660000	2910000	2710000	266000	242000	229000	2080000	3730000	3180000	1150000	1120000	1170000	2920000	2960000	2840000
Suberic Acid	30400	33100	32000	48100	43900	43500	21100	21500	24600	33500	24200	38400	63600	50300	61000	75600	81700	82100	35100	37800	27200	43300	50800	51500	26100	36900	23400	76600	59100	75800	414000	410000	411000	242000	221000	203000	23800	23200	25000	69900	47800	52200	43900	29100	45600	32300	36600	21400
N-α-Acetyl-L-ornithine	34400000	31000000	32300000	14100000	13100000	14000000	18900000	19800000	20500000	8000000	7400000	7530000	1980000	1770000	1560000	4810000	4210000	3660000	12900000	12200000	11500000	6470000	6580000	6520000	17600000	16700000	16000000	2970000	3190000	3170000	286000	338000	307000	150000	159000	126000	974000	985000	913000	4100000	4330000	3990000	8220000	7900000	8510000	6700000	7080000	6400000
L-Theanine	55300000	39900000	43500000	165000000	111000000	84300000	40100000	37900000	44700000	186000000	170000000	161000000	147000000	158000000	160000000	138000000	160000000	186000000	134000000	146000000	174000000	166000000	130000000	181000000	145000000	157000000	165000000	155000000	185000000	167000000	1970000	1420000	1670000	3330000	5120000	4020000	127000000	128000000	124000000	166000000	149000000	112000000	159000000	157000000	142000000	151000000	131000000	174000000
L-Arginine	300000000	451000000	442000000	275000000	306000000	311000000	309000000	141000000	131000000	183000000	222000000	198000000	103000000	102000000	135000000	131000000	173000000	170000000	235000000	152000000	222000000	68800000	106000000	87000000	250000000	415000000	158000000	180000000	133000000	117000000	69500000	72600000	81200000	39900000	41500000	39900000	96500000	108000000	77200000	164000000	228000000	172000000	324000000	324000000	305000000	270000000	272000000	179000000
N-Acetyl-L-Aspartic Acid	53600	29700	61400	47700	53600	31400	155000	61700	76700	47600	78300	97100	50100	49200	55100	52700	66300	41700	39200	75000	47800	56400	79900	73200	81800	73900	72000	94700	75200	122000	28900	10100	9	107000	94300	97300	99300	78600	92800	63200	74200	62300	50900	24300	39800	38600	62400	38500
D-Glucurono-6,3-lactone	88900	79900	91300	67000	47400	80700	101000	120000	114000	591000	118000	80300	106000	31700	80700	94800	100000	87600	84700	84900	79100	2250000	81500	79300	79900	78100	87900	97600	110000	100000	21100	26300	49400	94100	93200	117000	81900	94200	117000	88300	82400	105000	76000	76000	100000	83100	76000	80000
7-Hydroxy-4-methylcoumarin	9	9	9	15000	16600	17200	14200	20700	19000	21700	21500	19800	33200	27200	20200	18200	21700	31300	17200	21200	18800	9	9	9	19300	15000	20700	40200	27100	32900	9	9	9	22900	16500	14900	138000	134000	140000	35300	28700	33300	17600	13100	17600	36300	44800	45200
7-Methoxycoumarin	1380000	1340000	1350000	6480000	5710000	6000000	2080000	2130000	2140000	2530000	2530000	2570000	6610000	6290000	6670000	4490000	4360000	4580000	3270000	3500000	3280000	1920000	3270000	2560000	2720000	2670000	2610000	4960000	5090000	4700000	53600	61000	37800	9	9	9	64700	9	25600	35800000	34200000	32300000	7840000	8520000	8180000	3260000	3480000	3220000
3-Isopropylmalic Acid*	26800000	26300000	27600000	25100000	24900000	25700000	8360000	8360000	8410000	28400000	31800000	28800000	24800000	24300000	25100000	21900000	21800000	21500000	19100000	20100000	18400000	15700000	24500000	22000000	15800000	15400000	16900000	19100000	18500000	19200000	6730000	6540000	7000000	9820000	9400000	9420000	5100000	4850000	5250000	26100000	25100000	27400000	17700000	17900000	19200000	26200000	27000000	27100000
2-Propylmalic Acid*	26800000	26300000	27600000	25100000	24900000	25700000	8360000	8360000	8410000	28400000	31800000	28800000	24800000	24300000	25100000	21900000	21800000	21500000	19100000	20100000	18400000	15700000	24500000	22000000	15800000	15400000	16900000	19100000	18500000	19200000	6730000	6540000	7000000	9820000	9400000	9420000	5100000	4850000	5250000	26100000	25100000	27400000	17700000	17900000	19200000	26200000	27000000	27100000
2-Isopropylmalic Acid	28500000	28400000	29500000	26200000	27600000	27300000	8850000	9530000	9380000	32800000	33700000	33400000	27200000	24700000	25200000	23000000	24500000	24200000	21200000	21000000	20000000	18300000	27300000	23100000	17500000	17600000	18400000	21900000	19300000	20500000	7560000	7470000	7820000	10400000	9820000	10600000	5760000	5770000	5770000	29700000	26600000	28900000	20400000	17700000	19800000	28500000	29100000	26900000
3,7-Dihydroxychromen-4-one	213000	131000	206000	176000	217000	148000	162000	227000	230000	195000	254000	190000	341000	364000	328000	251000	336000	295000	208000	290000	228000	269000	218000	138000	342000	310000	287000	340000	303000	276000	394000	630000	569000	9	9	9	563000	530000	439000	9	9	9	349000	364000	304000	476000	420000	485000
L-Cysteinyl-L-glycine	58600	76200	68800	64000	46600	58400	66000	44900	63400	1220000	115000	162000	159000	133000	112000	427000	69700	76300	48300	95400	51800	1390000	119000	96600	71400	75300	83500	82900	101000	95200	373000	339000	585000	20000	26200	20300	88400	120000	101000	359000	722000	766000	121000	82100	120000	91700	94700	98900
D-Glucono-1,5-lactone	1240000	1230000	1190000	905000	917000	876000	769000	724000	777000	871000	1550000	1520000	1380000	2030000	1470000	1710000	2600000	1920000	855000	821000	850000	895000	2410000	866000	2390000	1950000	2040000	1630000	1710000	1430000	685000	745000	777000	508000	482000	548000	1330000	1260000	1400000	970000	985000	812000	1590000	1920000	2030000	1270000	1400000	1340000
L-Gulono-1,4-Lactone	486000	1160000	1090000	847000	754000	756000	670000	672000	652000	880000	1440000	1040000	1450000	1340000	1540000	1010000	2650000	1900000	695000	840000	700000	1030000	1710000	1320000	1840000	1760000	1710000	1560000	1610000	1300000	694000	886000	606000	472000	498000	501000	1440000	1340000	1340000	1040000	970000	889000	1440000	1450000	1340000	1190000	1430000	1260000
4,5,6-Trihydroxy-2-oxohexanoic acid	32400	31900	26600	29000	27200	36200	32300	29200	31300	26600	24500	34200	59200	29300	33600	37100	31400	34600	30500	31500	41200	20900	23200	37700	16600	20200	25100	46300	42200	31900	14700	17100	19400	30300	27100	38400	12700	30400	16900	34600	39000	35100	25800	35800	39300	18400	15700	23800
Trans-4-Hydroxycinnamic Acid Methyl Ester	5590000	5580000	5510000	2700000	2730000	2780000	3020000	2970000	2910000	2360000	4760000	3860000	1650000	2020000	1860000	1730000	2510000	2100000	1650000	1690000	1770000	905000	2960000	2330000	10100000	9830000	10300000	2140000	2240000	2340000	591000	559000	507000	1110000	1010000	1120000	2610000	2560000	2740000	7550000	6520000	7350000	2430000	2640000	2690000	3720000	5020000	3760000
Coniferaldehyde	129000	89500	127000	90100	124000	120000	255000	247000	270000	239000	146000	114000	175000	164000	232000	207000	215000	131000	9	9	9	178000	151000	223000	138000	169000	166000	9	9	9	1350000	1340000	1540000	325000	312000	330000	148000	177000	185000	224000	389000	189000	153000	173000	154000	9	9	9
3,4-Methylenedioxy cinnamyl alcohol	6810000	6900000	6990000	3100000	3020000	3180000	3630000	3720000	3320000	3000000	5840000	4320000	2100000	2450000	2350000	2100000	3020000	2620000	2140000	1950000	2130000	1070000	3790000	2520000	11600000	11600000	12700000	2650000	2760000	2950000	664000	694000	576000	1310000	1330000	1300000	3210000	3130000	3290000	9390000	8480000	9860000	3030000	3250000	3550000	4930000	4960000	5190000
p-Coumaric acid methyl ester	9960000	10200000	9950000	5090000	5280000	4900000	5090000	5190000	5240000	3850000	8680000	7040000	2730000	3830000	3390000	2820000	5530000	4660000	3000000	2770000	3400000	1700000	5540000	3870000	15400000	15800000	16300000	4120000	4170000	5020000	1070000	1150000	960000	2010000	2020000	1950000	4660000	4750000	4700000	13500000	11700000	12600000	4980000	4900000	5350000	6770000	7270000	7450000
D-Glucosamine	316000	204000	407000	201000	252000	315000	189000	248000	343000	166000	117000	242000	106000	291000	284000	208000	224000	260000	275000	216000	149000	141000	262000	130000	109000	207000	158000	219000	194000	177000	248000	131000	149000	166000	210000	231000	193000	90100	183000	181000	101000	78500	134000	176000	111000	165000	88900	222000
Caffeic acid	9	9	9	232000	284000	224000	85000	107000	77100	168000	182000	192000	210000	155000	158000	129000	140000	133000	9	9	9	145000	162000	40300	9	9	9	129000	135000	155000	445000	456000	421000	433000	800000	696000	101000	430000	487000	319000	306000	295000	348000	313000	310000	9	9	9
Inositol*	2670000	1770000	1730000	1480000	1510000	1520000	1710000	1790000	1910000	1580000	2720000	1610000	2720000	1650000	1710000	1630000	1580000	2340000	1730000	1720000	3050000	771000	1490000	1220000	2550000	2520000	1740000	1870000	1950000	2050000	1030000	1370000	1320000	1180000	1100000	955000	2060000	1380000	1410000	1540000	1640000	2780000	3200000	3360000	3500000	1860000	2910000	3060000
D-Galactose*	3350000	2120000	3270000	2730000	2720000	2800000	3250000	3570000	3680000	2880000	3160000	3070000	3160000	3100000	3130000	3060000	3170000	3090000	3420000	3310000	1960000	2110000	3150000	2770000	2960000	1780000	2910000	3800000	3810000	3860000	1240000	1220000	1220000	2560000	2550000	2560000	3030000	3140000	3120000	3240000	3190000	3250000	2850000	4290000	4350000	2120000	3390000	3430000
D-Fructose*	670000	669000	705000	608000	611000	603000	865000	2320000	877000	725000	687000	657000	618000	626000	663000	691000	706000	692000	829000	856000	792000	594000	760000	730000	734000	770000	726000	1090000	1020000	1080000	3000000	2980000	2900000	1080000	993000	992000	939000	884000	922000	787000	755000	772000	3060000	961000	859000	940000	879000	1010000
D-Mannose*	1870000	1750000	1950000	1560000	1580000	1650000	1810000	1990000	1930000	1640000	1770000	1710000	1760000	1680000	1690000	1840000	1520000	1700000	1680000	1620000	1550000	738000	1470000	1230000	1530000	1500000	1530000	2110000	1770000	1790000	1000000	1050000	955000	960000	925000	900000	1420000	1300000	1470000	1600000	1600000	2510000	2650000	3030000	2650000	1880000	2070000	1930000
D-Glucose*	2220000	1960000	2110000	1850000	1670000	1920000	2160000	2240000	2230000	1750000	1970000	1910000	1920000	1880000	1930000	1880000	1960000	2690000	2100000	2080000	2010000	1120000	1850000	1480000	1680000	1720000	1820000	2370000	2290000	2350000	1310000	1240000	1330000	2140000	1180000	1160000	1610000	1470000	1750000	1940000	1850000	2080000	3020000	3070000	3160000	2160000	2030000	2160000
1,7-Dimethylxanthine	3980000	3500000	3400000	3140000	2880000	2940000	4920000	5170000	5160000	2700000	2550000	2290000	3840000	3200000	3730000	2630000	2490000	2480000	1960000	2050000	1960000	2610000	4510000	3470000	11800000	11000000	11800000	3660000	3590000	3540000	9	9	9	38500	40300	36100	1440000	1550000	1590000	1660000	1510000	1680000	2800000	2890000	2750000	2860000	2560000	2830000
Theophylline	138000	121000	137000	159000	177000	162000	319000	352000	322000	161000	141000	148000	240000	246000	237000	154000	139000	137000	121000	134000	106000	360000	335000	311000	1010000	1080000	1010000	199000	222000	235000	10400	9	15000	9	9	9	9	9	9	109000	90800	98300	149000	173000	182000	129000	113000	115000
Theobromine	391000000	408000000	393000000	422000000	404000000	421000000	371000000	372000000	380000000	432000000	420000000	419000000	322000000	329000000	330000000	373000000	380000000	384000000	360000000	370000000	342000000	338000000	362000000	331000000	405000000	403000000	407000000	413000000	439000000	408000000	2460000	1250000	1860000	1020000	2610000	1940000	186000000	353000000	354000000	326000000	329000000	336000000	349000000	356000000	363000000	425000000	418000000	417000000
Coniferyl alcohol*	131000	143000	120000	125000	115000	121000	40100	83000	36900	141000	117000	149000	170000	134000	137000	99700	112000	114000	131000	108000	122000	108000	97100	107000	118000	124000	119000	162000	151000	147000	568000	579000	536000	238000	201000	211000	247000	263000	268000	141000	139000	137000	65400	82400	62600	126000	137000	121000
4-Methoxyphenylpropionic acid*	28700	30000	33500	30300	33600	32000	14300	17100	17000	29500	27900	42000	21200	37400	38300	23500	25000	29800	34800	28400	36700	35900	25000	19700	15100	27500	30300	46200	41400	45100	163000	146000	166000	56600	40500	69400	91300	84000	81200	45300	39900	33500	18400	16600	22900	33800	29800	35900
Propyl 4-hydroxybenzoate	25000	22900	24700	28400	25700	27300	31200	31900	33400	30600	28900	29800	31900	30200	29600	34700	31700	30300	36900	35000	38900	37900	30600	36000	29800	33100	33500	35500	29800	34100	19200	23000	22600	28300	27100	31500	33000	34500	35600	40200	33700	39400	30200	28700	31200	37200	39200	40900
N-(2-Hydroxy-4-methoxyphenyl)acetamide	1490000	1560000	1590000	1590000	1600000	1550000	1240000	1370000	1310000	1590000	2610000	1410000	9490000	9800000	11000000	2350000	2410000	2520000	1510000	1490000	1400000	1730000	2000000	2080000	1350000	1240000	1080000	1940000	1880000	2060000	7140000	7840000	8240000	19400000	19000000	20200000	3830000	3460000	3570000	1190000	1320000	1440000	4240000	4230000	4180000	982000	1020000	999000
L-Tyrosine	3160000	3330000	3590000	3420000	3170000	3130000	2780000	2810000	2600000	3430000	5570000	3060000	20500000	21200000	22300000	5490000	5230000	5070000	3430000	3570000	2920000	3910000	4620000	5000000	3010000	2540000	2660000	4200000	4130000	4540000	18900000	17800000	19000000	46400000	42600000	46100000	9420000	8860000	8700000	2720000	3270000	3520000	9590000	9300000	9160000	2310000	2380000	2320000
4-Hydroxy-5-(2-oxo-1-pyrrolidinyl)benzoic acid	975000	940000	956000	974000	1060000	955000	788000	805000	742000	1210000	1640000	1080000	5220000	5180000	5490000	1630000	1510000	1540000	1040000	967000	957000	1120000	1240000	1350000	963000	856000	890000	1230000	1160000	1450000	4630000	4910000	5520000	12400000	12700000	11300000	2800000	2550000	2400000	1220000	1300000	1460000	2510000	2420000	2460000	809000	847000	936000
Homovanillic acid; 4-Hydroxy-3-methoxyphenylacetic acid	33600	44500	38200	41800	51200	51500	41900	37300	37300	44000	44000	42300	47500	48200	32100	42800	41400	35500	40000	51500	45400	61800	45200	51300	57900	52000	44600	40000	38100	43100	29100	9210	11000	9	9	9	9	9	9	23900	34300	28200	31800	25200	36700	38400	47400	51900
Dihydrocaffeic acid	129000	126000	95400	104000	74700	56400	107000	90200	81700	128000	95000	104000	111000	148000	75900	134000	111000	114000	9	9	9	73600	105000	116000	121000	28800	103000	121000	174000	143000	9	9	9	75200	71500	100000	9	9	9	132000	117000	44700	137000	132000	133000	102000	114000	130000
Syringaldehyde; 4-Hydroxy-3,5-Dimethoxybenzaldehyde	293000	263000	204000	221000	161000	126000	133000	244000	147000	167000	223000	202000	126000	145000	147000	256000	312000	265000	263000	196000	279000	106000	206000	161000	253000	179000	217000	193000	220000	246000	131000	55100	103000	692000	418000	680000	22600	28300	19800	354000	300000	271000	323000	350000	310000	111000	142000	137000
Dulcitol*	131000	168000	128000	142000	154000	142000	238000	245000	255000	105000	101000	116000	126000	117000	113000	103000	87100	92400	196000	223000	211000	94900	106000	96800	85400	60700	74600	176000	205000	163000	23200	23500	30800	28200	59000	53500	86100	75000	81700	109000	114000	106000	159000	215000	171000	96800	110000	111000
D-Sorbitol	112000	106000	104000	131000	126000	133000	236000	235000	227000	76300	108000	89400	89100	80000	88700	90900	78900	83200	169000	180000	193000	97000	113000	94000	73000	63300	69400	151000	168000	133000	21200	25000	22700	26800	28700	26900	66100	79000	82500	93000	94800	89500	114000	137000	163000	78800	91400	116000
D-Mannitol*	24600	23600	23400	29700	29800	29400	47800	42900	46200	27400	23500	28500	21800	17400	25400	22400	20900	20000	36900	42900	40200	21200	25300	28600	18000	14600	20900	34700	37800	36300	4920	23100	5500	7010	11000	8990	18200	24800	26000	25800	21700	17200	27900	35700	32400	32400	37700	21200
4-Pyridoxic acid	446000	442000	437000	437000	463000	462000	211000	197000	178000	540000	538000	564000	402000	371000	386000	358000	299000	340000	327000	364000	330000	272000	359000	321000	390000	373000	395000	387000	350000	389000	121000	117000	115000	179000	182000	162000	285000	264000	302000	525000	591000	547000	412000	449000	457000	752000	775000	787000
3-O-Methylgallic acid	1180000	1100000	1100000	9	9	9	1500000	1570000	1460000	9	9	9	9	9	9	1350000	1530000	1570000	9	9	9	9	9	9	9	9	9	1870000	1690000	1790000	9	9	9	75600	60900	74500	725000	936000	791000	9	9	9	801000	887000	812000	9	9	9
Methyl gallate	576000000	566000000	559000000	617000000	613000000	633000000	564000000	554000000	565000000	633000000	644000000	638000000	617000000	645000000	641000000	336000000	576000000	596000000	596000000	575000000	591000000	567000000	628000000	631000000	613000000	658000000	619000000	579000000	557000000	598000000	393000000	392000000	396000000	68000000	64600000	64900000	263000000	263000000	268000000	520000000	513000000	533000000	515000000	523000000	534000000	655000000	625000000	654000000
O-Phosphocholine	14500000	14200000	13700000	17900000	17800000	17700000	25500000	30700000	34000000	26300000	25800000	27400000	46800000	41900000	44300000	24700000	22500000	24600000	61600000	51200000	55600000	39500000	30500000	35600000	10000000	9600000	9250000	22100000	23600000	24100000	21800000	18200000	23000000	9280000	8410000	10000000	12800000	15200000	14500000	12200000	11700000	12700000	15600000	17000000	18600000	27600000	26600000	31600000
4-Hydroxy-3,5-dimethoxybenzyl alcohol	550000	556000	601000	834000	794000	796000	540000	562000	539000	844000	966000	901000	863000	981000	968000	857000	761000	829000	699000	604000	682000	638000	1120000	911000	968000	950000	911000	710000	733000	703000	221000	234000	262000	29800	27000	23800	159000	150000	151000	450000	487000	452000	414000	445000	488000	1040000	1010000	1010000
3-Phospho-D-glyceric acid	2140000	2040000	2130000	2800000	2860000	3020000	4970000	4320000	4150000	2410000	3120000	2590000	2350000	3250000	3390000	3440000	4410000	3920000	3050000	3380000	3460000	2970000	4530000	3830000	3430000	3590000	4070000	3370000	3110000	2810000	1570000	1450000	1550000	2590000	2540000	2390000	1670000	1900000	1870000	4800000	4680000	3420000	3390000	3250000	2970000	5180000	6120000	5990000
1,2,3,4-Tetrahydronorharman-1-one	1950000	1720000	1420000	693000	807000	667000	591000	523000	542000	798000	579000	619000	488000	475000	471000	667000	661000	779000	937000	1070000	873000	424000	1000000	648000	286000	396000	259000	944000	1010000	928000	9	9	149000	9	9	9	9	9	9	375000	374000	426000	575000	681000	600000	481000	562000	487000
Undecylic Acid	3090000	2810000	3470000	2180000	2310000	2180000	2550000	2390000	2270000	1620000	2160000	3950000	1830000	2420000	3950000	1890000	2350000	3690000	2240000	2550000	2360000	1960000	2410000	3680000	2310000	2480000	4070000	2430000	2580000	3550000	2130000	2490000	3860000	2450000	2270000	3840000	2180000	2310000	3560000	2750000	2570000	3920000	2150000	2270000	3140000	2170000	2620000	3410000
3-amino-2-naphthoic acid	295000000	288000000	283000000	303000000	296000000	313000000	327000000	327000000	313000000	294000000	298000000	310000000	324000000	323000000	324000000	338000000	330000000	324000000	322000000	323000000	310000000	266000000	325000000	290000000	291000000	287000000	290000000	316000000	330000000	315000000	106000000	113000000	120000000	212000000	202000000	201000000	175000000	179000000	173000000	289000000	295000000	289000000	310000000	306000000	313000000	264000000	272000000	280000000
3-Indoleacrylic acid	302000000	298000000	297000000	304000000	310000000	308000000	322000000	323000000	321000000	294000000	303000000	304000000	325000000	330000000	332000000	324000000	327000000	319000000	314000000	316000000	311000000	280000000	327000000	299000000	295000000	297000000	302000000	321000000	328000000	312000000	126000000	132000000	132000000	233000000	219000000	226000000	184000000	198000000	190000000	295000000	302000000	297000000	307000000	308000000	305000000	276000000	282000000	282000000
N-Acetyl-L-Glutamine	333000	319000	248000	308000	356000	389000	378000	330000	412000	347000	444000	374000	364000	395000	388000	411000	415000	426000	394000	388000	387000	380000	437000	446000	308000	249000	312000	609000	733000	735000	399000	421000	419000	1180000	1120000	1130000	472000	450000	488000	444000	353000	413000	429000	392000	505000	345000	379000	393000
Azelaic acid	2570000	2490000	2340000	1850000	1800000	1840000	1670000	1720000	1650000	1470000	1460000	1820000	2160000	2160000	2350000	2160000	2610000	2740000	1870000	1970000	2070000	2020000	1530000	2010000	1750000	1720000	1960000	1360000	1440000	1560000	3910000	4630000	3990000	1330000	1290000	1390000	2110000	1870000	1990000	2010000	2010000	2810000	1740000	1680000	2120000	1650000	1840000	1730000
L-Glycyl-L-isoleucine*	344000	375000	415000	481000	497000	430000	409000	443000	394000	379000	367000	328000	431000	346000	340000	336000	300000	326000	433000	499000	389000	171000	272000	262000	283000	346000	334000	351000	357000	310000	322000	283000	277000	227000	313000	334000	221000	191000	196000	485000	378000	443000	387000	346000	400000	368000	430000	502000
N-Glycyl-L-leucine*	475000	462000	439000	599000	542000	598000	467000	461000	440000	446000	384000	428000	521000	430000	412000	439000	388000	392000	541000	566000	545000	218000	314000	242000	365000	354000	389000	422000	386000	398000	356000	331000	333000	424000	394000	388000	242000	223000	270000	522000	545000	554000	413000	434000	437000	499000	528000	491000
N6-Acetyl-L-lysine	931000	884000	941000	1430000	1380000	1290000	668000	677000	631000	863000	960000	879000	1640000	1640000	1760000	784000	1030000	1040000	1200000	1320000	1250000	535000	912000	691000	889000	951000	1050000	938000	996000	965000	376000	383000	438000	609000	381000	627000	608000	525000	493000	765000	770000	784000	679000	702000	842000	923000	825000	1020000
N-Monomethyl-L-arginine	18000000	18000000	16500000	15200000	15200000	14700000	12600000	12500000	12700000	8700000	8750000	8450000	4480000	4070000	4080000	6010000	5800000	6060000	10500000	9460000	10100000	6520000	8300000	7800000	8770000	8000000	9500000	9360000	8850000	8990000	1540000	1380000	1410000	1040000	925000	969000	2970000	2910000	2760000	11400000	10500000	10300000	14900000	16000000	14100000	13100000	12800000	13600000
Homoarginine	4640000	4280000	4340000	3560000	4450000	4350000	2850000	3200000	2800000	2020000	2610000	1900000	1160000	1140000	1090000	1380000	1490000	1380000	2350000	2780000	2550000	1750000	2500000	2110000	1940000	2190000	2040000	2550000	2320000	2060000	378000	374000	386000	243000	239000	256000	703000	711000	658000	2580000	2910000	2760000	4200000	4740000	3800000	3760000	3300000	2780000
10-Hydroxydecanoic acid	17000	19900	12100	12800	14100	16600	21700	22200	20400	5600	7920	11800	7990	11000	14000	10200	13200	21500	14300	17200	15200	9	8230	21500	15800	9	20400	13100	11300	23100	6760	9850	13300	10100	9	19500	10600	9710	10800	13300	11800	36400	12000	8420	23400	14000	11600	13600
Trimethyllysine	4760000	4780000	4900000	4200000	3860000	4340000	4770000	4630000	4720000	3800000	3770000	3200000	1900000	1760000	5000000	4240000	4220000	4170000	3980000	3810000	3850000	2750000	3610000	3220000	3460000	3250000	2980000	4260000	4270000	3950000	598000	632000	600000	201000	221000	208000	457000	459000	389000	4290000	4060000	4070000	3830000	3900000	3650000	4350000	4210000	3760000
N-Acetylisatin	8060000	8220000	8000000	9360000	8540000	9540000	5050000	4970000	5210000	3970000	4120000	3760000	5700000	5830000	6340000	4620000	4830000	4900000	7180000	7150000	6800000	3160000	4190000	4000000	5160000	5190000	5620000	6470000	6640000	5560000	429000	444000	449000	734000	695000	673000	3400000	3240000	3390000	12300000	11100000	11800000	8290000	8110000	8400000	5580000	5670000	5860000
N-Acetyl-L-glutamic acid	1650000	1400000	1480000	1890000	2040000	2200000	1280000	1180000	1280000	1680000	2200000	1910000	837000	747000	836000	1560000	1770000	1870000	1350000	1150000	1420000	1310000	1610000	1410000	1450000	1380000	1490000	1080000	1100000	1170000	549000	495000	490000	1160000	1070000	1180000	1220000	1330000	1190000	821000	816000	746000	1290000	1140000	1340000	1100000	1150000	1300000
3-Indolepropionic acid	608000	601000	670000	702000	615000	634000	803000	817000	701000	683000	667000	687000	1010000	963000	990000	980000	965000	936000	947000	984000	854000	529000	971000	742000	622000	689000	691000	999000	1070000	1020000	161000	147000	170000	384000	350000	385000	269000	290000	268000	713000	696000	757000	782000	773000	824000	554000	687000	610000
2,6-Diaminooimelic acid	34200000	30600000	31000000	34000000	33700000	34300000	27000000	26300000	26500000	30900000	30300000	30700000	25700000	24300000	24000000	16300000	17000000	17700000	23800000	22600000	22900000	14800000	17700000	17400000	22500000	23600000	22200000	26000000	24600000	24500000	1450000	1480000	1530000	421000	442000	410000	5540000	5430000	5280000	64900000	66600000	67700000	21100000	23500000	24800000	16400000	16700000	17000000
5-Hydroxyindole-3-acetic acid	75900	69400	78100	62000	67100	61600	54800	43000	49300	37200	45200	31900	50100	25600	51500	39400	23100	51000	65700	54300	25800	28000	18700	53700	31600	42200	49900	61400	13400	19300	30500	22200	26300	11700	13300	16500	30500	36900	13800	103000	29400	94400	67200	23300	34100	55900	40100	45900
Citric Acid	663000000	755000000	766000000	753000000	749000000	735000000	857000000	807000000	815000000	848000000	890000000	850000000	681000000	687000000	691000000	451000000	435000000	543000000	603000000	676000000	709000000	404000000	553000000	523000000	721000000	708000000	719000000	635000000	670000000	654000000	639000000	643000000	643000000	759000000	774000000	448000000	429000000	453000000	455000000	692000000	864000000	871000000	902000000	885000000	883000000	833000000	815000000	811000000
Isocitric Acid	82400000	71600000	72500000	76500000	75600000	75100000	92300000	81400000	82600000	84600000	90900000	85700000	60200000	61900000	67700000	49000000	46400000	50500000	76500000	71200000	81800000	48400000	60700000	58300000	70600000	77200000	75700000	64600000	66500000	65100000	43800000	46600000	44000000	50200000	47300000	49000000	36900000	44300000	45500000	92900000	83800000	87600000	94400000	99100000	91600000	90300000	97500000	100000000
5,7-Dihydroxy-4-methylcoumarin	906000	541000	811000	392000	384000	417000	264000	540000	275000	519000	449000	380000	149000	176000	173000	502000	365000	590000	408000	355000	367000	175000	503000	184000	458000	396000	676000	366000	400000	393000	97700	105000	468000	399000	738000	402000	103000	125000	106000	434000	254000	306000	528000	485000	517000	197000	153000	465000
Scopoletin (7-Hydroxy-6-methoxycoumarin)	755000	828000	513000	664000	722000	810000	517000	639000	484000	712000	961000	892000	441000	491000	537000	1040000	1070000	1020000	680000	705000	707000	348000	898000	675000	1060000	699000	1110000	711000	769000	938000	475000	362000	1160000	4190000	3390000	4240000	995000	757000	1030000	602000	491000	517000	1340000	1420000	1310000	272000	397000	551000
Noreugenin; 5,7-Dihydroxy-2-Methylchromone	8380	11900	13400	7640	8360	7100	13400	8490	9670	5170	8050	9830	5700	9140	10300	4040	10600	9500	7640	8680	9540	4120	11000	9670	9	9	9	16800	10500	14300	46100	47100	48900	5800	7610	5680	5850	2880	6150	6060	9150	6410	10400	8210	15500	9	9	9
Quinic Acid	50500000	47200000	51700000	51100000	55100000	50600000	53900000	47900000	61900000	60500000	62800000	56400000	9	9	9	31900000	29600000	37800000	53600000	49300000	47400000	32400000	36800000	45100000	53200000	50400000	53500000	34400000	35200000	41400000	9	9	55600000	9	9	9	24600000	27100000	27200000	62900000	60700000	60000000	60200000	61900000	58000000	58300000	55800000	71200000
N-(4-Aminobutyl)benzamide	103000	138000	111000	207000	203000	173000	522000	520000	362000	292000	263000	239000	310000	248000	181000	227000	129000	191000	192000	269000	233000	216000	299000	241000	149000	174000	130000	119000	156000	166000	33300	44500	31300	9	9	9	31700	65600	42400	111000	69800	90300	402000	320000	280000	186000	160000	129000
D-Galacturonic acid*	1170000	1090000	1270000	741000	733000	774000	1210000	1430000	1310000	1040000	1140000	1120000	1010000	871000	1010000	1010000	1050000	1010000	1000000	924000	915000	683000	1240000	1120000	837000	886000	925000	1110000	1180000	1200000	1730000	1680000	1740000	1220000	1350000	1290000	1150000	628000	686000	952000	985000	967000	1270000	1270000	1270000	989000	945000	969000
D-Glucoronic acid*	1030000	982000	1080000	767000	725000	746000	1170000	1260000	1230000	943000	1090000	999000	962000	982000	938000	968000	970000	954000	903000	903000	839000	920000	1070000	1080000	801000	785000	866000	1080000	1030000	1020000	1710000	1610000	1650000	1270000	1220000	1280000	1060000	1030000	1120000	976000	906000	981000	1080000	1120000	1190000	897000	921000	920000
Methyl caffeate	174000	176000	185000	177000	243000	208000	130000	105000	115000	228000	251000	209000	79700	65000	64500	134000	159000	165000	93100	84900	79600	28700	46200	34200	201000	202000	158000	107000	111000	102000	20100	10800	10700	11500	14600	19700	48900	57400	50700	25400	8450	10500	51500	45800	62700	109000	88500	81700
L-Quebrachitol	12500	17900	15900	10300	8640	11500	9470	9760	12900	16200	22900	14200	11500	13100	11400	15600	14300	19300	15900	15100	17000	9820	32100	19000	4460	4190	3350	19600	22900	20600	7960	9130	14300	7470	5490	6330	3920	4740	5590	7530	10300	5580	15600	17600	16700	16500	10900	13900
D-Pinitol	390000	388000	390000	419000	421000	450000	277000	304000	288000	518000	511000	529000	544000	564000	634000	460000	452000	499000	419000	397000	366000	344000	477000	376000	416000	454000	421000	520000	576000	495000	1130000	1190000	1120000	1130000	1170000	1120000	397000	369000	368000	645000	678000	603000	366000	390000	401000	328000	326000	331000
Caffeine	414000000	412000000	412000000	388000000	424000000	422000000	421000000	415000000	425000000	410000000	425000000	408000000	410000000	412000000	409000000	399000000	401000000	393000000	398000000	413000000	405000000	343000000	392000000	393000000	410000000	414000000	411000000	402000000	410000000	400000000	2970000	2230000	2630000	962000	3820000	2560000	3860000	2930000	3650000	347000000	374000000	359000000	406000000	414000000	413000000	412000000	407000000	405000000
L-Tyrosine methyl ester	482000	539000	551000	442000	333000	355000	435000	443000	475000	495000	614000	527000	452000	591000	458000	454000	445000	401000	220000	276000	231000	191000	466000	324000	691000	594000	612000	330000	412000	391000	191000	135000	124000	191000	166000	196000	189000	148000	140000	611000	611000	640000	543000	579000	601000	505000	602000	589000
Gluconic acid	12000000	13100000	13000000	8650000	8500000	8860000	10800000	10400000	11500000	10400000	10500000	11000000	8800000	8480000	9720000	8190000	8100000	8610000	9740000	9970000	9910000	10800000	8900000	9950000	8070000	8470000	8730000	13400000	13800000	13800000	8030000	7970000	8100000	6270000	6330000	6640000	16200000	16600000	16300000	7570000	7470000	7110000	12200000	12400000	14100000	14200000	14600000	14700000
Dihydroferulic Acid	38500	37000	41200	25600	35000	25900	29700	31900	31500	15000	29900	29900	9	15300	17500	10100	27500	24000	17100	19200	15700	10400	16700	25500	21100	19900	24700	24600	27800	27100	60100	55800	47100	48600	53800	45900	26900	25700	16400	30100	27800	24300	28700	39100	28300	38000	16300	26300
Cyclo(D-Val-L-Pro)	1200000	1150000	1180000	1190000	1200000	1200000	1250000	1240000	1210000	1210000	1190000	1180000	1130000	1220000	1180000	1160000	1140000	1140000	1190000	1120000	1160000	1050000	1110000	1060000	1200000	1170000	1210000	1140000	1170000	1200000	60200	29700	9	17800	58300	54400	9	9	9	970000	1080000	986000	1240000	1190000	1190000	1230000	1210000	1190000
3,4-Dihydroxy-L-phenylalanine (L-Dopa)	537000	390000	576000	580000	535000	544000	499000	580000	557000	559000	611000	482000	477000	478000	492000	387000	451000	326000	500000	468000	340000	397000	400000	119000	509000	377000	365000	493000	552000	603000	1540000	1580000	1790000	791000	922000	186000	1370000	1240000	1200000	1020000	588000	171000	322000	333000	309000	542000	529000	555000
Gallic Acid Ethyl Ester; Ethyl gallate	87500	89000	79300	141000	156000	148000	203000	215000	198000	12900	11200	14400	8390	9380	7190	10500	9620	9990	172000	191000	177000	10100	10800	10300	19400	18000	18400	12300	7190	13300	8680	4760	8390	20600	18600	17400	4770	2860	6450	9920	7990	12800	4840	6530	7150	7670	14000	18000
D-Erythrose-4-phosphate	1320000	1300000	1960000	1560000	1410000	1480000	2410000	2610000	2520000	1440000	1400000	1420000	2200000	1170000	2100000	1560000	1540000	1420000	2030000	2150000	2210000	5050000	2380000	3050000	1520000	1630000	1650000	1280000	1400000	1270000	514000	1350000	1420000	1990000	2020000	1910000	2980000	2730000	3180000	1440000	1080000	1400000	1440000	1690000	1490000	2580000	2570000	2980000
Dodecanoic acid (Lauric acid)	466000	439000	502000	461000	555000	497000	754000	615000	502000	357000	663000	736000	411000	586000	629000	311000	622000	580000	552000	550000	498000	241000	516000	440000	547000	446000	622000	570000	471000	617000	373000	381000	415000	363000	404000	541000	748000	683000	874000	635000	591000	831000	459000	610000	820000	584000	600000	688000
S-Sulfo-L-Cysteine	40600	43200	46700	41200	34000	31500	56600	56200	70100	15900	23500	21000	14600	16300	19800	17800	30300	28900	44000	49000	37000	15500	26400	22900	71300	70100	52900	39100	34800	31300	4570	9170	21200	8700	9	11400	14800	16900	15300	18600	17300	15400	45100	48800	39700	24500	26100	26100
L-Praziquanamine	298000	284000	269000	185000	196000	164000	186000	224000	214000	348000	408000	416000	248000	274000	279000	334000	390000	418000	216000	249000	246000	262000	449000	387000	264000	304000	297000	224000	257000	277000	9	9	9	9	9	9	72800	57300	61800	369000	418000	353000	61100	42400	44100	56200	58600	52700
Sebacate	7500	7780	8330	4280	5280	6420	2810	2200	3480	3430	2810	3390	1860	4910	2860	8700	9560	9200	5140	3370	3540	1250	3470	1530	3830	5100	2090	3220	3500	4800	6030	6140	4130	9810	7330	8280	9	9	9	6530	6880	7500	5000	4350	7050	2560	3230	2970
L-Alanyl-L-leucine	235000	232000	253000	200000	228000	209000	416000	409000	409000	287000	615000	422000	316000	564000	443000	268000	510000	394000	221000	224000	242000	172000	548000	371000	460000	488000	472000	124000	404000	409000	162000	28700	152000	271000	306000	301000	270000	261000	245000	520000	504000	522000	107000	415000	425000	462000	495000	487000
2-Pentyl-3-phenyl-2-propenal	175000	177000	183000	137000	146000	158000	136000	128000	105000	115000	115000	132000	131000	128000	122000	111000	106000	165000	104000	108000	116000	124000	125000	154000	110000	132000	146000	114000	119000	150000	115000	107000	144000	116000	128000	131000	118000	114000	140000	130000	117000	109000	101000	101000	125000	109000	94800	132000
NG,NG-Dimethyl-L-arginine	3940000	3850000	3990000	3190000	3370000	3430000	3530000	3170000	3560000	1820000	2220000	2030000	2180000	1980000	1850000	2020000	2200000	1880000	2540000	2490000	2710000	1740000	2130000	1690000	2800000	2550000	2680000	2030000	2020000	2020000	966000	987000	915000	359000	590000	268000	2730000	2740000	2240000	2920000	2910000	3030000	3410000	3310000	3120000	3380000	3540000	3270000
N,N'-Dimethylarginine;SDMA	3790000	3680000	3570000	3620000	3170000	3500000	3610000	3760000	3330000	1990000	2130000	2140000	1990000	1790000	1990000	1900000	1950000	2050000	2580000	2170000	2490000	1720000	2160000	1950000	2580000	2450000	2750000	2230000	2000000	1860000	756000	1030000	754000	321000	379000	668000	2910000	2800000	2460000	3020000	3010000	3110000	3280000	3390000	3090000	3310000	3050000	3630000
Spermine	104000000	109000000	115000000	89600000	101000000	101000000	89000000	91400000	99600000	90600000	99100000	90700000	81300000	81600000	83100000	76400000	82100000	74200000	88800000	86500000	89200000	65000000	76000000	71500000	78500000	79300000	79300000	96400000	96600000	88000000	121000000	112000000	108000000	122000000	126000000	109000000	87900000	79600000	85300000	91300000	91200000	98200000	108000000	113000000	105000000	93100000	92800000	86800000
N6-Isopentenyladenine	61800	63800	72400	41900	36200	34500	47800	43100	65000	49000	69000	55500	35700	36100	44000	47800	63000	48400	13700	22500	11800	27700	66500	30200	52300	44000	49400	91000	53200	82200	86200	72400	82700	138000	117000	143000	65500	93400	86600	41700	39200	40700	49900	60800	44000	59800	52800	45300
L-Tryptophan	9340000	9250000	9580000	10300000	11300000	10900000	13300000	13500000	15000000	11600000	9670000	10200000	18000000	17500000	16400000	16100000	14000000	16400000	18300000	17600000	18600000	14700000	18100000	15900000	10700000	11300000	11400000	16900000	15900000	16600000	3690000	4030000	3870000	7200000	7300000	6770000	1460000	1710000	1520000	13900000	13600000	13800000	13700000	15300000	16600000	7050000	7330000	7190000
1-Methoxy-indole-3-acetamide	201000000	208000000	213000000	222000000	231000000	225000000	249000000	249000000	243000000	205000000	220000000	214000000	257000000	262000000	264000000	265000000	262000000	270000000	252000000	251000000	251000000	184000000	259000000	225000000	211000000	204000000	215000000	263000000	267000000	256000000	64400000	71800000	69500000	140000000	129000000	137000000	98700000	101000000	106000000	209000000	218000000	220000000	238000000	236000000	234000000	182000000	192000000	187000000
4,8-Dihydroxyquinoline-2-carboxylic acid	1140000	1050000	1070000	728000	751000	703000	2510000	2430000	2520000	1240000	1260000	1190000	1450000	1250000	1280000	898000	811000	842000	2400000	2360000	2270000	2300000	2970000	2740000	1640000	1610000	1580000	1030000	957000	946000	1100000	991000	1060000	749000	745000	715000	645000	632000	602000	3010000	3190000	3440000	1970000	2150000	1910000	1540000	1640000	1670000
Methoxyindoleacetic acid	10300000	11300000	10800000	12500000	12200000	12500000	14100000	14800000	13800000	11700000	12100000	12600000	17500000	16800000	16900000	16900000	17000000	16900000	15200000	16400000	16100000	8800000	16700000	12200000	12800000	10900000	12300000	17300000	17600000	17500000	2430000	2940000	2790000	5980000	6690000	6070000	4370000	4960000	4610000	12300000	10900000	12800000	14300000	13800000	14400000	9750000	9490000	8930000
Cinnamoylglycine	393000	425000	399000	102000	83700	96000	162000	112000	144000	181000	176000	183000	786000	1050000	968000	354000	411000	361000	103000	89300	94000	157000	357000	248000	206000	189000	212000	1430000	1480000	1460000	9	9	9	9	9	9	307000	282000	280000	228000	254000	226000	185000	196000	151000	236000	252000	216000
2,6-Di-tert-butylphenol*	211000	297000	287000	267000	288000	285000	290000	258000	213000	485000	305000	346000	450000	270000	309000	430000	238000	362000	310000	281000	197000	506000	240000	507000	318000	241000	254000	235000	362000	354000	275000	304000	249000	223000	221000	250000	175000	274000	271000	258000	229000	277000	221000	218000	323000	261000	302000	320000
2,4-Di-Tert-Butylphenol*	212000	258000	227000	213000	230000	200000	197000	225000	248000	384000	256000	408000	431000	216000	246000	417000	228000	356000	211000	252000	244000	516000	237000	444000	222000	222000	213000	206000	289000	213000	189000	266000	212000	148000	217000	203000	197000	286000	260000	221000	204000	258000	235000	240000	254000	148000	203000	207000
S-(2-Carboxypropyl)cysteine	150000	174000	190000	171000	189000	151000	289000	270000	243000	139000	177000	154000	80400	67300	75400	109000	86800	114000	140000	121000	118000	112000	155000	150000	157000	141000	138000	80000	82300	86800	9	9	9	57300	27800	23800	51100	71000	33800	222000	201000	199000	157000	191000	202000	166000	197000	225000
N-Acetyl-L-phenylalanine	925000	947000	949000	1850000	1980000	1900000	323000	343000	347000	1360000	1480000	1430000	1250000	1200000	1250000	1460000	1560000	1640000	2470000	2590000	2400000	299000	505000	379000	1430000	1380000	1400000	1360000	1280000	1300000	375000	345000	378000	375000	352000	363000	12200000	12500000	12400000	397000	401000	390000	320000	332000	347000	1980000	1960000	2000000
Fraxetin (7,8-Dihydroxy-6-methoxycoumarin)	762000	808000	840000	433000	257000	490000	1290000	1160000	1280000	748000	827000	820000	1630000	1210000	1470000	517000	468000	611000	296000	337000	225000	468000	693000	583000	345000	276000	657000	220000	570000	676000	1140000	792000	903000	2540000	3010000	3190000	727000	414000	420000	411000	382000	389000	684000	794000	740000	389000	379000	405000
Sinapinaldehyde	13800	25400	20900	25400	35200	26300	17400	20200	24200	26900	49500	46300	9	12900	9	10700	11000	9	11100	11200	9	11600	35900	26400	34500	24200	21500	9	9	9	31700	32400	22300	66900	47100	48100	19100	10900	15700	111000	110000	105000	43200	44100	47200	12500	30700	12700
Ferulic acid methyl ester	129000	136000	123000	94600	96100	94500	176000	159000	173000	69300	129000	99400	127000	231000	182000	70100	181000	126000	80300	74800	78900	40000	126000	98500	272000	268000	272000	103000	93100	104000	42400	43900	35200	56600	53300	55000	298000	281000	280000	325000	280000	310000	194000	229000	235000	199000	203000	196000
D-Galactaric acid*	4870000	4760000	4630000	4770000	5480000	5530000	6040000	6790000	6740000	5020000	4980000	4880000	5130000	5010000	5120000	5170000	5110000	5020000	6120000	6410000	6510000	4770000	5270000	5320000	4160000	4010000	4220000	6670000	6630000	6320000	2230000	1980000	2190000	2130000	3410000	3360000	4130000	4340000	4490000	4200000	4550000	4080000	5410000	5380000	5690000	6170000	6600000	6530000
D-Saccharic acid*	4410000	4220000	4060000	4460000	4490000	4470000	5630000	5610000	5940000	4300000	4380000	4220000	4140000	4100000	4140000	4480000	4520000	4450000	5520000	5540000	5800000	4830000	5160000	4410000	3370000	3480000	3550000	6060000	6060000	5630000	2040000	2200000	2100000	3200000	3030000	3070000	3850000	3710000	3630000	3850000	3630000	3670000	4890000	5060000	5190000	5660000	5760000	5780000
Sedoheptulose	2950000	2780000	2740000	2910000	2840000	3040000	3760000	3870000	4080000	2640000	2880000	2760000	2630000	2580000	2640000	2500000	2650000	2570000	3670000	3730000	3880000	2270000	3250000	2490000	2060000	2170000	2130000	4240000	3960000	3850000	1060000	1050000	1100000	2410000	2460000	2420000	2640000	2510000	2590000	2400000	2170000	2310000	3440000	3130000	3390000	3890000	4020000	4110000
Cyclo(D-Leu-L-Pro)	34900	16800	26000	18600	19500	24000	18900	28000	28100	10400	21900	17600	10700	14500	17300	10900	9	22700	8810	14300	11900	4930	14500	12200	15500	14800	15500	35100	18300	11500	7840	18100	12400	23000	7260	19100	19100	25300	17200	24600	19100	25000	22700	23700	18600	21700	15000	17000
Blumenol C	613000	551000	530000	646000	648000	619000	487000	480000	465000	471000	521000	523000	402000	567000	612000	460000	446000	550000	537000	528000	540000	451000	560000	509000	490000	549000	519000	532000	502000	551000	882000	833000	927000	813000	799000	828000	478000	486000	530000	603000	529000	548000	663000	501000	571000	541000	478000	517000
Methyldopa	1070000	223000	1150000	793000	188000	739000	730000	109000	653000	597000	656000	584000	477000	480000	452000	489000	525000	530000	853000	802000	961000	245000	436000	318000	180000	112000	483000	800000	835000	724000	211000	217000	211000	9	9	9	409000	428000	379000	449000	451000	504000	767000	885000	918000	460000	504000	80500
2-Deoxyribose-1-phosphate	411000	471000	408000	789000	731000	751000	380000	557000	237000	356000	357000	433000	267000	330000	393000	300000	253000	9	744000	827000	856000	277000	400000	322000	317000	370000	306000	500000	519000	549000	2320000	2150000	1960000	9	432000	9	1280000	1220000	1230000	656000	536000	470000	504000	541000	470000	552000	360000	589000
2-Deoxyribose-5'-phosphate	50200	48600	33300	61900	55300	77300	77100	95400	124000	67400	51500	79300	76600	50400	65900	80400	125000	120000	52800	51300	53800	101000	88400	73400	63200	50400	77900	79000	68000	84400	1030000	1150000	1070000	263000	246000	256000	108000	119000	110000	76700	66000	52500	103000	121000	91000	105000	88300	103000
3-(2-Naphthyl)-L-alanine	108000	129000	109000	13700	73300	69900	84300	92800	100000	112000	116000	113000	68800	61800	62600	58200	53200	64800	93300	76200	84200	61000	73400	64100	85800	73400	71300	76400	95500	120000	47700	69800	54600	28800	66500	113000	54200	45400	48300	99900	103000	107000	99700	81900	153000	79800	96300	78200
N-Acetyl-L-Arginine	1050000	1410000	1870000	1300000	1300000	1400000	3190000	2080000	2140000	801000	655000	694000	414000	489000	395000	538000	535000	727000	776000	800000	730000	564000	476000	757000	621000	722000	613000	789000	827000	810000	122000	96700	134000	224000	174000	208000	43700	60700	9	1250000	1190000	1090000	667000	920000	566000	703000	788000	749000
Undecanedioic acid	105000	103000	106000	61100	71600	60400	83900	83600	80300	66500	67400	89200	71700	78700	76900	67200	75200	82400	73900	78200	69800	48000	47000	54500	71600	78400	70200	62300	60000	67000	158000	157000	182000	118000	115000	125000	61800	68500	67300	79100	71300	89100	89500	89900	106000	76000	84500	87200
12-Hydroxydodecanoic acid	27100	26800	29300	18900	21200	16600	23000	27200	24400	10600	24100	32600	11400	14000	24800	14000	23800	32900	24900	27800	28700	12000	17100	27900	19200	18400	31000	14000	19000	29700	13800	18100	25100	19100	13800	32300	19700	17400	23000	18000	20000	64800	13300	13200	46000	15100	24200	29900
N-Acetyl-5-hydroxytryptamine	871000	934000	885000	858000	876000	869000	911000	740000	890000	1870000	1960000	3000000	2060000	1500000	2250000	1660000	1920000	1810000	1030000	959000	1000000	1070000	2160000	1240000	762000	835000	733000	2280000	1290000	1310000	361000	63000	382000	32600	82100	42100	155000	189000	163000	1490000	1550000	1530000	447000	458000	437000	359000	310000	1030000
Nootkatone	84400	87600	82200	69000	62400	65000	69300	70600	78700	9	9	9	74400	51900	43500	46600	51400	70300	53200	68800	35900	9	52200	42600	50400	48400	54800	9	9	9	53500	69500	79400	56000	72600	68600	94400	35000	39400	46600	41000	51800	73300	60200	61300	48300	41000	47500
D-Pantothenic Acid	2880000	2790000	2710000	3690000	3460000	3500000	4450000	4520000	4850000	3260000	3000000	2970000	4480000	3900000	3790000	2650000	1990000	2420000	4250000	3970000	4440000	1920000	2460000	2420000	3930000	4250000	4280000	2720000	2450000	2950000	1730000	1650000	1820000	968000	949000	1030000	1180000	1130000	1180000	3970000	4140000	4300000	3470000	3720000	3920000	2740000	2510000	2710000
5-Hydroxy-L-tryptophan	1660000	1750000	1660000	1530000	1420000	1740000	3960000	3690000	3150000	1950000	2920000	3280000	3080000	3760000	3740000	3340000	4390000	4340000	3760000	3310000	3900000	2520000	4090000	2310000	2690000	2890000	2920000	4800000	5090000	4740000	120000	326000	430000	452000	421000	388000	375000	431000	749000	3440000	2780000	3280000	4890000	4450000	4820000	1270000	875000	1240000
Nootkatol	300000	320000	307000	168000	172000	183000	180000	197000	188000	153000	162000	153000	338000	344000	332000	146000	131000	146000	650000	595000	626000	99700	161000	99600	162000	171000	179000	347000	328000	359000	592000	666000	601000	191000	168000	181000	9	9	9	172000	165000	183000	104000	90700	92600	9	9	9
Methyl dioxindole-3-acetate	350000	366000	351000	450000	487000	478000	360000	272000	235000	1450000	1210000	1300000	535000	393000	409000	937000	855000	962000	1170000	1210000	1170000	988000	1380000	1010000	304000	306000	251000	716000	704000	707000	3610000	3380000	3220000	1310000	1270000	1300000	602000	593000	617000	684000	666000	485000	670000	783000	667000	304000	248000	292000
N-Acetyl-D-galactosamine	272000	260000	307000	278000	261000	291000	295000	340000	269000	280000	252000	287000	332000	350000	334000	308000	304000	306000	247000	264000	306000	281000	319000	368000	191000	182000	202000	337000	323000	383000	667000	560000	616000	581000	656000	382000	734000	705000	707000	192000	183000	193000	383000	354000	400000	222000	234000	258000
N-Acetyl-D-mannosamine	94900	64200	54500	111000	87800	65300	77300	53400	26500	51200	81300	50300	105000	139000	95800	75000	86300	121000	45200	71100	62600	110000	77300	70800	31400	64700	50000	63200	78700	51400	1050000	629000	619000	334000	212000	223000	149000	122000	124000	54500	63500	68100	73700	62800	76500	71900	57400	82300
N-Acetyl-D-glucosamine	2060000	2190000	2030000	1800000	1770000	1780000	1750000	1870000	1780000	1420000	1860000	1710000	1260000	1880000	1540000	1920000	1570000	1950000	1880000	1820000	1700000	1340000	1540000	1380000	2060000	1140000	1630000	1980000	1490000	2160000	2510000	2150000	2020000	2890000	2370000	3080000	1590000	2250000	1710000	1530000	1900000	1650000	2510000	2630000	1830000	1510000	1740000	1620000
L-Cystathionine	65300	60400	49100	70700	87600	70200	86200	118000	98000	103000	82200	79400	39600	33200	34900	52900	33100	43000	49600	44900	61700	158000	66500	86900	34100	45600	34300	59700	57400	67800	24400	11400	26800	19800	15300	12000	48200	43400	37900	27100	26000	41800	42000	26000	37700	102000	110000	91400
Glycylphenylalanine	1790000	1800000	1820000	536000	2310000	552000	536000	512000	2100000	1330000	1340000	1350000	1810000	1850000	1740000	429000	435000	764000	502000	1430000	2370000	209000	358000	978000	1130000	1130000	1110000	1210000	1090000	555000	753000	702000	407000	1060000	1050000	1110000	988000	1090000	1020000	1970000	1920000	1830000	955000	447000	425000	1320000	1270000	1320000
L-Glycyl-L-phenylalanine	678000	634000	726000	784000	2470000	760000	739000	728000	2310000	619000	580000	538000	796000	837000	758000	590000	561000	567000	819000	808000	829000	335000	547000	373000	548000	512000	520000	597000	532000	510000	396000	390000	423000	502000	522000	462000	464000	430000	405000	1130000	955000	927000	465000	550000	525000	648000	629000	708000
N-Acetyl-L-tyrosine	56300	78300	58900	46800	43100	60200	36900	45200	36000	41800	21000	24800	60200	61600	49400	42500	35400	41900	39700	37800	43700	32800	34100	34700	49700	53900	52900	34700	28600	28900	50300	49900	41400	70600	63300	66900	31500	40400	74200	63300	68400	78400	34700	39000	61500	29500	47600	32000
Genipin	590000	682000	613000	617000	683000	710000	1370000	1430000	1260000	349000	364000	320000	943000	770000	810000	387000	417000	423000	824000	789000	765000	351000	501000	446000	1130000	1180000	1160000	552000	579000	550000	1940000	1840000	1860000	1600000	1890000	1700000	327000	381000	312000	275000	290000	245000	376000	326000	330000	298000	342000	216000
3,4'-Dihydroxy-3',5'-dimethoxypropiophenone	67200	80200	111000	87600	58400	74900	120000	148000	127000	9	9	9	96800	101000	93700	69200	90500	77300	99200	79800	101000	44400	54700	63400	121000	143000	80900	69700	87600	73300	135000	112000	161000	553000	482000	548000	177000	175000	151000	58200	52000	60500	71200	78500	90200	93600	96900	79300
3-Hydroxy-1-(4-hydroxy-3,5-dimethoxyphenyl)propan-1-one	219000	157000	188000	186000	202000	171000	256000	199000	270000	160000	218000	161000	205000	121000	9	220000	216000	231000	181000	72200	173000	121000	190000	162000	267000	260000	259000	258000	238000	229000	184000	136000	9	9	9	9	196000	213000	209000	133000	198000	166000	265000	325000	154000	205000	9	165000
L-Carnosine	24600	19700	27500	26200	30100	25800	27400	25000	30000	44300	43400	28900	38600	25100	36600	25900	25300	35200	23900	13800	17100	35000	30900	24500	28400	20100	16100	21200	26400	25500	9	9	9	36800	12800	64000	53300	56200	11300	21800	47000	33300	40200	43700	43400	43300	26800	37600
Myristoleic acid	28700	29800	29800	28600	29900	30400	33900	32600	32200	31600	37300	32800	35400	37900	34600	23900	22100	23100	38900	37900	40300	22500	34600	25900	41300	40800	40100	37600	42700	36600	103000	101000	114000	152000	146000	158000	45700	44500	45800	55000	49100	55600	52600	59800	59900	31400	28200	31200
2'-Deoxycytidine	16200	44300	47100	45200	86600	15900	17000	47200	91700	49400	58700	40400	56300	58400	44100	47000	49400	63700	31400	37300	24000	9	9	9	57200	24300	30400	59400	45100	35500	65300	87700	74200	120000	142000	95600	69600	108000	86100	110000	21300	135000	56300	88500	85400	85400	88000	97400
Resveratrol	52500	38000	60100	17200	28200	33700	24800	26200	24900	66800	48600	55100	20900	37400	31200	64400	43200	50300	27400	26900	25900	34200	48900	43700	47200	56800	59500	66800	60000	74400	21400	28500	30600	17700	21500	18100	9	21500	24900	70900	47800	46400	47600	42600	53100	55000	50500	49600
Stilbostemin B	369000	345000	393000	539000	521000	496000	247000	243000	230000	334000	349000	319000	988000	1090000	1030000	463000	411000	468000	259000	254000	249000	351000	596000	512000	748000	764000	736000	673000	703000	637000	287000	326000	280000	756000	745000	805000	374000	396000	420000	905000	883000	891000	442000	494000	472000	423000	434000	393000
L-Prolyl-L-Leucine	1920000	2050000	1960000	3490000	3560000	3710000	2270000	2380000	2410000	1400000	1580000	1520000	1450000	1490000	1440000	1240000	1350000	1260000	2120000	2210000	2240000	709000	1370000	1050000	1750000	1630000	1660000	1410000	1440000	1390000	964000	624000	632000	956000	813000	818000	1600000	1600000	1630000	2130000	2160000	2320000	1630000	1670000	1640000	3060000	3220000	3200000
Myristic Acid	12400000	20200000	19000000	15200000	14100000	13300000	14300000	14200000	14100000	11100000	15800000	15500000	11000000	17700000	19100000	9990000	12500000	13200000	14100000	14000000	11700000	9330000	12300000	14600000	12900000	14000000	16300000	12000000	12300000	13400000	14600000	18100000	19200000	11200000	10700000	11600000	14700000	16800000	20000000	14600000	13800000	15000000	14300000	13600000	17100000	14700000	15300000	15700000
Ribulose-5-phosphate	1010000	719000	1060000	1250000	1050000	982000	1740000	2310000	2120000	1060000	1090000	1150000	1060000	1020000	980000	1900000	1590000	1460000	1230000	1300000	1380000	3610000	2220000	2680000	1530000	1330000	1680000	1290000	1480000	1420000	619000	722000	478000	1280000	1080000	1110000	3210000	2380000	3540000	1100000	1180000	1190000	1540000	1170000	1170000	3040000	3090000	3360000
3,3',5-Trihydroxybibenzyl	9	6740	6400	9	9	9	9	9	9	12700	13400	14800	13800	16800	23600	11500	9210	12200	9	9	9	7260	17600	12900	7850	12800	10800	16500	17800	16100	13900	12200	19400	1320000	67100	60000	13000	13300	13200	16300	13600	33200	9	9	9	7590	9340	12900
Dodecanedioic aicd	3380	3830	3620	3560	3490	3030	3450	3160	4830	2470	2740	3580	2590	2740	2900	2670	3220	4220	4750	3700	3300	2530	3090	2830	2200	4350	4060	2330	3210	3620	3310	3040	3170	2390	2580	4310	4560	2880	4240	3030	2560	4050	6010	5000	3760	2610	3150	4510
L-Valyl-L-Leucine	1090000	1260000	1300000	1750000	1750000	1900000	1370000	1380000	1300000	588000	697000	668000	597000	705000	636000	452000	543000	533000	1450000	1450000	1480000	317000	665000	447000	510000	564000	546000	540000	547000	539000	404000	423000	472000	306000	297000	290000	297000	304000	281000	754000	756000	768000	625000	670000	587000	642000	629000	629000
p-Coumaroylputrescine	1810000	1320000	991000	9	9	9	913000	1060000	1020000	658000	1070000	652000	444000	494000	431000	521000	542000	514000	9	540000	953000	255000	807000	471000	242000	474000	640000	740000	731000	896000	741000	668000	602000	325000	306000	421000	261000	361000	246000	783000	744000	959000	483000	492000	212000	378000	375000	490000
L-Lysine-Butanoic Acid	2890000	2160000	2680000	1540000	1240000	1320000	3840000	4210000	4460000	1520000	1220000	1040000	3710000	5040000	4550000	2080000	2260000	2320000	3650000	3570000	3070000	4740000	1690000	3370000	430000	531000	596000	5110000	4800000	5070000	748000	707000	692000	3590000	4010000	1690000	5790000	8860000	6610000	974000	621000	716000	2660000	2530000	3020000	1330000	1290000	1300000
Confertifoline	2800000	2870000	3220000	2930000	2960000	3040000	2970000	3020000	3030000	2910000	2930000	3350000	3640000	2890000	3350000	3460000	3020000	3710000	3260000	3270000	3300000	3460000	3000000	3630000	3130000	3360000	3490000	3300000	3010000	3330000	2950000	2870000	2940000	2840000	2800000	2980000	2920000	2820000	2970000	3290000	3120000	3260000	2910000	2960000	3170000	2960000	2960000	3090000
L-Alanyl-L-Phenylalanine	214000	231000	229000	274000	251000	290000	309000	276000	265000	126000	155000	141000	153000	169000	182000	128000	143000	119000	226000	266000	249000	81400	146000	134000	148000	132000	152000	158000	155000	151000	77200	56700	74800	70700	49200	75900	110000	80200	108000	174000	193000	208000	137000	141000	142000	135000	164000	151000
Butyl beta-D-glucoside	106000	87300	116000	96500	118000	94900	80600	64800	60300	173000	134000	142000	166000	180000	145000	147000	68100	122000	93800	57100	100000	75800	131000	159000	157000	160000	117000	90700	89800	74300	9	9	9	146000	121000	112000	123000	105000	126000	132000	160000	222000	88500	51600	101000	89000	115000	153000
Acefylline; Theophylline-7-acetic acid	250000	268000	263000	216000	197000	224000	412000	373000	317000	126000	135000	104000	136000	142000	152000	30800	27400	36000	81800	77100	66200	152000	190000	163000	393000	419000	420000	204000	164000	170000	9	9	9	9	9	9	9	9	9	364000	384000	380000	139000	161000	163000	43900	53100	56600
Methyl sinapate	20300	16400	19200	16600	18700	22400	38700	35700	36800	26500	49300	35000	19000	28500	25500	15900	40400	30400	20900	16500	19800	5890	24100	15200	48600	50700	49600	13100	12600	11900	9	9	9	9	9	9	6000	6280	7620	103000	96500	106000	42100	39400	42500	65800	60700	66400
L-Cystine	168000	170000	144000	165000	162000	171000	107000	135000	169000	86200	86000	101000	80300	65800	80200	77100	83700	90000	213000	209000	181000	16200	80300	78400	79900	68000	76400	98800	60800	113000	70100	61300	51700	79100	81100	71400	60300	84200	70900	84200	86400	110000	66900	86800	77800	80500	128000	33100
Cis-10-Pentadecenoic Acid(C15: 1)	1400000	1800000	5260000	1960000	2280000	6150000	2350000	2600000	5990000	560000	555000	740000	398000	478000	485000	583000	490000	568000	3450000	3100000	6430000	893000	444000	497000	432000	554000	644000	640000	629000	776000	711000	746000	501000	630000	482000	679000	534000	525000	693000	627000	609000	729000	589000	581000	615000	682000	527000	645000
Palmitaldehyde	11800000	12300000	18600000	6990000	7530000	12500000	11400000	11400000	18000000	3410000	3910000	5010000	4420000	4970000	5570000	4410000	5300000	6390000	13600000	13700000	18200000	6820000	5510000	9130000	6090000	6220000	6980000	5650000	5190000	5780000	7450000	7810000	9460000	7980000	7490000	8850000	9240000	8950000	9800000	7540000	8620000	9890000	8500000	8840000	11000000	8120000	8210000	9050000
5-Methyl-2'-Deoxycytidine	9	9	9	9	9	9	129000	129000	88400	103000	43900	70700	42800	55000	71300	58100	80500	39600	52900	103000	83000	9	9	9	9	9	9	126000	67100	66600	86100	115000	107000	202000	193000	240000	146000	187000	193000	135000	53300	91100	146000	132000	75700	148000	110000	111000
1-Methoxycarbonyl-β-Carboline-N-Oxide	305000	298000	317000	140000	138000	150000	250000	285000	261000	392000	334000	321000	429000	348000	347000	641000	516000	478000	124000	50300	52600	196000	279000	217000	238000	237000	250000	761000	686000	733000	20400	23700	20400	9	9	9	9	9	9	350000	364000	402000	359000	405000	394000	427000	400000	460000
Lumichrome	678000	501000	623000	781000	750000	807000	540000	524000	532000	502000	797000	665000	644000	668000	669000	328000	512000	365000	771000	778000	851000	220000	459000	347000	1170000	1090000	865000	676000	856000	362000	230000	203000	165000	185000	167000	145000	350000	474000	294000	1520000	1580000	885000	846000	881000	544000	1350000	1240000	759000
Thymidine	75300	108000	63400	30800	57600	121000	58100	83000	149000	107000	158000	91100	105000	95000	40500	163000	91300	99200	88500	102000	141000	80200	62400	84300	139000	59500	41000	91400	98600	102000	101000	101000	136000	85300	96100	105000	342000	315000	430000	92600	88800	110000	68900	89700	88500	88600	66800	76500
13-methylmyristic acid	64100	63500	69700	68700	69700	79300	80900	77200	66900	40100	91100	56800	48100	74200	56300	47100	68300	51200	64200	70800	63100	40300	72300	41500	60600	61200	71900	66100	57200	80600	57200	57600	96800	58100	57300	74500	78800	52800	67300	71800	62600	71900	72500	62000	69700	63800	63800	66200
Pentadecanoic Acid	116000	153000	145000	150000	146000	152000	181000	148000	150000	130000	137000	135000	105000	126000	138000	124000	112000	101000	121000	148000	126000	85700	96800	101000	119000	142000	145000	115000	110000	116000	85300	94100	107000	104000	94300	98500	111000	116000	123000	112000	102000	103000	156000	130000	128000	117000	103000	136000
Cytarabine	397000	516000	541000	577000	513000	552000	773000	756000	645000	327000	394000	337000	487000	613000	545000	237000	277000	293000	453000	537000	417000	173000	260000	254000	219000	289000	214000	304000	318000	279000	172000	250000	233000	263000	328000	297000	634000	585000	513000	309000	307000	324000	540000	563000	563000	275000	340000	273000
Cytidine	1780000	1920000	1820000	2160000	1990000	2000000	2920000	2760000	2550000	1360000	1400000	1570000	2170000	1920000	2240000	1080000	1260000	1290000	1750000	1980000	1660000	624000	885000	852000	1010000	847000	867000	1020000	1140000	1150000	780000	767000	761000	1140000	1190000	1200000	2190000	2490000	2580000	1380000	1320000	1310000	1980000	2060000	1970000	1180000	1010000	1290000
Uridine	913000	724000	728000	1140000	1250000	1390000	799000	625000	669000	158000	229000	215000	266000	263000	304000	238000	271000	248000	1580000	1450000	1710000	138000	173000	173000	210000	176000	227000	299000	415000	360000	244000	255000	238000	237000	232000	217000	327000	316000	357000	365000	313000	254000	278000	297000	343000	199000	235000	248000
1-beta-D-Arabinofuranosyluracil	114000	143000	108000	144000	128000	108000	166000	184000	169000	80500	125000	115000	140000	121000	155000	79900	87800	81200	131000	121000	118000	50000	65800	48600	64700	68000	70200	70900	110000	105000	334000	343000	384000	452000	370000	407000	226000	261000	231000	89900	102000	106000	160000	179000	170000	103000	74200	99400
Biotin	1180000	894000	1000000	1120000	1190000	1080000	689000	665000	500000	1560000	1340000	1410000	1580000	1370000	1440000	1050000	712000	955000	1160000	1210000	1320000	641000	692000	579000	540000	602000	385000	1100000	1120000	1130000	488000	376000	612000	526000	605000	486000	817000	777000	931000	1880000	1640000	1580000	1150000	1230000	1320000	1940000	1800000	2090000
Desoxyhemigossypol	33300	38100	36700	27800	26600	26600	38200	41800	42200	24600	20800	30100	16300	18300	15500	40000	40000	41100	38800	37500	36500	18700	29700	30000	28100	27500	27600	24500	26000	29700	9	9	9	8430	6450	8330	5840	8710	9680	9740	14000	15000	22500	28300	29400	28600	33600	32200
Tridecanedioic acid	359000	366000	389000	213000	218000	225000	411000	415000	410000	205000	197000	344000	304000	371000	374000	272000	301000	372000	347000	366000	350000	302000	273000	364000	259000	264000	299000	354000	322000	480000	492000	474000	640000	347000	389000	373000	449000	407000	451000	231000	211000	241000	366000	487000	460000	322000	342000	400000
L-Leucyl-L-Leucine	786000	876000	861000	1140000	1240000	1280000	1190000	1250000	1170000	465000	497000	494000	444000	552000	535000	373000	352000	414000	1090000	1190000	1120000	254000	487000	314000	429000	420000	381000	407000	453000	412000	324000	331000	294000	217000	238000	239000	194000	178000	229000	540000	595000	512000	362000	397000	416000	466000	479000	467000
N-Acetyl-L-Tryptophan	2730000	2510000	2670000	2570000	2500000	2500000	4200000	4370000	4450000	3700000	3690000	3700000	2170000	1830000	2180000	2440000	1930000	2360000	1780000	1770000	1860000	1840000	2190000	2220000	3940000	3790000	3520000	6970000	6840000	6560000	175000	149000	177000	218000	205000	208000	18200000	22100000	18000000	1730000	1650000	1690000	3940000	3910000	3850000	818000	823000	805000
Pyridoxine-5'-phosphate	98300	75300	61400	128000	122000	144000	188000	138000	200000	237000	24100	249000	130000	56700	106000	160000	43400	159000	248000	212000	249000	76700	142000	140000	133000	79300	135000	116000	98600	179000	11000	3360	12700	18500	27700	17500	18900	9	36800	121000	211000	200000	101000	147000	146000	318000	297000	367000
5'-Deoxyadenosine	748000	845000	908000	1100000	872000	1110000	789000	821000	811000	1030000	687000	802000	855000	648000	869000	1000000	774000	832000	1520000	1560000	1480000	730000	1380000	1010000	1340000	1270000	1280000	824000	846000	809000	615000	646000	591000	666000	620000	673000	630000	799000	719000	1170000	1240000	1060000	1360000	1330000	1220000	931000	1090000	958000
2'-Deoxyadenosine	4390000	4230000	4260000	3210000	3150000	3140000	4800000	4310000	4020000	2260000	2370000	2300000	2480000	2840000	2580000	3370000	3170000	3430000	1870000	1920000	1770000	1320000	2680000	2140000	2830000	2920000	3090000	3230000	3050000	3110000	2770000	2640000	2720000	3440000	3450000	3760000	4660000	4440000	4610000	2910000	3130000	3310000	6030000	6420000	5700000	3720000	3870000	3760000
2'-Deoxyinosine	50300	51000	42300	38900	33500	36200	43700	26000	36800	27700	35600	33700	25500	38500	26700	36400	41800	30700	33800	41400	40500	10900	43700	21100	40000	35100	35600	31100	29100	25200	35200	26500	20500	29700	19600	30200	28100	37000	34200	31500	20500	9	48100	35600	31700	43900	48300	27200
Dyphylline	9	9	9	229000	189000	200000	175000	174000	214000	156000	92900	143000	177000	161000	171000	136000	129000	147000	134000	191000	162000	102000	188000	110000	162000	218000	163000	159000	185000	114000	81600	122000	46200	78700	104000	73500	217000	161000	195000	120000	84100	75800	181000	173000	181000	198000	197000	235000
Palmitoleic Acid	14600	18400	26300	42900	15300	42700	23300	17000	9	9	9	9	9	9	9	9	23400	28500	38900	9290	26700	27600	12400	22200	10000	15000	23200	19900	17100	15000	12200	10200	20800	34300	10400	17700	15000	19400	31000	9	9	9	19200	12200	26300	9	9	9
Nicotinate D-ribonucleoside	12300000	12800000	11800000	9640000	10300000	10500000	16100000	15400000	15700000	17700000	18000000	19000000	12500000	13800000	13200000	14900000	13900000	14600000	18800000	19500000	18900000	8910000	15900000	12700000	14500000	12400000	13700000	19400000	17800000	20300000	19500000	21000000	21000000	15000000	15200000	16200000	6070000	6050000	6550000	29500000	27200000	32700000	12100000	12000000	11700000	9030000	10600000	10300000
Palmitic acid	33700	36500	35000	37300	33100	39500	33100	34900	39100	27400	33000	30800	30100	35400	37600	25600	28100	25600	32300	33800	28600	26300	27400	25000	29500	29400	30300	27000	28900	27400	31100	26200	25900	25600	29900	24900	29200	33700	23800	29200	29800	32600	25400	31600	33700	28600	30000	23400
Choline Alfoscerate	175000000	180000000	191000000	264000000	267000000	267000000	236000000	222000000	219000000	285000000	292000000	290000000	245000000	237000000	242000000	305000000	285000000	308000000	279000000	280000000	274000000	275000000	245000000	276000000	211000000	220000000	218000000	246000000	254000000	261000000	33400000	30400000	31800000	24500000	28500000	27200000	297000000	300000000	287000000	251000000	273000000	273000000	125000000	131000000	140000000	285000000	299000000	291000000
1,14-Tetradecanedioic Acid	85700	89200	91000	67800	66300	66300	78700	79200	80500	53800	52900	79800	42900	55000	51000	45100	57400	59800	61400	64700	64400	58300	53200	62900	72100	67400	71100	39100	42900	54100	35700	42200	46000	68900	71200	78200	85400	85100	91700	65300	61100	85200	58200	65800	72800	52000	57600	65800
D-Glucosamine 1-phosphate	486000	457000	516000	649000	520000	599000	600000	457000	585000	847000	661000	772000	464000	419000	461000	1080000	1050000	1100000	850000	813000	821000	1810000	703000	1110000	272000	312000	280000	941000	732000	747000	128000	147000	146000	335000	305000	314000	3030000	2850000	2850000	673000	606000	599000	199000	160000	166000	1220000	1470000	1110000
Glucose-1-phosphate*	52600000	45900000	47700000	57300000	70200000	56300000	80800000	76500000	85300000	59800000	53200000	57700000	56600000	53300000	55100000	62200000	53800000	54500000	68200000	69600000	64200000	183000000	115000000	121000000	66000000	67000000	73400000	61700000	57700000	58900000	39300000	45300000	45300000	51400000	52700000	45400000	80300000	90200000	73100000	49900000	58700000	61400000	71500000	71100000	63700000	117000000	112000000	94100000
D-Glucose 6-phosphate*	51600000	44900000	47400000	60800000	51100000	53800000	75300000	69100000	79900000	76900000	46000000	54800000	47500000	47800000	49700000	72800000	58600000	55700000	59300000	62400000	77200000	181000000	88900000	117000000	52800000	65900000	61700000	54200000	58300000	54400000	36400000	25800000	22700000	46700000	43700000	44400000	75200000	77000000	74500000	51300000	51400000	58900000	66300000	65800000	80000000	99700000	107000000	88800000
D-Fructose 6-Phosphate	34800000	27400000	30200000	37300000	45200000	36400000	56100000	52900000	53500000	36300000	40800000	30700000	46600000	31000000	35400000	47000000	32300000	36600000	39700000	41200000	46700000	117000000	64200000	70400000	38200000	48600000	43000000	37900000	37700000	38200000	14500000	12900000	14400000	28400000	29800000	29700000	49900000	52400000	52000000	38600000	30700000	40900000	45600000	40000000	37500000	72800000	62000000	60300000
L-γ-Glutamyl-L-leucine	1070000	1120000	1020000	1090000	1080000	1130000	986000	1030000	992000	936000	973000	932000	739000	812000	757000	705000	673000	734000	1500000	1490000	1500000	278000	559000	413000	1270000	1240000	1230000	930000	979000	986000	995000	1050000	1010000	2710000	2470000	2510000	207000	208000	215000	1530000	1460000	1450000	1050000	1120000	1020000	938000	960000	1000000
Glycyl-tryptophan	811000	756000	723000	614000	723000	784000	1020000	817000	1010000	1240000	1040000	1060000	1460000	1210000	1200000	1110000	861000	841000	727000	745000	774000	697000	751000	747000	857000	886000	722000	583000	717000	791000	305000	263000	306000	493000	541000	591000	420000	481000	376000	2120000	2270000	2280000	675000	827000	785000	1090000	977000	1080000
Sorbitol-6-phosphate	314000	374000	430000	525000	419000	451000	477000	523000	650000	513000	437000	448000	412000	317000	437000	667000	601000	421000	477000	548000	509000	1550000	758000	917000	504000	456000	403000	518000	443000	494000	78200	117000	128000	352000	385000	252000	866000	843000	852000	572000	417000	468000	478000	432000	439000	712000	835000	775000
L-Prolyl-L-Phenylalanine	462000	365000	450000	9	9	9	548000	449000	514000	412000	491000	441000	347000	319000	348000	352000	354000	276000	611000	575000	556000	200000	434000	356000	475000	444000	435000	351000	344000	350000	141000	151000	146000	236000	226000	197000	276000	236000	294000	455000	516000	489000	469000	497000	471000	675000	680000	695000
L-Valyl-L-Phenylalanine	426000	395000	440000	508000	552000	577000	413000	433000	442000	218000	232000	185000	192000	222000	207000	181000	166000	165000	411000	396000	397000	103000	200000	185000	173000	176000	161000	181000	189000	164000	158000	180000	158000	97900	77800	115000	141000	109000	135000	206000	234000	188000	164000	156000	170000	205000	231000	205000
N-Feruloylputrescine	235000	275000	281000	1290000	1220000	1300000	864000	813000	825000	1540000	1800000	1710000	1340000	1720000	1750000	979000	1070000	1220000	532000	442000	513000	438000	1170000	829000	395000	405000	426000	1880000	1920000	1560000	12000000	12800000	14400000	12500000	11500000	12400000	1750000	1810000	2080000	2260000	2430000	2420000	1080000	1130000	940000	534000	647000	496000
Thiamine (Vitamin B1)	58400	39000	52500	38000	31800	31700	62600	67400	25900	73300	60800	75800	60500	40900	50800	78900	90700	64800	56200	52200	60800	62700	118000	53700	47800	27300	27000	274000	146000	83700	647000	330000	366000	171000	269000	167000	53900	102000	125000	87400	67100	69000	108000	35100	106000	22500	17700	24300
Adenosine	44600000	46500000	44600000	74500000	73500000	75500000	60900000	60700000	55400000	26300000	17200000	23800000	22000000	20000000	20900000	27700000	16500000	24300000	151000000	148000000	148000000	29600000	67100000	44000000	66300000	65600000	67500000	27700000	27800000	27700000	58900000	57600000	58300000	112000000	120000000	119000000	24700000	23300000	23200000	66000000	69000000	71400000	104000000	98400000	101000000	53400000	53400000	55400000
2'-Deoxyguanosine	2280000	2300000	2140000	1620000	1740000	1790000	1050000	1110000	1180000	1660000	1490000	1350000	1380000	1340000	1510000	1570000	1340000	1450000	922000	1040000	1020000	590000	1140000	978000	1320000	1330000	1430000	1710000	1470000	1490000	363000	285000	322000	527000	516000	547000	4100000	4590000	4070000	1460000	1720000	1860000	1280000	1500000	1700000	1500000	1560000	1530000
L-Homocystine	22100	27700	25000	33600	31400	47800	41300	30700	54800	22700	25800	15500	47100	48600	38500	27900	14700	18200	38700	32400	48900	34100	38100	23800	23500	31800	13100	36300	24900	23600	81800	68000	71500	81800	88900	71800	51200	46600	66000	38900	44000	26700	51000	36500	33400	29100	30700	23500
6-Hydroxy-2'-methoxyflavone	13100	11300	15300	11800	11200	12500	13800	13400	13400	10400	24400	19800	6130	17300	9470	9220	13100	10800	18300	20100	21800	5380	15100	12000	23500	18400	20800	13900	12000	19700	6110	7270	7920	8010	9840	13600	11800	10600	12400	9000	7380	14500	20100	21400	25000	17500	11300	21500
Inosine	181000	133000	111000	303000	310000	379000	39900	46800	104000	453000	526000	621000	717000	855000	928000	373000	466000	426000	365000	246000	334000	19200	380000	12600	353000	258000	252000	445000	393000	339000	2670000	2270000	2330000	1950000	1870000	1870000	33900	9	9	1110000	1270000	1310000	584000	513000	530000	232000	211000	210000
9-(Arabinosyl)hypoxanthine	164000	176000	159000	255000	244000	217000	142000	158000	162000	45500	53600	45000	41800	39100	36200	47300	50100	44500	367000	331000	304000	37200	73000	54600	806000	682000	717000	114000	113000	127000	359000	350000	346000	222000	219000	219000	690000	719000	671000	265000	274000	275000	353000	369000	279000	445000	456000	465000
Apigenin; 4',5,7-Trihydroxyflavone	161000	155000	153000	114000	96100	98600	106000	118000	120000	95000	187000	112000	84600	160000	126000	89700	145000	112000	182000	172000	164000	40900	192000	107000	169000	128000	136000	238000	264000	263000	9	9	9	59900	49100	78800	121000	133000	132000	278000	273000	266000	157000	156000	166000	110000	105000	114000
Benzyl glucoside	38100	31500	29100	15300	27400	22100	11800	12900	17400	33200	25500	22000	9	3780	6340	11200	8270	12100	129000	126000	112000	9	9	9	20900	27800	26300	8350	14400	10500	137000	126000	132000	56900	58400	109000	23900	22300	23200	35300	34400	21100	15700	22200	18300	11900	12200	10100
Phenyl-β-D-glucopyranoside	47300	98300	45700	121000	88700	109000	65800	62700	83400	143000	36700	84400	128000	205000	218000	87200	117000	54800	103000	57400	83700	77300	82400	66200	205000	183000	194000	83800	66900	85400	420000	404000	450000	171000	116000	219000	197000	154000	242000	121000	64900	42700	118000	85500	103000	141000	154000	138000
1-Octadecanol	1640000	1610000	1600000	1530000	1540000	1590000	1580000	1530000	1570000	1630000	1580000	1630000	1610000	1660000	1630000	1600000	1620000	1580000	1230000	1520000	1520000	1610000	1600000	1570000	1570000	1640000	1540000	1610000	1550000	1540000	1680000	1640000	1680000	1670000	1620000	1670000	1720000	1770000	1730000	1740000	1710000	1640000	1680000	1650000	1630000	1610000	1650000	1610000
Naringenin (5,7,4'-Trihydroxyflavanone)*	3150000	3100000	3000000	2310000	2390000	2480000	1710000	1730000	1850000	2330000	3330000	3120000	2380000	2550000	2530000	1750000	1860000	1820000	2790000	2720000	2710000	733000	1440000	1420000	5160000	5000000	4820000	2040000	2050000	2280000	1140000	1080000	1070000	408000	388000	408000	3960000	4060000	4060000	3680000	6520000	6360000	3010000	3070000	3130000	4850000	4740000	4520000
3,5,7-Trihydroxyflavanone (Pinobanksin)*	2360000	2350000	2350000	4080000	4230000	4230000	1290000	1340000	1430000	3910000	4340000	3510000	3630000	4630000	3660000	2730000	4040000	3110000	3130000	2980000	3180000	2020000	2630000	2000000	5340000	6150000	5430000	2670000	2390000	2230000	2670000	2390000	2530000	686000	674000	654000	5420000	5460000	5130000	2690000	2820000	2540000	1470000	1450000	1400000	2390000	2570000	2380000
Arbutin	306000	340000	324000	251000	223000	236000	247000	277000	320000	220000	183000	197000	270000	288000	253000	284000	268000	235000	299000	285000	295000	219000	371000	319000	534000	521000	499000	141000	134000	144000	549000	604000	645000	346000	324000	298000	829000	819000	827000	342000	421000	438000	334000	362000	313000	274000	274000	257000
2-Hydroxyhexadecanoic acid	183000	302000	311000	295000	332000	303000	489000	469000	537000	258000	332000	252000	205000	294000	259000	233000	235000	225000	387000	356000	349000	150000	246000	207000	235000	224000	226000	235000	240000	212000	201000	194000	205000	184000	181000	181000	201000	217000	197000	249000	239000	217000	269000	243000	244000	284000	257000	236000
Epiafzelechin	12700000	12200000	13100000	7860000	8000000	8320000	5960000	6010000	5710000	9170000	9800000	8990000	18300000	21400000	20200000	12500000	12100000	13600000	11500000	11700000	11200000	11000000	13200000	12800000	15700000	15300000	14600000	14200000	13800000	14700000	549000	446000	512000	109000	9	141000	6190000	5970000	6440000	18700000	16500000	16600000	40600000	38400000	39600000	8540000	8420000	7970000
Phloretin	180000	205000	187000	135000	137000	124000	84900	83700	84900	139000	146000	146000	88500	99700	96700	114000	122000	123000	116000	114000	134000	62700	102000	77400	337000	297000	297000	160000	159000	162000	1560000	1430000	1410000	2560000	2380000	2460000	159000	157000	169000	244000	255000	244000	163000	176000	169000	360000	380000	374000
Triethyl citrate	71000	106000	106000	82800	76800	64300	125000	134000	102000	66100	82400	87200	79100	61300	69300	73500	96800	98800	133000	139000	133000	55400	92800	94400	71100	103000	99000	125000	112000	83100	110000	86000	103000	58800	59300	67400	9	9	9	80700	81800	72000	83400	90300	95000	110000	104000	117000
p-Coumaroylagmatine	5010000	7750000	7820000	15300000	14300000	15800000	5130000	3300000	3150000	15500000	17200000	17600000	23100000	22900000	25900000	19500000	20300000	18200000	11100000	9580000	9180000	9270000	20700000	14100000	7610000	7610000	8300000	23000000	24100000	26400000	588000	361000	371000	1390000	687000	1260000	24700000	21600000	21900000	14700000	14600000	16200000	3930000	3640000	3560000	16200000	15500000	14300000
9,12-Octadecadien-6-Ynoic Acid	663000	694000	657000	801000	797000	842000	1020000	970000	965000	120000	79400	95400	105000	93900	113000	72100	69900	76800	1030000	1080000	1050000	49800	68200	58300	54000	57400	58600	96700	78900	91300	491000	565000	537000	519000	568000	525000	182000	210000	200000	86500	77400	92200	67500	70500	75300	46900	47700	44100
Pantetheine	2240000	2080000	1980000	1000000	945000	899000	1350000	1130000	1260000	2940000	2260000	2830000	3210000	1880000	2690000	3710000	2210000	2880000	1400000	1300000	1480000	4880000	3850000	4440000	2120000	1980000	2080000	2720000	2580000	2920000	446000	482000	420000	155000	166000	173000	1370000	1330000	1210000	3900000	3190000	3330000	5590000	5070000	5420000	1990000	1950000	1760000
Butyl isobutyl phthalate*	58100000	75400000	88300000	97200000	103000000	93600000	66400000	94800000	96500000	75100000	84800000	86100000	110000000	72800000	101000000	81400000	82400000	82300000	101000000	86200000	82400000	73400000	82900000	83900000	101000000	80900000	83400000	84700000	74900000	99100000	79500000	69000000	74000000	67500000	72900000	90100000	80300000	55800000	77400000	73400000	68500000	95100000	74600000	80900000	80900000	91000000	72500000	78900000
Dibutyl phthalate*	49800000	81100000	100000000	91600000	77200000	108000000	78400000	74400000	93500000	81000000	64300000	89000000	109000000	61000000	88300000	84100000	71300000	72900000	91700000	90600000	70900000	83700000	77700000	76100000	107000000	85800000	91700000	80400000	95800000	85600000	81000000	82600000	84500000	57200000	71200000	77400000	96800000	85800000	87700000	84800000	70400000	105000000	72300000	72600000	82700000	104000000	69500000	64700000
Diisobutyl phthalate*	55700000	93700000	98800000	108000000	103000000	86000000	96400000	98100000	100000000	73800000	70000000	97900000	84500000	73900000	68900000	76400000	68200000	78900000	92000000	86800000	66400000	92700000	67900000	81700000	74500000	85000000	78600000	92400000	98000000	89700000	68300000	85200000	69500000	69700000	84300000	81100000	79400000	81400000	68100000	82900000	84700000	84700000	80800000	77200000	65400000	64800000	84600000	83900000
L-Leucyl-L-phenylalanine	611000	635000	607000	664000	1080000	860000	626000	733000	786000	450000	444000	462000	330000	109000	405000	141000	153000	153000	772000	828000	681000	258000	345000	309000	155000	290000	131000	389000	315000	104000	487000	492000	531000	296000	320000	394000	292000	347000	278000	687000	574000	374000	443000	383000	201000	335000	400000	436000
Octadeca-11E,13E,15Z-trienoic acid	61800000	67300000	90100000	92400000	94300000	85000000	78200000	90200000	82700000	60600000	63100000	73900000	79700000	70100000	85100000	95500000	72000000	65200000	82400000	68000000	69600000	82800000	70400000	63600000	68800000	74300000	61700000	76400000	91200000	78400000	70900000	75100000	67700000	71900000	67800000	86600000	75200000	68000000	76500000	79600000	58900000	77100000	78800000	68900000	72600000	84100000	73100000	76200000
γ-Linolenic Acid*	108000000	101000000	104000000	121000000	127000000	128000000	120000000	115000000	117000000	59000000	64200000	61900000	83600000	77400000	80700000	69000000	64000000	70500000	140000000	132000000	117000000	49200000	71100000	63900000	77600000	67500000	78300000	49100000	51100000	50100000	15800000	18800000	18700000	22200000	24200000	22500000	65900000	67400000	64300000	83400000	90300000	81900000	39900000	41700000	38800000	58800000	59100000	50400000
α-Linolenic Acid*	75400000	79100000	79200000	97900000	103000000	104000000	88100000	88900000	90800000	45800000	49700000	43500000	61600000	63300000	66200000	56200000	52100000	52600000	110000000	99700000	97700000	38300000	60800000	48400000	66900000	53300000	62000000	38500000	40000000	39700000	12800000	14000000	12300000	17100000	17600000	15100000	50700000	49700000	51700000	68200000	67800000	63500000	33200000	33500000	32900000	47700000	47500000	38500000
Punicic acid (9Z,11E,13Z-octadecatrienoic acid)	17100000	17300000	16800000	26500000	27400000	27700000	27900000	28300000	27400000	1270000	1480000	1370000	2380000	2490000	2440000	1240000	1350000	1410000	50000000	46000000	50100000	1050000	2010000	1510000	1400000	1200000	1290000	1370000	1430000	1430000	695000	721000	739000	2040000	2140000	2160000	8130000	8880000	8350000	1940000	2080000	2010000	1080000	1190000	1310000	731000	701000	771000
Crepenynic acid	420000	472000	431000	581000	620000	618000	534000	513000	557000	261000	280000	282000	348000	369000	379000	316000	320000	323000	601000	651000	553000	216000	354000	315000	396000	319000	357000	235000	247000	238000	76900	67600	74300	109000	98700	97400	287000	327000	336000	342000	411000	355000	188000	204000	184000	260000	228000	216000
p-Coumaroylmalic acid	35600	39600	27200	9	9	9	9	9	9	6660	21600	33200	22000	34200	21000	10800	32500	30700	11600	9	14300	23900	43600	28900	14400	17100	14100	9	9	9	13200000	13800000	11900000	12300000	10600000	11200000	69100	79000	80500	27700	28000	17600	15500	43000	49800	23900	33100	21000
L-Aspartyl-L-Phenylalanine	1670000	1560000	1690000	870000	436000	1590000	1560000	1570000	1660000	139000	246000	462000	1160000	1340000	1180000	267000	946000	854000	1120000	247000	315000	190000	355000	102000	1120000	1130000	1060000	176000	612000	538000	142000	150000	139000	160000	139000	148000	1570000	1450000	1480000	1420000	1160000	1340000	123000	749000	133000	674000	464000	1120000
1-phenyl-7-(4-hydroxyphenyl)-4-ene-3-heptanone	142000	140000	143000	227000	224000	204000	247000	250000	251000	69500	222000	137000	68400	246000	165000	9	303000	186000	171000	267000	180000	53700	263000	150000	274000	154000	173000	231000	248000	238000	280000	232000	242000	196000	231000	253000	176000	225000	203000	412000	138000	252000	168000	143000	165000	186000	151000	184000
Linoleic acid	18100000	20200000	18300000	27600000	24000000	24700000	23100000	22300000	18700000	12700000	12300000	13400000	14700000	13400000	14100000	12100000	10800000	11800000	25200000	27600000	23900000	8620000	11300000	12100000	14400000	15100000	14000000	9080000	7510000	11200000	4220000	2870000	4420000	4150000	4150000	5980000	15100000	17400000	16700000	14600000	12300000	13300000	9840000	8870000	12100000	10600000	13300000	11000000
(9Z,11E)-Octadecadienoic acid	27800	34200	30200	43200	44100	50000	41300	37600	40200	23500	18500	19100	27300	24700	32400	20700	18100	17700	52100	58200	47900	21800	23300	23200	25600	25300	26700	16400	20300	9	7930	6870	9520	12300	7180	10400	37200	34400	30500	27400	30600	24800	14300	9	17600	18300	21000	15400
N6-methyladenosine	506000	527000	473000	322000	281000	276000	539000	543000	476000	258000	252000	265000	251000	351000	292000	292000	387000	338000	175000	187000	175000	113000	290000	199000	292000	323000	306000	390000	417000	470000	171000	154000	164000	474000	431000	417000	169000	163000	148000	384000	434000	446000	658000	703000	641000	472000	473000	523000
2'-O-Methyladenosine	2580000	2520000	2580000	2850000	2840000	2880000	3170000	3180000	3010000	1990000	2750000	2280000	5860000	6630000	5930000	3220000	4430000	3850000	2830000	2590000	2210000	1520000	3710000	2490000	2190000	2170000	2120000	4160000	3880000	4020000	9350000	8440000	8860000	5850000	5600000	5380000	3750000	3970000	3750000	2850000	2950000	3080000	3160000	3190000	2980000	2720000	2670000	3000000
Oleamide (9-Octadecenamide)	1550000	1470000	1600000	982000	721000	942000	874000	986000	777000	15200000	1280000	8310000	18500000	1270000	11200000	17400000	3350000	5550000	786000	1620000	1040000	19900000	1470000	14000000	1200000	1680000	2920000	1100000	622000	3470000	1190000	3870000	3900000	1580000	1480000	3230000	1970000	1420000	2190000	1460000	1190000	5420000	780000	804000	3790000	899000	1530000	3180000
11-Octadecanoic acid(Vaccenic acid)	3200000	3200000	2940000	4160000	3470000	3910000	2360000	2510000	2160000	1480000	1810000	1710000	938000	1730000	1400000	1080000	1490000	1560000	3620000	3970000	4070000	905000	1480000	1210000	1170000	1440000	1320000	1130000	1420000	1360000	799000	830000	810000	752000	774000	814000	1810000	2060000	2010000	1380000	1840000	1980000	1160000	1190000	1280000	1780000	2000000	1710000
Elaidic Acid	621000	430000	890000	977000	807000	799000	622000	475000	894000	691000	770000	631000	739000	940000	782000	571000	593000	594000	881000	714000	542000	541000	481000	480000	707000	500000	656000	848000	610000	593000	774000	824000	1050000	616000	810000	929000	950000	764000	937000	602000	784000	930000	721000	682000	988000	773000	544000	575000
Guanosine	28800000	30300000	29800000	30000000	19300000	28500000	35500000	38600000	34900000	17800000	19800000	19500000	23700000	21800000	24100000	22100000	25200000	24900000	35000000	36800000	35700000	8870000	18700000	14200000	23400000	19800000	22500000	22200000	21900000	19200000	8120000	7100000	7910000	9400000	9670000	10400000	54800000	44700000	51100000	18500000	22300000	20300000	18000000	19600000	20500000	51400000	58700000	52400000
p-Coumaroyltyramine	62300	39000	70600	57200	46100	84100	9	9	9	42300	39600	66300	52800	77900	65900	54200	53000	57600	61000	64100	37600	24300	50600	35400	20700	17300	19900	73100	17700	46000	9	10200	9	14800	17000	13500	9	9	9	101000	83000	105000	39800	50100	58000	36500	42200	35100
Stearamide	488000	457000	446000	293000	273000	258000	338000	329000	317000	5050000	415000	2300000	5450000	381000	3880000	5620000	707000	3220000	322000	329000	307000	6110000	290000	3230000	311000	419000	417000	355000	451000	464000	359000	980000	595000	414000	301000	680000	372000	339000	570000	362000	425000	742000	330000	264000	562000	254000	375000	401000
Vnilloylmalic acid	9	9	9	10400	15900	15500	15800	12400	11700	32600	24000	26400	35600	26400	33500	29900	41000	25900	20300	20800	21100	33800	22700	28100	34400	29400	33900	18900	28500	29700	9	9	9	9	9	9	90700	98000	99500	29000	35600	34900	40100	35400	24100	18900	25200	15900
Xanthosine	2530000	2800000	2380000	3470000	3460000	3970000	3310000	3420000	3630000	4950000	5650000	5180000	2640000	1840000	2310000	3120000	2580000	2980000	6680000	5620000	6340000	1080000	1670000	1470000	8100000	6300000	7420000	5170000	5070000	5080000	2770000	2670000	2770000	888000	881000	921000	32400000	30200000	33100000	5330000	5240000	5420000	3440000	3850000	3970000	16600000	15400000	16000000
16-Methylheptadecanoic acid	11900000	27800000	25100000	27100000	28300000	29100000	27000000	27000000	25400000	26200000	12700000	26800000	18000000	22300000	24400000	22000000	14700000	18400000	17400000	20300000	11500000	22600000	13600000	19900000	14800000	23300000	20700000	16200000	23400000	26700000	12900000	16000000	20300000	17500000	19400000	22600000	18700000	26000000	31900000	19700000	12900000	22400000	18600000	30900000	26000000	19500000	24200000	19800000
Stearic Acid	11900000	27800000	25100000	27100000	28300000	29100000	27000000	27000000	25400000	26200000	12700000	26800000	18000000	22300000	24400000	22000000	14700000	18400000	17400000	20300000	11500000	22600000	13600000	19900000	14800000	23300000	20700000	16200000	23400000	26700000	12900000	16000000	20300000	17500000	19400000	22600000	18700000	26000000	31900000	19700000	12900000	22400000	18600000	30900000	26000000	19500000	24200000	19800000
N-(beta-D-Glucosyl)nicotinate	1210000	1380000	1240000	706000	730000	716000	3130000	3150000	3060000	2580000	884000	1010000	3190000	3270000	3610000	3360000	3420000	3040000	2950000	3000000	3150000	164000	107000	104000	1820000	1750000	1750000	571000	542000	521000	582000	513000	592000	1050000	1070000	927000	600000	603000	615000	116000	106000	177000	818000	928000	909000	131000	139000	134000
L-Malic acid-2-O-gallate	349000	317000	347000	103000	108000	105000	1950000	1940000	2230000	435000	462000	389000	565000	636000	549000	693000	780000	687000	969000	1030000	971000	148000	663000	329000	390000	400000	355000	830000	850000	825000	163000	223000	203000	153000	183000	143000	252000	345000	304000	178000	181000	182000	1070000	1150000	1090000	203000	179000	175000
3,5,7,2'-Tetrahydroxyflavone; Datiscetin	55200	63100	57300	121000	128000	140000	110000	150000	123000	90200	155000	117000	92900	174000	160000	110000	177000	125000	205000	184000	153000	60800	175000	120000	118000	91400	95300	133000	121000	121000	16000	23000	19600	224000	234000	246000	188000	196000	212000	66400	69700	78300	168000	195000	172000	121000	103000	123000
Kaempferol (3,5,7,4'-Tetrahydroxyflavone)	1920000	1840000	1860000	1310000	1400000	1460000	2300000	2400000	2300000	768000	1550000	1120000	1230000	2310000	1740000	919000	1950000	1350000	2180000	1970000	2110000	300000	1270000	761000	2170000	1960000	1970000	1740000	1750000	1750000	520000	577000	523000	1360000	1390000	1340000	202000	210000	194000	1740000	1800000	1650000	3030000	3100000	3210000	2870000	2750000	2730000
Luteolin (5,7,3',4'-Tetrahydroxyflavone)	406000	428000	409000	95400	242000	230000	135000	149000	136000	170000	304000	210000	101000	176000	149000	87900	168000	128000	170000	163000	140000	58900	252000	156000	230000	222000	219000	259000	273000	236000	234000	222000	198000	85000	83100	78900	286000	314000	286000	428000	385000	439000	347000	399000	396000	189000	204000	185000
3-Hydroxy-5-Methylphenol-1-O-Glucoside	192000	237000	198000	36400	38500	49900	47400	36300	50600	72200	61300	69900	49600	54600	42900	90900	99800	90400	76400	99800	90000	47400	48600	33100	156000	162000	170000	78300	64800	79100	39700	34500	16800	41300	35200	41100	200000	170000	178000	106000	93300	101000	188000	171000	199000	627000	839000	917000
Salicin	168000	243000	247000	654000	683000	682000	437000	642000	723000	713000	800000	629000	866000	892000	1190000	421000	251000	351000	404000	500000	431000	1020000	1400000	1220000	430000	308000	378000	915000	1030000	1060000	181000	139000	205000	42300	30200	45300	597000	771000	481000	532000	514000	376000	382000	377000	430000	192000	255000	251000
Hexadecanedioic acid	171000	170000	173000	129000	128000	133000	246000	250000	253000	104000	114000	122000	151000	171000	161000	151000	178000	179000	182000	179000	179000	117000	135000	134000	148000	139000	145000	147000	139000	151000	322000	343000	321000	161000	159000	165000	140000	152000	146000	117000	117000	127000	150000	158000	160000	134000	141000	138000
Aromadendrin (Dihydrokaempferol)	691000	719000	616000	532000	612000	458000	648000	656000	569000	531000	628000	484000	509000	514000	503000	558000	635000	809000	841000	825000	837000	277000	582000	472000	1220000	1270000	1320000	757000	717000	987000	1680000	796000	1180000	9	9	9	1720000	1720000	1580000	417000	481000	569000	742000	566000	697000	1830000	1810000	1800000
Eriodictyol (5,7,3',4'-Tetrahydroxyflavanone)	1540000	1570000	1530000	731000	746000	731000	526000	568000	621000	593000	904000	697000	493000	750000	424000	458000	650000	579000	944000	822000	926000	230000	592000	417000	2150000	2220000	3800000	932000	1140000	1160000	492000	646000	490000	249000	234000	223000	595000	600000	629000	1760000	1740000	1870000	883000	827000	913000	1150000	1280000	1120000
3,4,2',4',6'-Pentahydroxychalcone	160000	336000	325000	89700	78400	79400	308000	302000	315000	189000	249000	206000	341000	450000	372000	349000	492000	451000	21000	18800	22200	76800	175000	119000	304000	259000	243000	409000	458000	405000	9	9	9	63100	55500	63700	9	20000	30300	99000	108000	87800	651000	675000	630000	332000	308000	304000
Phloroglucinol-1-O-β-D-glucopyranoside	86200	88600	82100	39600	50500	43600	9	9	9	45300	49900	42900	66700	83200	59600	64100	64500	49000	45000	41900	43100	72100	74700	45300	76500	69200	74100	63600	58100	74100	330000	422000	451000	59600	55200	56500	115000	120000	106000	126000	100000	95700	44000	45400	42100	62100	79700	72100
9,16-Dihydroxypalmitic acid	329000	334000	325000	332000	332000	367000	851000	829000	811000	462000	498000	469000	399000	372000	360000	272000	288000	270000	560000	580000	601000	263000	420000	361000	411000	387000	432000	332000	348000	341000	2680000	2870000	2730000	2760000	2820000	2860000	1220000	1250000	1270000	957000	982000	1010000	372000	395000	387000	203000	212000	207000
10,16-Dihydroxypalmitic acid	28700	26900	29800	17700	19100	23700	30000	35600	41400	21400	31400	26600	28500	38600	30500	20600	21400	17700	25200	35100	41500	19000	40500	27800	18500	30900	20100	37700	32500	13700	94600	106000	107000	101000	98800	99100	71700	59300	58500	43500	49200	52300	33800	27600	34100	26000	10600	8730
Hyoscyamine	1780000	1050000	978000	529000	1020000	1510000	796000	627000	586000	799000	773000	628000	1800000	1480000	883000	797000	841000	2140000	729000	1120000	807000	1500000	581000	754000	709000	941000	906000	673000	766000	696000	8060000	8030000	8100000	5900000	2010000	6040000	1200000	1500000	3010000	931000	1040000	957000	870000	877000	878000	814000	1760000	793000
D-Sedoheptuiose 7-phosphate	2940000	4080000	3880000	5350000	4770000	4170000	4080000	3910000	3960000	4090000	3210000	3410000	3790000	3220000	3230000	3750000	3390000	3420000	4340000	4470000	5290000	9910000	5650000	6870000	3430000	3690000	3110000	4510000	3830000	3970000	4360000	2830000	4890000	3530000	4690000	4530000	6500000	5990000	5890000	3310000	3710000	3670000	3850000	3380000	3810000	6700000	5430000	7030000
4-(3,4,5-Trihydroxybenzoxy)benzoic acid	5640000	5560000	5550000	4390000	4190000	4200000	3000000	2660000	2940000	3720000	3200000	3370000	4300000	4870000	5280000	4790000	4860000	3960000	3410000	3080000	3170000	4320000	4630000	3970000	4390000	4450000	3720000	3320000	3810000	3690000	27800000	29100000	26900000	2070000	2110000	2010000	4180000	3820000	3990000	5370000	4170000	4550000	6690000	8110000	7890000	2310000	2300000	2420000
3-Hydroxyphloretin	718000	9	566000	490000	670000	417000	444000	552000	601000	9	811000	338000	9	706000	1320000	736000	541000	1070000	491000	9	489000	607000	725000	703000	511000	678000	742000	1130000	617000	492000	930000	1660000	1020000	329000	426000	338000	9	9	9	620000	581000	840000	9	9	9	305000	455000	979000
Epicatechin	346000000	352000000	340000000	334000000	334000000	352000000	321000000	329000000	357000000	363000000	329000000	330000000	357000000	375000000	349000000	370000000	387000000	361000000	320000000	333000000	302000000	344000000	350000000	338000000	333000000	344000000	347000000	338000000	319000000	339000000	322000000	297000000	306000000	268000000	262000000	260000000	357000000	340000000	335000000	344000000	336000000	354000000	319000000	346000000	325000000	302000000	309000000	302000000
Catechin	356000000	362000000	352000000	338000000	328000000	345000000	337000000	332000000	350000000	365000000	345000000	330000000	369000000	384000000	357000000	379000000	388000000	392000000	319000000	324000000	302000000	356000000	373000000	348000000	347000000	340000000	356000000	327000000	330000000	348000000	317000000	316000000	323000000	224000000	220000000	228000000	361000000	352000000	352000000	351000000	343000000	377000000	334000000	344000000	341000000	301000000	313000000	303000000
3',4,4',5,7-Pentahydroxyflavan (Luteoforol)	28300000	24500000	24100000	21500000	18400000	23400000	27200000	30200000	31500000	14400000	20400000	18800000	21200000	16000000	17500000	29100000	22700000	28100000	19300000	18500000	12700000	22100000	20200000	22000000	31400000	18300000	30600000	29600000	21300000	21000000	1770000	1760000	1990000	816000	9	872000	18000000	27600000	25900000	15900000	23100000	13500000	24700000	32100000	29500000	25400000	26800000	37300000
Argininosuccinic acid	2750000	2760000	3110000	3950000	3920000	4020000	4010000	3280000	3560000	3720000	3380000	3400000	3420000	3010000	3420000	5080000	3240000	4430000	4640000	4170000	4310000	12000000	6450000	6860000	2790000	3170000	2930000	4140000	3740000	4260000	5810000	6760000	5630000	6940000	7340000	6590000	7320000	6170000	7000000	3170000	3030000	3080000	4080000	3590000	4030000	6710000	5600000	6390000
4-Oxo-9Z,11Z,13E,15E-Octadecatetraenoic Acid	386000	336000	364000	430000	452000	446000	195000	175000	180000	35200	81100	57300	53300	155000	128000	62000	191000	152000	195000	190000	214000	14500	80000	41200	181000	153000	173000	65100	69300	58500	200000	208000	217000	161000	157000	171000	113000	119000	118000	84200	77500	66900	92700	98100	97400	48300	41600	45300
cis-Abienol	40800	45300	44300	34000	43000	38100	47400	45400	49000	41900	50700	50300	44900	40300	50100	53900	43300	50100	45800	44100	42200	58500	44400	52600	60700	57700	56800	51200	45200	43400	28600	33000	21600	50100	37400	45200	47600	40400	44100	59000	61500	53200	36200	35900	52800	41100	49800	44100
p-Coumaroylspermidine	33500	31200	29800	82300	124000	96400	60800	135000	57900	393000	120000	279000	195000	416000	311000	461000	362000	190000	130000	238000	127000	75400	232000	157000	240000	183000	143000	436000	338000	311000	73600	210000	107000	9	9	9	422000	1830000	556000	421000	486000	414000	9	9	9	9	9	9
Caffeoylagmatine	786000	818000	848000	2690000	2600000	2330000	461000	562000	508000	4110000	3830000	3990000	5190000	5190000	5920000	2500000	3060000	2790000	1210000	1260000	1330000	1710000	3610000	2680000	1140000	1150000	1190000	8680000	8770000	8530000	9	34800	26300	21400	31000	36200	7310000	7930000	7620000	10500000	9990000	9670000	2010000	2300000	2130000	3070000	2750000	3420000
12-Oxo-phytodienoic acid	28800	39700	27000	25100	29100	25300	30300	25700	28400	6380	5280	4890	9110	9420	10200	4750	8370	9060	65400	58700	57200	4850	6270	5070	7900	6730	6350	7380	6590	6340	4480	3190	3510	9	9	9	10800	13000	10000	10200	10800	11300	6500	7240	7400	5770	7330	4620
Methyl linolenate	954000	877000	864000	826000	849000	849000	1250000	1350000	1280000	724000	803000	719000	93500	85000	92300	192000	157000	209000	1390000	1380000	1480000	153000	308000	215000	227000	290000	234000	315000	367000	313000	212000	205000	182000	105000	63200	59800	371000	377000	320000	206000	215000	225000	365000	399000	354000	83500	83600	85000
17-Hydroxylinolenic acid	1050000	1170000	1120000	1050000	1110000	1070000	1280000	1260000	1300000	180000	185000	179000	187000	185000	199000	101000	112000	125000	3440000	3320000	3420000	104000	147000	137000	150000	119000	134000	160000	162000	167000	116000	115000	115000	159000	148000	150000	711000	764000	744000	296000	296000	331000	118000	133000	139000	96300	90500	83200
13S-Hydroxy-9Z,11E,15Z-octadecatrienoic acid	1590000	1660000	1540000	2110000	2140000	2080000	1550000	1660000	1630000	103000	103000	110000	295000	323000	290000	153000	156000	161000	6620000	6440000	6490000	83600	149000	120000	180000	154000	159000	169000	178000	168000	102000	108000	99600	139000	134000	132000	660000	718000	667000	531000	506000	527000	286000	290000	294000	53100	56200	53500
9-Oxo-10E,12Z-octadecadienoic acid	48300	67400	52500	65600	62900	73200	71500	61100	66300	34500	32900	49800	41500	9	45100	9	9	9	133000	155000	118000	84000	80100	27700	37800	35600	34000	9	9	9	9	9	9	9	9	9	77400	70700	81300	62000	54900	40400	38400	37500	61100	51100	34600	43900
13-KODE; (9Z,11E)-13-Oxooctadeca-9,11-dienoic acid*	23800	27100	20400	34300	36600	40000	32100	35200	32100	13300	14500	10900	10700	11700	9660	12500	11100	9220	63300	55600	59000	6500	13300	11900	14200	12600	19300	9240	11400	8100	11100	16800	14400	9	9	9	21300	17600	18600	19300	17900	16000	11900	12400	9650	11400	6400	5520
13-Hydroxy-6,9,11-octadecatrienoic acid	218000	225000	223000	52200	52000	53800	63300	69500	66800	53500	45200	189000	92200	83900	243000	64600	72700	213000	75400	74200	75400	56500	56000	313000	60800	82600	271000	84400	82400	285000	81900	76300	454000	107000	115000	349000	97500	96500	603000	76000	72200	194000	69100	93600	181000	86000	99100	302000
2R-hydroxy-9Z,12Z,15Z-octadecatrienoic acid	119000	91300	94300	138000	154000	139000	168000	160000	214000	28800	31600	30100	30300	37400	32400	25800	27500	26800	173000	162000	226000	20300	34000	22000	26400	23900	23300	26700	23100	23700	15500	17100	17500	30700	32400	34300	434000	60500	55500	23500	26700	23900	23800	21900	28500	25000	23000	20700
9-Hydroxy-10,12,15-octadecatrienoic acid*	23800	20900	23600	37100	39200	34000	33900	31800	35000	15900	10400	6660	11000	7640	15400	13700	12300	14700	52900	58000	62400	6330	11400	7740	18400	15400	9000	9710	9910	4840	11900	13800	13800	9	9	9	14700	16500	18900	16700	16200	15800	7980	7210	9140	13700	4980	9410
2-O-Caffeoylmalic acid	60800	56900	70400	62400	74600	76000	28200	32100	33900	11100	38200	16500	25100	67900	36100	12800	106000	63000	9	9	9	8720	62100	24400	75500	65300	67900	29800	58500	42300	76600	100000	68600	12800	9	13500	38900	35500	32000	9	9	9	60700	55500	61700	63200	65000	71800
Antirhine	25900	42800	38600	30400	27500	33700	52300	52100	47900	47100	49900	44900	36300	33800	35300	28900	33300	58300	43800	42700	38200	31800	43100	51000	33300	29600	45000	31300	35800	37500	48200	59500	53800	57500	53600	64200	36900	37500	51200	34200	33100	39700	31200	32600	55700	33800	42700	47900
12,13-Epoxy-9-Octadecenoic Acid	9	9	9	76800	45400	87300	102000	48600	48900	44700	54200	44700	43800	16300	23000	19000	17600	18400	78400	78100	74600	9	23200	37000	23300	52200	22800	18800	41100	17900	9	9	9	9	9	9	34400	42700	38300	67400	46900	24200	35700	17800	28400	48100	20300	17000
9(10)-EpOME;(9R,10S)-(12Z)-9,10-Epoxyoctadecenoic acid	23200	29700	30800	29800	33000	37000	41500	37600	60700	16900	16300	21100	14200	13400	17200	16200	16900	18800	44100	40800	101000	12200	38600	15900	17400	15800	18000	12200	15500	28400	8410	10100	11800	11400	12400	14800	19300	19100	21300	16300	16300	26300	11900	13200	32700	15700	18300	17100
9S-Hydroxy-10E,12Z-octadecadienoic acid*	2680000	2870000	2810000	3650000	3500000	3740000	3810000	3570000	3860000	330000	335000	348000	421000	421000	452000	255000	267000	254000	13800000	14300000	13700000	198000	340000	292000	374000	310000	347000	330000	363000	371000	209000	229000	223000	310000	321000	326000	1930000	2210000	2050000	714000	738000	778000	272000	291000	305000	195000	211000	197000
13(S)-HODE;13(S)-Hydroxyoctadeca-9Z,11E-dienoic acid*	2570000	2780000	2900000	3720000	3660000	3670000	3830000	3710000	3780000	291000	335000	340000	421000	422000	449000	243000	241000	264000	13500000	14500000	14400000	191000	348000	273000	349000	314000	321000	329000	351000	354000	184000	232000	216000	307000	310000	321000	2040000	2060000	2190000	752000	770000	766000	258000	284000	296000	190000	212000	198000
5'-Deoxy-5'-(methylthio)adenosine	74100000	76700000	72500000	92000000	92400000	97400000	122000000	124000000	121000000	123000000	155000000	160000000	195000000	109000000	179000000	148000000	43000000	124000000	109000000	101000000	103000000	84700000	144000000	124000000	56200000	56000000	69400000	111000000	96300000	104000000	5280000	4860000	13600000	15400000	17600000	16700000	15400000	25000000	20500000	118000000	122000000	115000000	84100000	108000000	112000000	134000000	137000000	137000000
N7-Methylguanosine	22900	37300	34200	45400	45700	36400	59700	51300	57000	70500	76600	60800	88800	71300	74700	49400	42800	44600	49300	43600	33600	23400	38300	28800	35700	38100	27800	41100	54400	49200	124000	115000	132000	96600	92200	77900	145000	163000	104000	55800	67900	54400	72100	68000	74800	44700	45800	39900
1-Eicosanol	260000	260000	262000	247000	269000	268000	220000	225000	211000	140000	134000	139000	118000	128000	163000	127000	148000	151000	214000	196000	192000	134000	135000	135000	140000	138000	156000	129000	136000	163000	122000	109000	120000	105000	123000	118000	112000	123000	117000	144000	161000	151000	140000	132000	166000	144000	144000	149000
3-Dehydrosphinganine	10200	8390	12500	28500	20600	21200	17000	13200	12300	31300	67000	23900	23400	19000	18400	27700	23200	17500	13600	14800	13700	10300	23500	12800	8890	7480	6280	51700	31400	12200	48800	47400	42400	51700	46800	39200	8310	14000	5610	23000	17900	11300	30100	31400	8340	36000	18500	11700
Vnilloyltartaric acid	191000	181000	217000	253000	245000	270000	245000	225000	246000	112000	260000	177000	75500	126000	97300	72400	145000	136000	290000	292000	306000	19500	80100	73200	440000	448000	450000	261000	283000	255000	32100	9	9	9	9	9	1030000	1190000	1010000	179000	153000	128000	234000	233000	245000	782000	830000	657000
Kaempferide (3,5,7-Trihydroxy-4'-methoxyflavone)	20300	24600	23800	21700	24300	25700	24400	20200	27900	9930	22800	20800	10100	27400	26000	14000	28700	14600	9	9	9	11000	20000	13100	17900	10700	14000	13100	20600	18900	9	9	9	9	9	9	9	9	9	14500	14600	15500	35900	39700	38500	24200	23400	17000
Diosmetin (5,7,3'-Trihydroxy-4'-methoxyflavone)*	223000	227000	205000	302000	302000	306000	164000	174000	197000	97000	117000	128000	160000	224000	198000	94900	163000	115000	84500	87000	94800	53100	127000	72300	114000	106000	117000	164000	170000	156000	36600	29700	34000	42900	36100	39800	73100	80800	71300	95200	91800	99300	228000	237000	230000	234000	197000	214000
Hispidulin (5,7,4'-Trihydroxy-6-methoxyflavone)*	229000	255000	203000	324000	332000	338000	194000	185000	184000	94900	152000	115000	131000	207000	229000	115000	177000	157000	99000	96300	105000	32300	150000	90500	128000	101000	112000	179000	198000	171000	34800	44600	52400	52300	54500	55000	92000	82000	99300	117000	110000	122000	234000	231000	237000	261000	217000	251000
6,7,8-Tetrahydroxy-5-methoxyflavone	201000	231000	222000	298000	328000	292000	162000	169000	191000	102000	143000	103000	144000	202000	181000	117000	165000	126000	78300	93300	81700	47400	124000	83000	107000	108000	101000	156000	170000	167000	28800	30000	16900	38000	40700	48800	77900	68800	58700	109000	106000	87100	209000	230000	217000	229000	209000	239000
4-O-Glucosyl-4-hydroxybenzoic acid	10900000	11000000	10600000	2180000	2040000	1900000	3990000	4300000	4280000	16300000	10500000	11500000	9080000	7020000	8810000	11800000	8900000	10100000	1760000	1800000	1520000	12600000	9960000	10900000	9320000	9900000	9820000	6650000	6290000	6390000	7210000	6900000	6480000	4290000	4810000	4520000	29500000	29900000	32000000	11200000	12000000	13100000	11800000	12700000	14000000	17300000	18100000	18900000
1-O-Salicyloyl-β-D-glucose	11500000	11600000	11400000	1830000	1880000	1760000	3650000	3760000	3930000	16200000	10400000	12500000	9270000	7120000	8110000	12200000	8800000	10300000	1280000	1750000	1720000	12300000	9890000	10500000	8740000	10700000	9150000	6860000	6280000	6780000	10300000	6390000	10200000	4640000	4510000	4530000	29100000	29200000	31400000	10300000	11200000	12200000	11500000	12200000	12500000	16700000	17300000	18200000
Salicylic acid-2-O-glucoside	1000000	1010000	1030000	987000	989000	959000	628000	615000	589000	606000	643000	627000	1020000	922000	935000	509000	435000	513000	518000	552000	599000	501000	601000	568000	865000	837000	869000	503000	518000	599000	1100000	1130000	1170000	3760000	3890000	3490000	521000	577000	528000	761000	759000	745000	940000	963000	1090000	452000	437000	465000
4'-Hydroxy-5,7-dimethoxyflavanone	34000	60200	124000	16600	57700	25600	64100	74100	135000	15200	29200	20700	25800	52700	83200	34600	23100	53400	51900	54700	79700	67800	26800	43700	32900	21900	22500	37000	41400	56400	70600	13700	91200	26600	45200	42800	23900	54300	23000	47300	103000	80800	32200	81700	70600	36200	36400	31500
Dehydroabietic acid	719000	780000	817000	778000	789000	805000	716000	752000	760000	1860000	1650000	2270000	629000	773000	796000	624000	2510000	1560000	711000	658000	652000	626000	777000	742000	2630000	749000	1700000	606000	583000	660000	413000	430000	633000	495000	772000	1600000	602000	677000	721000	734000	955000	812000	634000	579000	753000	685000	789000	744000
DL-2-hydroxystearic acid	28500	28200	17900	40700	40200	46200	46000	39500	42800	34100	40800	33700	35200	38700	29600	25800	25200	25200	40200	35700	32700	18900	30500	24000	22800	23300	20000	34000	33900	28200	32000	32400	25900	24800	28400	23800	16700	27100	18500	25400	25200	20600	38300	33600	27700	43700	31600	31100
2R-Hydroxyoctadecanoic Acid	24300	29600	24500	44200	39800	49700	36700	39400	38200	28200	37900	30200	30000	34200	32300	21800	26400	28000	33900	32400	34700	17800	32100	21300	25900	22500	20000	34700	34100	26100	28100	26100	24700	23200	27800	21100	17400	26600	18500	26300	25800	19300	32900	35600	28300	46400	31600	33400
12-Hydroxyoctadecanoic acid	49000	55400	58400	40900	39900	40300	47300	43900	43100	82900	41400	65800	145000	35800	78400	28600	29400	37900	37700	37700	34900	63100	34400	62700	43800	48700	47000	33900	32000	30800	57400	68700	62900	33100	33700	40800	31400	29300	30400	40100	39700	44800	40500	46000	45400	39900	40200	37000
3-Hydroxyoctadecanoic Acid	1120000	917000	1010000	911000	1010000	1020000	951000	941000	975000	2060000	2330000	2660000	949000	1030000	1030000	860000	2790000	1920000	777000	845000	891000	790000	1060000	817000	3110000	942000	2050000	833000	700000	915000	624000	692000	873000	697000	1070000	1860000	817000	876000	951000	980000	1250000	1120000	989000	981000	923000	956000	998000	1090000
N-Acetyl-D-glucosamine-1-phosphate	349000	461000	351000	465000	328000	371000	554000	517000	527000	423000	406000	439000	644000	596000	561000	499000	440000	750000	433000	550000	529000	520000	502000	437000	377000	414000	323000	486000	414000	422000	299000	407000	350000	486000	439000	466000	490000	437000	407000	567000	556000	494000	573000	639000	576000	664000	597000	554000
Ellagic acid	10800000	10900000	8520000	25800000	24500000	24900000	17200000	16200000	17600000	15800000	19000000	14400000	19100000	20500000	20300000	21000000	28600000	23900000	17900000	17700000	15900000	9380000	21900000	18800000	17800000	15900000	16300000	25000000	25100000	25100000	40100000	38900000	39500000	33800000	33600000	33600000	4850000	5160000	4240000	17900000	17800000	17500000	20100000	21300000	18000000	37100000	38400000	34500000
3,5,7,4'-Tetrahydroxy-Coumaronochromone	88700000	78600000	73700000	48700000	55700000	42500000	93100000	88900000	85800000	96700000	93600000	85800000	47800000	39800000	50600000	66600000	65700000	78300000	90300000	82400000	81000000	52400000	76300000	65700000	72300000	64500000	59500000	42900000	63000000	57300000	91500000	114000000	100000000	147000000	108000000	143000000	60200000	55900000	74800000	103000000	119000000	89500000	95900000	97700000	84100000	86900000	78000000	52800000
Quercetin	5300000	5620000	5640000	1700000	1590000	1660000	5850000	5320000	5390000	1760000	3750000	2600000	909000	1850000	1450000	2200000	3850000	3200000	2680000	2490000	2440000	483000	2100000	1390000	2100000	2100000	1930000	2670000	2860000	2460000	1420000	1380000	1340000	14800000	14900000	15400000	1440000	1710000	1460000	3860000	3680000	3790000	5240000	5660000	5070000	2950000	3070000	3010000
Tricetin (5,7,3',4',5'-Pentahydroxyflavone)	4820000	5180000	4550000	2890000	2770000	3080000	2010000	2340000	2370000	4250000	7220000	5160000	3600000	6880000	4840000	2820000	4800000	3550000	4730000	4580000	4300000	1420000	6390000	3820000	4590000	4600000	4590000	6700000	6600000	6890000	763000	717000	818000	152000	411000	131000	6260000	6080000	5720000	12300000	12900000	12300000	4620000	4720000	4900000	3490000	3320000	3490000
1-Monomyristin	82200	58900	60600	88700	77400	63200	67400	48500	37000	11700	59700	42000	19200	77400	41600	17300	74600	39700	42100	52600	46400	15600	75900	36200	62400	68300	52700	42200	50600	59400	37900	63400	44900	49400	50000	51400	51500	39700	47400	36000	38300	27800	52300	37900	49500	58700	30300	62600
7-Hydroxyrutaecarpine	9210000	9480000	11900000	5330000	6660000	5860000	10800000	8050000	9210000	12500000	7620000	6340000	4630000	4000000	6200000	8220000	10700000	7480000	8490000	6670000	8950000	4950000	6510000	5020000	9060000	8240000	5740000	7460000	6830000	7430000	12100000	12800000	11400000	17800000	18700000	16000000	7120000	5710000	6500000	11600000	10500000	8820000	9820000	11000000	7220000	7350000	7690000	7230000
Nicotianamine	31900000	30300000	28700000	30900000	29900000	28200000	47100000	51600000	49200000	27200000	26100000	25200000	23400000	21900000	22400000	30600000	31300000	31700000	30200000	30900000	30000000	55300000	39700000	49600000	41600000	35300000	39000000	31000000	26700000	29000000	12000000	13400000	11900000	9050000	9100000	8780000	38500000	42300000	34300000	32100000	32000000	31300000	30000000	34400000	27700000	43900000	41800000	44300000
Taxifolin(Dihydroquercetin)	1400000	1390000	1330000	699000	653000	624000	530000	803000	578000	792000	787000	743000	580000	669000	595000	1010000	775000	1070000	559000	458000	471000	459000	808000	629000	1030000	977000	965000	1610000	1610000	1560000	243000	195000	9	255000	373000	279000	611000	554000	720000	1260000	1230000	1580000	1060000	1070000	1120000	865000	995000	560000
5,7,3',4',5'-Pentahydroxydihydroflavone	29000000	30500000	28800000	8920000	8890000	9080000	26600000	27000000	25200000	13700000	18800000	15000000	14100000	21200000	16600000	24500000	31200000	27300000	1550000	1600000	1540000	4630000	15100000	9970000	20200000	19700000	21700000	31700000	29100000	31000000	1850000	1800000	1730000	944000	907000	878000	443000	260000	322000	8260000	8420000	7940000	37900000	41100000	40500000	26600000	27900000	28300000
Epigallocatechin	377000000	389000000	358000000	354000000	343000000	356000000	327000000	343000000	332000000	369000000	395000000	370000000	394000000	364000000	381000000	378000000	361000000	360000000	347000000	339000000	349000000	368000000	374000000	370000000	354000000	352000000	343000000	368000000	380000000	332000000	43400000	41500000	46200000	4410000	5980000	4840000	296000000	281000000	275000000	382000000	367000000	406000000	364000000	355000000	373000000	338000000	348000000	349000000
Gallocatechin	237000000	236000000	229000000	205000000	203000000	204000000	124000000	128000000	133000000	253000000	232000000	211000000	248000000	266000000	251000000	249000000	235000000	235000000	132000000	126000000	125000000	138000000	164000000	149000000	254000000	247000000	265000000	204000000	208000000	215000000	65300000	66500000	65600000	190000000	184000000	194000000	306000000	303000000	300000000	235000000	250000000	259000000	181000000	183000000	184000000	198000000	222000000	205000000
N-Feruloylagmatine	82100000	85700000	81400000	40200000	40000000	43100000	38700000	39300000	39400000	88100000	86500000	80500000	98100000	108000000	105000000	85000000	81200000	88200000	44100000	46800000	46000000	71800000	85100000	79900000	87400000	89600000	89700000	81300000	80900000	80600000	2490000	2580000	2640000	251000	321000	294000	27400000	29200000	29200000	117000000	131000000	119000000	99400000	88900000	97200000	51100000	57800000	55300000
2'-Deoxycytidine-5'-monophosphate	91400	103000	114000	74300	55300	57600	55300	44400	56300	103000	58500	36800	18100	88900	89200	20900	148000	93000	31800	38800	41800	105000	99000	69100	118000	95500	109000	69100	90200	70100	43600	44200	45500	53700	63900	46200	316000	330000	319000	66200	93100	66200	127000	138000	134000	38200	47200	32500
Glutathione reduced form	152000	125000	129000	173000	148000	155000	280000	204000	209000	12700000	196000	177000	167000	173000	205000	259000	183000	162000	172000	160000	164000	12000000	154000	155000	241000	261000	249000	206000	219000	176000	527000	480000	1100000	31600	37600	36100	121000	151000	98800	3550000	6100000	6260000	160000	153000	134000	265000	322000	223000
Caffeoylspermidine	77300	55200	79600	63700	47500	53100	69500	70500	60500	74800	106000	85600	55000	34300	61600	80300	65500	55100	77000	81300	80500	64000	69800	64000	68000	61800	69100	85700	70400	63800	9	9	9	9	9	9	85300	61600	90500	68900	96200	72600	9	9	9	67700	80600	77700
N-Sinapoylcadaverine	888000	963000	913000	411000	370000	479000	479000	456000	486000	1050000	886000	786000	1170000	1220000	1160000	1280000	1320000	1180000	352000	320000	364000	676000	823000	741000	911000	966000	985000	1220000	1200000	1350000	66000	130000	112000	82100	159000	161000	209000	238000	195000	1060000	1220000	1090000	1150000	1300000	1370000	637000	676000	699000
9-Hydroperoxy-10E,12,15Z-octadecatrienoic acid	417000	448000	425000	237000	245000	251000	229000	219000	219000	61000	132000	257000	72200	155000	175000	35600	124000	193000	338000	323000	328000	58500	167000	374000	136000	172000	894000	155000	147000	388000	117000	102000	297000	104000	149000	365000	179000	181000	731000	164000	134000	553000	103000	239000	249000	208000	134000	445000
13(s)-hydroperoxy-(9z,11e,15z)-octadecatrienoic acid	305000	855000	790000	521000	526000	584000	592000	587000	565000	411000	521000	550000	417000	636000	777000	375000	480000	492000	518000	489000	458000	351000	455000	535000	458000	488000	526000	454000	472000	485000	433000	433000	539000	371000	376000	465000	558000	608000	571000	561000	505000	613000	468000	606000	549000	509000	609000	581000
9-Hydroxy-12-oxo-10(E),15(Z)-octadecadienoic acid	53600	59800	56800	74100	69400	72100	63200	65200	69500	11600	9640	9630	9	17800	17100	16800	13600	16600	89800	106000	98000	6240	10100	8180	15800	6250	19500	15600	14000	10900	6240	9900	9	19900	17700	19900	39800	43600	48600	12800	12400	8000	19300	26300	23200	6140	9	5700
2-(Dimethylamino)guanosine	5190000	5050000	4940000	2430000	2380000	2120000	4050000	4370000	4200000	4090000	5140000	4340000	3330000	4700000	3980000	3260000	3800000	3400000	2420000	2410000	2570000	1780000	4140000	2810000	2170000	2010000	1960000	3080000	3190000	2810000	1890000	1920000	2040000	531000	528000	578000	7180000	8090000	8240000	5110000	5450000	4960000	3370000	3230000	3260000	3020000	3150000	2820000
N6-(2-Hydroxyethyl)adenosine	5320000	5290000	4810000	2300000	2200000	2380000	4500000	4390000	4220000	4400000	4690000	4940000	3960000	4390000	4520000	3170000	3680000	3560000	2460000	2430000	2350000	1870000	4100000	2900000	2170000	2000000	2010000	2980000	3040000	2870000	2010000	1720000	1920000	596000	510000	564000	7140000	7950000	7990000	5340000	5310000	5140000	3040000	3650000	3210000	3120000	2930000	3020000
2-Caffeoyl-L-tartaric acid (Caftaric acid)	27700	30200	42500	9140	24900	9	9	9	9	30000	20600	25700	28200	11400	27500	20700	19900	21200	20700	27800	24600	22500	16800	13900	27100	19900	39800	20200	16800	19300	94900	110000	93800	11600	11000	22900	12800	16100	20200	26400	29900	40400	25200	25600	25000	20300	21500	23200
1-O-Caffeoyl-β-D-xylose	691000	705000	779000	710000	775000	733000	50500	71100	60500	27100	26600	26300	48600	43900	41900	56200	48200	45300	1140000	1160000	1250000	38800	49600	38900	767000	736000	728000	77000	69200	74900	50200	48600	49200	2910000	2960000	3050000	31700	27900	31200	30700	23000	28000	44900	43200	49400	2230000	2210000	2220000
6-Hydroxy-2-[2-(3'-methoxy-4'-hydroxyphenylethyl)]chromone	54900	66000	64400	64600	44000	49600	52500	62100	43700	30400	31600	33300	34600	19200	28900	65400	43300	30000	53200	49700	62300	26000	29400	27500	46100	28200	37800	33100	37600	19000	38900	71600	62100	41000	48600	30900	33500	38800	38500	133000	55300	66800	82600	95000	40300	36900	34700	39900
L-Phenylalanyl-L-phenylalanine	93000	110000	90600	114000	60100	71300	107000	88900	111000	59500	71200	56500	72800	77700	59000	61100	82500	87400	91000	101000	80600	39200	76100	68500	65600	48400	56400	52200	78000	75000	22400	42500	38700	26100	25500	32600	83100	69100	70300	72400	84000	88000	87700	84600	52400	75500	77000	72900
9-Hydroxy-13-oxo-10-octadecenoic Acid	1040000	1110000	1100000	844000	1230000	810000	1320000	1360000	1420000	49300	48900	52100	96500	98400	97800	74100	80100	79700	1850000	1720000	1900000	42100	61000	59100	64900	58600	65300	76200	74300	78400	9	9	9	9	9	9	353000	356000	354000	90900	87500	101000	71900	73800	87700	60400	60900	66700
7S,8S-DiHODE; (9Z,12Z)-(7S,8S)-Dihydroxyoctadeca-9,12-dienoic acid	78400	86000	84400	70500	68800	69300	200000	198000	202000	81300	102000	86300	170000	207000	183000	145000	156000	152000	118000	119000	117000	83000	157000	119000	62500	55600	59800	110000	116000	109000	154000	167000	148000	373000	353000	361000	139000	162000	155000	85600	92000	87000	87700	93300	85400	63600	59500	56600
13-Hydroperoxy-9Z,11E-octadecadienoic acid	86700	88000	85300	64700	67600	66900	207000	212000	209000	81100	99400	94000	173000	190000	182000	139000	156000	146000	125000	117000	121000	77700	152000	120000	65300	54300	59200	108000	105000	109000	154000	152000	147000	372000	358000	370000	136000	165000	155000	82800	84400	81100	86900	85900	86700	55000	59000	46400
9-Hydroperoxy-9Z,11E-Octadecadienoic Acid	44200	37700	44300	40200	34700	33300	90200	91500	95200	38400	49000	42300	76500	82900	81000	63800	69600	70600	67500	68000	68800	37600	67100	57800	31400	28100	39000	44100	53400	48200	75200	73700	71700	162000	148000	161000	63700	75800	65800	40800	43600	41600	36100	47000	47800	31800	28300	28600
13S-Hydroperoxy-9Z,11E-octadecadienoic acid	1050000	1970000	1030000	1210000	1200000	2260000	1840000	1820000	2760000	42900	24100	24100	82300	93000	84400	61500	76800	66900	2060000	2940000	2870000	27600	46700	41400	38600	38800	42000	49700	75800	47300	28300	32800	31500	199000	206000	197000	508000	483000	483000	42800	72900	41900	72400	71900	77300	41000	43500	39100
6-O-Acetylarbutin	169000	152000	186000	162000	162000	170000	198000	201000	198000	218000	207000	187000	190000	227000	195000	173000	204000	198000	166000	155000	135000	94000	152000	122000	189000	161000	189000	187000	173000	175000	258000	272000	261000	353000	352000	403000	170000	163000	202000	115000	116000	124000	142000	171000	162000	149000	151000	172000
Hydroxy ricinoleic acid	18500	15700	18700	13200	13100	15000	25500	22800	28700	5770	7370	6960	8790	7600	7080	6890	8920	10100	19300	20200	23500	6150	8580	6860	8120	9030	9350	8050	7340	9080	7270	9	9	9	9	10500	13300	13500	11100	7300	8080	7910	9200	8920	9890	7220	8910	12100
12,13-DHOME; (9Z)-12,13-Dihydroxyoctadec-9-enoic acid	165000	171000	161000	88000	83000	82600	216000	196000	212000	89200	103000	98100	91600	96700	98500	76900	96300	87700	126000	120000	115000	54800	96000	76000	128000	115000	118000	70200	72600	70100	151000	155000	138000	99600	96300	96300	58400	61700	59800	111000	113000	107000	125000	152000	144000	82200	77100	76100
3-O-Methylellagic acid	23800000	22900000	23500000	70000000	69400000	68500000	13300000	13200000	14600000	39200000	48100000	37700000	20000000	23100000	19600000	12500000	15100000	12600000	28500000	27200000	31100000	7210000	16800000	12000000	11300000	10400000	11300000	39200000	38500000	33200000	5900000	6150000	5310000	3430000	3470000	3520000	1620000	1720000	1550000	27400000	29100000	27500000	44000000	44600000	42500000	55800000	55000000	47800000
Isorhamnetin	17900	31400	22300	20600	19300	23900	19000	20000	48900	9360	28100	23100	9	9	9	9	10000	11400	8830	15900	12100	4660	8260	9	15300	10700	7900	13400	18800	25700	6680	8470	8490	29400	21600	28700	26800	27400	24900	28900	13900	23200	24500	26800	45100	19000	23100	16700
Nepetin (5,7,3',4'-Tetrahydroxy-6-methoxyflavone)	994000	812000	978000	336000	286000	263000	334000	398000	420000	636000	1160000	753000	203000	228000	255000	946000	1450000	979000	402000	361000	349000	393000	1490000	889000	332000	242000	314000	1940000	1970000	1790000	130000	126000	94300	111000	93000	52200	824000	728000	788000	731000	551000	663000	670000	744000	810000	236000	326000	332000
1-O-Gentisoyl-β-D-glucoside*	19100000	18400000	20100000	7390000	7550000	8190000	3590000	3620000	3370000	10700000	11300000	10400000	12400000	10800000	11700000	9160000	8520000	9160000	2670000	7600000	7370000	4530000	6020000	5620000	16100000	16100000	15800000	6900000	4710000	7490000	10500000	10100000	11300000	2230000	1830000	1670000	33200000	31800000	32700000	3790000	4180000	11100000	17800000	18000000	18300000	10900000	19200000	46800000
Protocatechuic acid-4-O-glucoside*	2690000	2510000	2170000	993000	1100000	1060000	409000	377000	421000	1330000	1420000	1400000	1590000	1650000	1570000	2270000	2400000	2240000	480000	457000	612000	609000	1210000	1270000	2290000	2140000	2560000	1410000	1260000	1400000	2200000	1980000	2310000	436000	517000	458000	6130000	5710000	4710000	998000	816000	861000	2220000	1840000	2640000	2580000	2490000	2410000
Vanilloloside	2940000	2780000	2500000	1110000	1220000	1180000	526000	534000	476000	1630000	1730000	1710000	1960000	1740000	1800000	2290000	2360000	2430000	607000	447000	701000	799000	1470000	1500000	2190000	2090000	2220000	1600000	1530000	1580000	2730000	2520000	2530000	582000	594000	671000	5320000	5360000	6130000	9	9	9	2240000	2630000	2920000	2560000	2590000	2670000
3,4-dihydroxyphenylethanol-β-D-glucopyranoside	334000	348000	354000	169000	171000	173000	59700	56700	53400	242000	245000	242000	296000	271000	275000	268000	211000	186000	86000	87800	84000	157000	136000	114000	295000	334000	328000	154000	154000	154000	289000	291000	284000	158000	159000	160000	554000	570000	724000	184000	164000	167000	398000	444000	431000	478000	521000	538000
4-Hydroxysphinganine	628000	554000	590000	1940000	1320000	1230000	1200000	943000	765000	2160000	4870000	1490000	1250000	1000000	970000	1870000	1690000	1100000	932000	957000	742000	909000	1340000	715000	725000	526000	305000	3620000	2200000	723000	3500000	3170000	2670000	3060000	3090000	2720000	493000	863000	324000	1430000	1400000	831000	1910000	2120000	543000	2300000	1320000	675000
Myricetin	4750000	4250000	4650000	4760000	5330000	5450000	2530000	2840000	2690000	6400000	11100000	7150000	2760000	5690000	4440000	2900000	5500000	3670000	4970000	3820000	5010000	1060000	4560000	3100000	7450000	7870000	7120000	5340000	5270000	4740000	4010000	3440000	3730000	3260000	2830000	2990000	2080000	2180000	2700000	8730000	8350000	8280000	4280000	4650000	4270000	7090000	6520000	6080000
Dihydromyricetin (Ampelopsin)	8470000	9210000	8700000	8940000	5440000	5410000	3990000	4210000	3880000	6970000	5760000	8290000	6520000	6730000	6620000	9110000	9780000	6010000	5400000	4490000	6430000	4720000	4210000	6190000	8290000	10300000	7000000	12200000	10500000	9030000	4710000	3660000	4930000	31000000	32200000	32400000	36500000	30500000	32400000	4940000	6250000	6540000	4490000	2220000	2830000	7410000	7850000	7370000
3-O-p-Coumaroylshikimic acid	346000	374000	385000	113000	9	130000	9	177000	157000	257000	180000	184000	467000	444000	433000	1370000	1130000	1190000	79800	73300	113000	488000	290000	302000	287000	303000	9	9	906000	856000	340000	403000	31800	9	1170000	9	9	9	9	1010000	1190000	9	485000	524000	528000	449000	389000	343000
Trans-5-O-(p-Coumaroyl)shikimate	317000	395000	334000	264000	265000	274000	282000	288000	218000	491000	493000	643000	406000	558000	451000	398000	402000	398000	238000	211000	214000	261000	308000	253000	300000	322000	292000	1060000	530000	806000	2240000	2270000	855000	1270000	967000	1310000	329000	318000	288000	1100000	972000	879000	397000	480000	535000	311000	460000	412000
S-(Methyl)glutathione	1960000	2110000	2050000	3610000	3940000	3770000	3320000	3680000	3730000	5700000	6130000	6600000	4640000	2490000	3790000	4160000	1200000	2850000	4680000	4490000	4880000	2280000	3220000	2810000	1960000	2130000	2190000	2600000	2250000	2900000	89900	46000	145000	80400	73200	87400	526000	575000	675000	7020000	6270000	7380000	1990000	2610000	3230000	5210000	5620000	6280000
Feruloylspermidine	114000	104000	107000	258000	285000	227000	110000	107000	133000	334000	331000	352000	347000	351000	359000	325000	433000	425000	209000	155000	154000	84400	222000	164000	293000	191000	250000	337000	298000	268000	9	9	9	9	9	9	862000	1030000	999000	815000	915000	848000	271000	241000	292000	478000	490000	485000
Digallic acid	886000	849000	868000	667000	839000	831000	741000	781000	876000	653000	689000	817000	508000	536000	631000	970000	1130000	981000	557000	728000	692000	468000	752000	552000	598000	650000	622000	734000	857000	776000	544000	372000	506000	248000	203000	205000	9	9	9	363000	338000	214000	629000	652000	728000	805000	797000	695000
Cytidine 5'-monophosphate(Cytidylic acid)	2730000	2800000	2670000	5060000	4310000	4520000	3630000	3780000	3400000	1070000	869000	984000	986000	927000	1020000	884000	879000	891000	3950000	3810000	3720000	806000	922000	1110000	960000	960000	945000	1190000	1100000	1070000	304000	359000	414000	547000	662000	564000	720000	1020000	707000	757000	638000	729000	883000	890000	1010000	651000	720000	767000
Uridine 5'-monophosphate	1070000	1160000	1080000	1910000	1540000	1810000	1030000	1210000	1160000	446000	417000	428000	470000	662000	424000	363000	445000	391000	1990000	2300000	2060000	272000	325000	329000	327000	355000	276000	623000	605000	544000	244000	212000	176000	235000	253000	207000	638000	700000	553000	441000	415000	406000	439000	497000	478000	428000	373000	476000
Quinine	12500	9	9	12900	15200	21800	24200	26500	17400	10300	27100	8430	25100	27300	42000	10600	9680	9320	15400	24300	15300	15400	20900	13200	17000	8800	20600	14100	22700	8840	9	9	9	7590	9	17400	161000	159000	175000	6220	9980	14800	25900	21700	11900	37800	29800	22500
N-Oleoylethanolamine	179000	203000	189000	204000	202000	173000	189000	190000	182000	104000	132000	126000	138000	152000	197000	114000	129000	106000	406000	484000	445000	71200	132000	99900	81000	58200	91400	120000	130000	117000	16800	15700	16200	47500	52300	47800	220000	249000	267000	159000	180000	174000	99500	114000	106000	97900	107000	99700
5-Galloylshikimic acid	6590000	5360000	7150000	5380000	5210000	9090000	11300000	10600000	11900000	12500000	8040000	7630000	6070000	5060000	4260000	10400000	10100000	9260000	4640000	3470000	4870000	1910000	3080000	2660000	7550000	11800000	11800000	6770000	7150000	6760000	874000	877000	890000	29600000	25600000	26000000	810000	747000	742000	4070000	4460000	5660000	4660000	6440000	5510000	9640000	8460000	12800000
3-Galloylshikimic acid	625000	617000	619000	1180000	1120000	1150000	890000	1580000	954000	1280000	1270000	1650000	647000	629000	432000	787000	1020000	788000	584000	592000	654000	450000	590000	357000	784000	782000	1380000	798000	776000	871000	384000	413000	385000	12100000	12000000	11500000	626000	585000	681000	363000	392000	371000	466000	795000	562000	1650000	1100000	1200000
5-O-Galloylshikimic acid	13100000	13200000	11900000	14000000	13300000	13100000	22500000	20900000	20900000	12300000	19300000	18000000	7300000	8700000	6750000	19500000	15400000	19000000	7050000	8240000	5330000	3170000	7800000	6170000	17500000	17400000	18200000	11000000	11200000	11000000	1510000	1510000	1950000	65200000	60500000	36700000	1080000	1080000	935000	8550000	8080000	9220000	9650000	10600000	11600000	18600000	21700000	20000000
1-O-p-Coumaroyl-β-D-glucose	4310000	4890000	4210000	478000	488000	535000	2360000	2450000	2570000	4280000	3250000	3540000	856000	704000	689000	1630000	1080000	1350000	876000	968000	907000	1950000	1480000	1750000	8830000	11000000	9910000	750000	792000	816000	12200000	12100000	12800000	845000	854000	877000	1580000	1440000	1590000	15800000	13900000	15600000	1800000	1940000	1940000	3890000	4230000	3910000
p-Coumaric acid-4-O-glucoside	1170000	1750000	1520000	1750000	1270000	1220000	10100000	10700000	10300000	1830000	1910000	1460000	5430000	5230000	4570000	8480000	7270000	8460000	2880000	2020000	2160000	6510000	8180000	7160000	2200000	1710000	2310000	7020000	6960000	7420000	35400000	32800000	32100000	51300000	45400000	49100000	10200000	8820000	9480000	17800000	1370000	17800000	1390000	508000	1030000	2850000	2990000	2950000
Phenylpropionic acid-O-β-D-glucopyranoside	1590000	1620000	1590000	1320000	1230000	1230000	10400000	12500000	11000000	1460000	1330000	1370000	5750000	6090000	5880000	8770000	8320000	9090000	296000	1340000	1430000	7910000	8930000	8280000	488000	485000	509000	7840000	7010000	7920000	31100000	30700000	32100000	33500000	31800000	33400000	7470000	8020000	9430000	18300000	19600000	19800000	1010000	914000	971000	2030000	1920000	1930000
Rutinose	287000	297000	303000	100000	92800	265000	287000	265000	326000	241000	260000	279000	102000	81400	315000	322000	316000	101000	93100	116000	129000	279000	300000	302000	294000	266000	302000	109000	125000	108000	221000	235000	260000	52500	54800	49700	253000	55600	223000	206000	246000	197000	319000	337000	338000	287000	294000	320000
Acitretin	91700	122000	139000	70700	67200	63700	97100	88600	82800	37600	54700	52600	60200	63600	64800	69900	69800	55000	126000	124000	104000	44900	93800	62400	120000	106000	144000	67600	75000	70000	85500	89300	89800	56700	66600	58500	54100	56300	56300	99900	86200	111000	95800	78000	91900	78300	76700	78200
Demethyl coniferin	2490000	3010000	2590000	10800000	11300000	11300000	471000	422000	375000	274000	303000	242000	534000	482000	500000	188000	178000	181000	15700000	14900000	15700000	142000	324000	210000	8140000	8650000	8830000	206000	242000	250000	938000	964000	1090000	2480000	2700000	2460000	1490000	1930000	1870000	242000	226000	263000	348000	289000	350000	12300000	12400000	12500000
3-Hydroxy-4-isopropylbenzylalcohol-3-O-glucoside	2880000	2840000	2740000	1640000	1610000	2460000	1750000	1790000	1690000	1000000	901000	1690000	1320000	1070000	879000	1430000	690000	844000	1950000	2730000	3010000	700000	1330000	1070000	1300000	1510000	1090000	1560000	746000	1050000	9	9	9	795000	699000	738000	1130000	1230000	705000	353000	655000	1250000	2210000	1910000	2570000	1020000	1540000	1590000
9,12,13-Trihydroxy-10,15-octadecadienoic acid	155000	143000	151000	177000	168000	168000	139000	139000	143000	9100	9370	8250	14300	15400	15400	12500	19900	19900	230000	227000	230000	5180	11200	8070	28600	27000	25700	10700	11900	10800	91000	86400	80400	56000	56900	64400	54700	58700	62700	27900	27300	30200	27000	25700	25800	9	9	9
Cyclic 3',5'-Adenylic acid	773000	912000	706000	227000	264000	195000	1090000	802000	832000	294000	299000	206000	205000	379000	251000	360000	308000	463000	66000	76600	44800	134000	215000	141000	285000	278000	269000	460000	421000	322000	77100	70300	69400	258000	282000	275000	22400	21700	21100	386000	587000	557000	724000	784000	806000	325000	422000	521000
3,3'-O-Dimethylellagic Acid	31300	31500	26300	37100	38300	31100	31500	103000	33300	36200	63100	46200	10400	31300	19300	9	39700	29200	55900	33700	52700	9	16500	20800	75700	32500	20700	87300	69000	69200	55900	64700	49800	18300	19900	19400	16200	36100	21900	28400	29700	20600	49200	39700	41300	38500	35100	36800
Tricin (5,7,4'-Trihydroxy-3',5'-dimethoxyflavone)	1980000	2150000	2080000	582000	587000	578000	1510000	1460000	1470000	2020000	2960000	2370000	427000	614000	525000	1510000	2260000	1790000	671000	702000	712000	1290000	4840000	2630000	437000	398000	381000	4910000	4430000	4760000	92600	95500	101000	12000	18900	15400	962000	1110000	952000	1180000	1200000	1190000	1910000	1970000	1780000	342000	324000	310000
3,7-Di-O-methylquercetin	28000	25700	28600	46900	51300	55100	9550	7450	10600	89300	110000	102000	17400	26200	23900	38600	53700	41900	41600	39400	41700	7710	18900	11200	11000	11000	7410	108000	111000	108000	16800	20100	17100	9	9	9	9	9	9	44600	43000	45100	43500	41900	37000	58400	53300	56300
Vanillic acid-4-O-glucoside	7250000	6790000	7060000	4290000	4300000	4600000	3850000	3940000	4080000	12000000	9140000	9120000	10700000	9560000	9850000	8800000	6510000	8210000	7020000	7290000	6300000	8060000	7090000	7490000	9340000	10400000	9580000	6670000	5790000	7080000	563000	565000	505000	16300	15400	13300	9360000	8330000	9110000	7320000	7980000	7450000	6480000	6820000	6650000	5730000	6560000	6320000
4,9,11,17-Tetrahydroxy-diphenyl ether cycloheptane	42100	31300	26900	35000	31000	31400	20600	19000	21700	42400	27800	41100	21500	20700	18200	24100	22000	25600	53400	43200	36600	22300	23500	19800	19800	20300	15300	28600	37000	46900	16200	15100	9	9	9	9	23000	25100	21300	37100	49000	46700	22000	26200	31000	23100	18200	19400
9,10,11-Trihydroxy-12-octadecenoic acid	63400	36900	44900	69400	71600	69800	81300	85800	79700	9	5470	9	11900	12000	12000	15000	18100	9700	87200	86100	81700	7980	9	12000	13500	5660	14500	14300	12600	12100	14600	21400	15900	28300	25400	22000	34000	22000	34400	9	9	15100	9	9	9	9	6090	5900
9,10,13-Trihydroxy-11-Octadecenoic Acid	391000	393000	362000	588000	596000	594000	752000	751000	761000	34500	41600	38800	58600	68900	68600	52700	62000	60900	863000	896000	892000	40100	57400	48000	81300	64500	74600	39300	39800	44000	168000	164000	167000	195000	202000	193000	273000	290000	300000	69700	68400	65500	49700	54700	57600	40700	43200	42300
Monopalmitin	49700	49600	62100	65400	63900	67800	46900	50700	49500	46700	65900	25700	58300	45200	30900	30200	53500	18500	43100	73400	49400	40400	63400	36500	51300	58700	49200	63000	25400	43200	71300	48100	77000	75900	50200	34300	65700	61000	35900	52700	33500	63400	57000	48500	38300	42000	36000	31800
2'-Deoxyadenosine-5'-monophosphate	1670000	1680000	1830000	2500000	2240000	2230000	2860000	2930000	2640000	1220000	1490000	1120000	285000	1170000	1030000	1190000	1300000	1250000	1680000	1530000	1440000	519000	1000000	785000	1130000	897000	868000	1820000	1890000	1730000	881000	920000	1110000	193000	82200	171000	490000	625000	464000	1230000	1310000	1370000	2370000	2410000	1920000	1750000	1600000	1570000
Pyridoxine-5'-O-glucoside	183000	159000	165000	276000	266000	283000	452000	461000	474000	472000	429000	412000	995000	850000	877000	277000	189000	247000	1060000	1130000	1120000	267000	433000	346000	128000	149000	158000	750000	589000	657000	2360000	2630000	2920000	1300000	1220000	1170000	418000	411000	355000	138000	159000	180000	314000	295000	307000	317000	335000	326000
2'-Deoxyinosine-5'-monophosphate	40800000	42900000	42300000	66800000	72000000	74500000	47800000	47000000	46500000	61800000	54600000	59600000	95000000	88000000	83100000	87400000	83600000	83000000	54700000	53200000	55000000	125000000	78200000	98200000	65500000	69900000	67200000	63700000	60700000	65400000	46200000	47300000	41700000	40800000	46400000	43500000	82600000	76400000	74300000	49000000	48000000	48200000	29600000	27700000	32500000	46600000	49700000	53500000
1-O-Galloyl-β-D-glucose	566000	554000	565000	831000	940000	779000	1830000	1710000	1560000	1130000	917000	1030000	875000	922000	865000	631000	650000	658000	632000	647000	854000	686000	843000	735000	985000	946000	945000	1220000	1370000	1400000	893000	906000	951000	2710000	2750000	2640000	1820000	1710000	1690000	925000	874000	803000	1230000	1440000	1280000	2440000	2380000	2270000
2-O-Galloyl-D-glucose	12700000	11200000	12300000	19500000	19000000	18700000	28900000	30300000	32700000	14000000	15100000	14200000	17300000	14600000	16400000	21700000	21700000	22100000	10600000	12300000	11000000	15200000	19500000	18300000	21400000	21900000	22300000	15400000	15300000	16300000	1690000	1300000	1680000	2850000	3820000	2850000	11800000	8970000	11300000	17600000	16700000	16300000	20900000	21300000	21400000	20900000	21400000	24400000
12-Hydroxymethylabietate	923	931	1760	1190	1080	889	9	9	9	2780	1940	3170	1750	1060	1700	1490	2580	2080	9	9	9	660	1200	932	2850	1440	1960	1920	1470	1960	2860	1310	1190	9	1160	1410	9	9	9	1500	1810	1890	1330	1200	1580	3680	4350	4710
Tryptophan glutamic acid	20400	25300	22300	26900	23300	25500	15200	31400	12600	19700	22700	18000	20800	17100	25900	20200	18100	19200	32100	30900	18800	10600	10000	11400	21400	21900	15800	23600	22100	19700	8190	6230	5220	8590	7770	9140	13700	15300	9950	16500	17300	20500	27600	12000	12000	30000	37600	26600
β-Nicotinamide mononucleotide	1500000	1510000	1450000	2370000	2410000	2070000	3950000	2790000	2850000	1910000	2260000	2010000	1820000	2090000	1710000	1690000	2480000	2250000	4160000	4380000	3560000	990000	1950000	1620000	1690000	1350000	1680000	2310000	2170000	1820000	358000	437000	428000	682000	630000	579000	1440000	1640000	1160000	1940000	1780000	1730000	1510000	1400000	1530000	1810000	1570000	1560000
5-O-Caffeoylshikimic acid	277000	294000	315000	281000	266000	257000	208000	232000	240000	440000	378000	391000	781000	600000	755000	303000	227000	214000	315000	328000	296000	209000	210000	190000	515000	515000	567000	280000	251000	292000	4670000	4540000	4590000	931000	852000	901000	76500	52000	72100	1720000	1650000	1690000	371000	369000	419000	282000	275000	296000
1-O-p-Coumaroylquinic acid	7370000	7560000	8080000	8880000	9080000	9140000	5200000	5690000	5250000	11000000	11000000	11400000	20600000	21600000	20200000	25500000	23600000	23500000	7380000	7850000	6350000	12200000	13700000	13300000	6770000	7580000	6770000	26200000	24600000	24100000	84900	142000	142000	89400000	45900000	93600000	3580000	653000	3790000	32700000	33800000	32100000	15900000	16000000	15500000	13700000	13200000	13200000
4-O-p-Coumaroylquinic acid	8910000	8490000	8460000	3970000	3620000	3790000	989000	1160000	1090000	6530000	6060000	6850000	19200000	21400000	22500000	22800000	21900000	23400000	6750000	7170000	6250000	14100000	18400000	17400000	9100000	8780000	8820000	18100000	19700000	19400000	247000	282000	283000	2690000	2730000	2710000	7380000	9130000	9240000	32500000	34700000	33500000	17900000	16700000	18100000	10300000	8980000	9510000
5-O-p-Coumaroylquinic acid*	68000000	69500000	64800000	47400000	47600000	48900000	37500000	42100000	38500000	97700000	94300000	95300000	94600000	91700000	91100000	88300000	84800000	88700000	110000000	109000000	111000000	52700000	75600000	65300000	38500000	39800000	40700000	202000000	222000000	217000000	24600000	24300000	23300000	1250000	1010000	1290000	123000000	116000000	111000000	116000000	113000000	114000000	87900000	88200000	94900000	75500000	77700000	81100000
3-O-p-Coumaroylquinic acid*	37600000	41400000	41700000	24300000	24100000	25600000	10700000	12200000	11500000	51500000	53500000	53600000	50100000	53900000	47900000	54200000	55200000	54000000	51600000	52600000	52100000	40100000	46100000	43400000	27600000	26900000	26300000	81900000	79700000	82600000	37900000	41100000	38600000	6680000	6640000	6770000	27300000	28700000	27600000	81300000	76800000	76600000	68200000	68700000	72500000	51500000	54700000	57900000
5,6-DiHETrE [(±)5,6-dihydroxy-8Z,11Z,14Z-eicosatrienoic acid]	412000	380000	370000	434000	474000	488000	206000	202000	189000	9	9	9	9	9	9	307000	299000	287000	553000	675000	725000	9	9	9	69500	197000	239000	84700	307000	298000	331000	96900	294000	128000	130000	91700	151000	210000	182000	281000	342000	71800	237000	249000	211000	228000	159000	186000
D-Glucose 1,6-bisphosphate	87800	88900	82700	128000	138000	140000	134000	138000	156000	122000	148000	104000	88700	75500	88000	154000	150000	145000	240000	204000	222000	187000	140000	149000	130000	116000	117000	160000	165000	112000	38300	46000	49200	160000	175000	175000	71200	94700	85400	107000	103000	109000	90200	92700	66900	155000	138000	138000
D-Fructose-1,6-biphosphate	591000	602000	699000	797000	709000	706000	1110000	1180000	1170000	734000	729000	567000	627000	467000	420000	870000	801000	713000	1500000	1610000	1530000	1000000	801000	844000	927000	735000	608000	882000	803000	683000	510000	607000	545000	838000	1070000	944000	633000	846000	769000	633000	544000	589000	456000	611000	410000	930000	902000	783000
Sinapoyl malate	82200	278000	69400	314000	313000	274000	481000	489000	140000	257000	287000	44800	259000	273000	270000	307000	348000	353000	106000	362000	599000	184000	269000	88800	306000	352000	295000	352000	384000	366000	171000	32700	42100	265000	67200	68900	146000	143000	253000	100000	481000	475000	113000	118000	510000	425000	432000	389000
Esculin (6,7-Dihydroxycoumarin-6-O-glucoside)	1310000	1340000	1280000	1140000	1140000	1210000	604000	557000	612000	2880000	2110000	2330000	1340000	1020000	1150000	764000	682000	709000	1070000	1100000	1090000	1010000	896000	956000	980000	891000	990000	565000	583000	636000	9580000	8930000	9320000	1770000	2040000	1840000	2610000	2500000	2510000	3960000	4740000	4390000	1950000	2170000	2250000	1740000	1710000	1930000
1-O-Caffeoyl-β-D-glucose	558000	515000	554000	56200	185000	198000	454000	477000	428000	433000	269000	263000	467000	324000	364000	321000	158000	210000	508000	449000	450000	287000	146000	195000	393000	423000	443000	278000	259000	387000	4910000	5300000	5340000	789000	792000	934000	1250000	1280000	1460000	1670000	1790000	1810000	245000	221000	285000	654000	820000	887000
Vanillic Acid-4-O-Glucuronide	684000	706000	623000	82300	91700	111000	637000	535000	501000	475000	458000	454000	558000	426000	441000	388000	197000	286000	518000	568000	565000	454000	197000	263000	422000	468000	474000	382000	333000	368000	5560000	5510000	5960000	1130000	1080000	1110000	1320000	1380000	1500000	1980000	1960000	2170000	321000	281000	368000	866000	1010000	1040000
6-O-Caffeoyl-D-glucose	275000	235000	253000	172000	173000	136000	1080000	687000	683000	200000	203000	188000	1160000	940000	888000	182000	198000	171000	259000	302000	237000	278000	323000	235000	297000	281000	287000	218000	234000	195000	38000000	33100000	36000000	683000	623000	696000	1380000	1200000	1320000	1740000	1680000	1860000	273000	315000	315000	688000	146000	127000
5,6,7,4'-Tetramethoxyflavone	833000	790000	909000	1320000	646000	633000	420000	433000	419000	279000	437000	316000	479000	704000	569000	257000	357000	285000	166000	145000	170000	71700	161000	125000	294000	247000	281000	452000	424000	455000	95900	81200	96700	9	9	9	29600	40700	28400	352000	293000	292000	616000	606000	542000	378000	399000	300000
6-Hydroxy-7-Methoxy-2-[2-(3'-Hydroxy-4'-Methoxyphenyl)Ethyl]Chromone	148000	138000	159000	112000	150000	148000	114000	71600	142000	243000	136000	127000	180000	297000	177000	239000	240000	167000	101000	142000	115000	105000	156000	146000	134000	116000	136000	262000	159000	159000	159000	54900	160000	214000	136000	158000	290000	308000	266000	81400	127000	91600	108000	116000	137000	171000	142000	138000
5,7,8,4'-Tetramethoxyflavone	403000	375000	429000	5220000	5280000	5170000	1880000	1850000	1890000	222000	201000	192000	925000	261000	568000	270000	1930000	1050000	7340000	7160000	7300000	53000	97500	68200	110000	330000	201000	134000	58400	90100	282000	191000	236000	54500	37900	56500	1030000	978000	965000	5430000	3010000	4210000	604000	333000	467000	6320000	197000	3210000
Isomaltulose*	13400000	16800000	16700000	18800000	17900000	20100000	24500000	22500000	31900000	20600000	21500000	16800000	6770000	7650000	7110000	17000000	13700000	13600000	22200000	24600000	27200000	14500000	24000000	19900000	36200000	32500000	36000000	16500000	16700000	18500000	6100000	8080000	5860000	8730000	8750000	9980000	18100000	16700000	12300000	36400000	28600000	21900000	24600000	23700000	27800000	24800000	22000000	23500000
D-Cellobiose	384000	237000	310000	280000	259000	303000	441000	364000	331000	276000	332000	259000	123000	133000	135000	250000	244000	270000	350000	361000	324000	254000	367000	321000	429000	460000	407000	280000	275000	272000	193000	205000	194000	209000	152000	153000	218000	242000	228000	438000	386000	458000	341000	457000	381000	459000	370000	531000
Melibiose	4880000	4140000	4370000	6270000	5160000	5120000	7020000	6490000	8060000	5280000	5800000	5350000	2080000	1950000	2360000	4400000	3960000	4790000	5960000	6590000	7610000	4600000	7260000	5060000	8880000	7600000	9900000	5370000	4800000	4470000	1610000	1920000	1870000	2450000	2240000	2270000	4330000	3630000	4390000	9020000	7260000	7850000	7350000	9350000	6570000	7060000	6890000	6550000
D-Trehalose*	7080000	7310000	8370000	8110000	8450000	9160000	11300000	9500000	10700000	10200000	9940000	8340000	3610000	3260000	3100000	7140000	5650000	6050000	11200000	10800000	10900000	6920000	9340000	7570000	12700000	14900000	14800000	7080000	9150000	8910000	3240000	3520000	2380000	3830000	3150000	3890000	6420000	6470000	5930000	9710000	9310000	12300000	14100000	15500000	11600000	13000000	11500000	11100000
Galactinol	14800000	13900000	16100000	16900000	20400000	20100000	24200000	28100000	29400000	18500000	19200000	19000000	7750000	6720000	7410000	13200000	14200000	13800000	20400000	23200000	23300000	13500000	22200000	15700000	36100000	32000000	34000000	21200000	22500000	18500000	4850000	6170000	5660000	7750000	6610000	8610000	13600000	18000000	15800000	27500000	22100000	26700000	25200000	29100000	27300000	22700000	24500000	24700000
D-Sucrose*	10400000	7940000	7670000	10300000	11900000	11400000	15700000	15900000	15900000	11100000	10600000	11300000	4580000	4900000	3970000	9960000	8720000	8140000	13500000	12700000	14600000	9300000	10600000	10500000	17300000	19500000	18300000	11300000	12100000	10100000	3680000	3930000	3880000	4050000	4720000	5100000	9270000	8480000	7380000	14700000	13900000	12100000	13900000	14000000	16900000	16100000	15100000	15200000
D-Maltose*	11700000	17100000	15400000	19200000	19300000	22200000	26800000	26100000	28600000	16200000	20700000	19600000	7320000	6330000	7720000	15500000	16600000	14200000	25100000	21200000	22300000	14800000	24800000	18600000	38800000	37000000	31200000	21900000	16900000	20700000	6540000	6410000	6110000	8590000	8510000	6790000	13700000	17100000	16200000	27200000	25900000	24200000	23900000	24900000	25000000	30400000	26000000	25400000
Coniferin	390000	407000	332000	200000	257000	201000	1040000	1080000	1020000	265000	354000	300000	988000	796000	950000	585000	630000	604000	317000	176000	356000	918000	480000	884000	460000	692000	378000	679000	443000	665000	55400000	51600000	50600000	958000	781000	1010000	1940000	1820000	2180000	2820000	2570000	2620000	861000	419000	791000	746000	664000	239000
3,3',4-O-Trimethylellagic acid	1710000	1730000	1630000	3280000	3200000	3150000	478000	481000	437000	5320000	7450000	6060000	1300000	1630000	1390000	2450000	2890000	2570000	2380000	2410000	2390000	262000	630000	436000	457000	387000	433000	6320000	6450000	6030000	982000	990000	976000	156000	139000	154000	158000	167000	180000	2450000	2350000	2270000	1940000	2150000	2200000	4010000	3810000	4120000
7,8-Dihydroxy-5,6,4'-trimethoxyflavone	1210000	1250000	1160000	1380000	1470000	1510000	867000	885000	854000	636000	948000	722000	1030000	1280000	1190000	634000	879000	780000	420000	393000	371000	144000	420000	262000	636000	605000	611000	1050000	1060000	927000	259000	216000	252000	9	9	9	74200	74100	62700	837000	792000	739000	1330000	1430000	1250000	823000	882000	796000
5,7-Dihydroxy-3',4',5'-trimethoxyflavone	9	9	9	136000	129000	129000	24900	29700	25900	9	9	9	21700	9650	11100	12100	54100	23200	33200	36700	36300	15800	8780	16600	13100	11300	3350	9	9	9	13100	10400	11700	9	9	9	12500	14900	17300	120000	51000	84800	17600	14800	13400	129000	8540	69700
Syringaldehyde-4-O-glucoside	159000	162000	169000	113000	109000	61300	132000	64100	58300	157000	86700	148000	148000	82200	170000	66200	104000	118000	124000	130000	117000	61100	108000	108000	151000	80200	157000	69100	118000	136000	258000	9	262000	144000	161000	164000	72300	41700	117000	249000	236000	241000	146000	142000	154000	172000	190000	192000
Dihydrocaffeoylglucose	305000	358000	314000	379000	457000	428000	473000	468000	519000	255000	265000	247000	777000	756000	738000	196000	156000	160000	421000	440000	404000	312000	424000	362000	520000	493000	549000	299000	250000	299000	5710000	5840000	6020000	682000	778000	793000	1000000	887000	962000	933000	1090000	1030000	605000	552000	581000	190000	233000	234000
Maltitol	377000	403000	327000	480000	530000	462000	592000	592000	780000	472000	418000	459000	235000	241000	245000	409000	460000	374000	605000	546000	546000	431000	609000	518000	733000	769000	755000	447000	507000	491000	195000	215000	164000	228000	226000	221000	454000	380000	325000	609000	590000	760000	610000	625000	667000	650000	511000	702000
Guanosine 3',5'-cyclic monophosphate	437000	419000	511000	173000	151000	176000	335000	323000	435000	145000	133000	155000	162000	176000	199000	203000	180000	197000	64500	59200	56400	92000	110000	98900	188000	165000	159000	191000	235000	158000	59600	52900	45000	71700	95100	85800	32500	43400	42500	294000	316000	307000	393000	370000	367000	157000	167000	175000
4-Pyridoxic acid-O-glucoside	53600	50000	57200	86100	85900	83800	136000	127000	143000	68100	84400	72400	103000	100000	115000	109000	99900	103000	88300	91300	108000	45900	92300	78300	96500	86600	93300	93900	99700	94000	118000	104000	116000	142000	153000	142000	106000	113000	105000	103000	111000	119000	103000	126000	124000	115000	107000	137000
5,6,3',4'-Tetrahydroxy-3,7-dimethoxyflavone	844000	1410000	850000	1630000	1870000	913000	693000	823000	844000	81600	609000	72400	116000	656000	993000	62700	1350000	491000	439000	346000	524000	45000	947000	514000	1520000	556000	544000	978000	947000	729000	13600	21100	27300	194000	278000	201000	1320000	1510000	250000	190000	75000	19600	899000	1170000	1090000	737000	584000	592000
1-O-(3,4-Dihydroxy-5-methoxy-benzoyl)-glucoside	348000	339000	348000	370000	396000	416000	220000	221000	223000	1680000	1660000	1760000	1290000	1090000	1210000	624000	600000	603000	575000	506000	504000	274000	427000	383000	434000	413000	399000	211000	234000	230000	835000	773000	772000	243000	246000	254000	3330000	3250000	3120000	359000	330000	336000	399000	436000	431000	229000	239000	213000
6-DeoxyCatalpol	588000	600000	605000	127000	76900	61300	1160000	1160000	1170000	114000	27200	119000	108000	82800	58600	682000	478000	654000	149000	157000	139000	708000	820000	728000	70900	121000	89100	955000	843000	971000	61400	67500	71500	30600	23900	26800	2160000	2450000	2440000	139000	157000	183000	215000	219000	241000	77800	94300	101000
Adenosine 5'-monophosphate	28300000	30100000	28600000	75600000	63500000	59500000	50900000	46900000	49900000	18600000	16000000	13400000	10800000	9160000	9890000	8350000	10600000	9890000	64500000	67100000	57500000	10800000	15900000	11600000	16700000	16400000	15000000	19600000	23400000	18000000	16000000	12600000	15200000	11900000	11300000	11700000	10700000	14300000	14600000	18800000	13400000	15800000	19900000	19300000	23600000	13100000	14200000	12300000
3'-Adenylic Acid	106000	128000	151000	225000	236000	241000	258000	283000	244000	74600	85600	81100	61900	48800	54200	56800	60700	69600	262000	284000	269000	34400	96400	51400	94600	102000	79200	134000	121000	127000	43200	41800	40600	42100	50800	40300	50700	64500	59900	107000	75600	80100	96500	124000	117000	110000	68800	75400
Inosine 5'-monophosphate	2230000	1980000	2440000	5170000	4430000	4500000	3810000	4310000	4060000	1030000	1190000	1030000	715000	637000	766000	541000	791000	616000	5040000	4720000	4640000	704000	1190000	793000	1150000	1190000	1170000	1430000	1200000	1440000	855000	1000000	939000	946000	972000	907000	1660000	1970000	1880000	1300000	1280000	1250000	1530000	1620000	1570000	1140000	1070000	1300000
1-Stearidonoyl-Glycerol	1140000	1130000	1180000	1900000	1990000	410000	1440000	1460000	1390000	285000	372000	288000	437000	383000	433000	265000	65600	412000	3050000	3050000	3020000	129000	339000	239000	322000	304000	360000	223000	257000	237000	234000	272000	240000	9	9	9	544000	583000	523000	318000	340000	335000	297000	320000	305000	255000	254000	274000
N-Carbamoyl-L-aspartate	27300	25100	19200	24900	22300	25200	30900	24300	32400	45300	42300	34100	55100	41100	46800	37200	35100	34900	9	9	9	36300	35100	29100	37100	43200	32400	16500	19300	13600	69300	15000	72600	60800	58700	7030	39700	38300	43500	40500	39400	35400	9	9	9	27600	22900	24200
1-α-Linolenoyl-glycerol	17700000	17300000	17800000	31700000	31800000	30200000	25100000	26400000	25200000	14300000	16000000	15700000	24200000	21800000	24000000	17300000	16900000	18000000	22600000	22900000	22600000	10900000	20700000	18000000	25100000	20600000	23200000	9680000	10800000	10200000	968000	1060000	1010000	1450000	1750000	1710000	8210000	9400000	8550000	18400000	17300000	19600000	9460000	10600000	9860000	17300000	18500000	18100000
2-α-Linolenoyl-glycerol	17700000	17800000	17200000	31300000	31800000	30600000	26100000	25800000	25600000	13600000	15600000	15500000	23600000	21200000	23300000	17600000	16400000	17700000	23700000	22600000	21900000	10800000	22100000	16500000	24000000	20900000	23800000	9720000	10100000	9990000	840000	898000	816000	1480000	1600000	1480000	8200000	8880000	8890000	18300000	17500000	18100000	9620000	10400000	10100000	17700000	17500000	18000000
1-Caffeoylquinic acid	23000000	23100000	21600000	52400000	53400000	50400000	21500000	23100000	22800000	37200000	40200000	37500000	70900000	61100000	64100000	61700000	58900000	64900000	38200000	36300000	35300000	19900000	27100000	24300000	19900000	19600000	19600000	71600000	62200000	68300000	1370000	1430000	1340000	34200000	32100000	31100000	41400000	43800000	41700000	32600000	33600000	35200000	40500000	46400000	49400000	23300000	22700000	22000000
Chlorogenic acid (3-O-Caffeoylquinic acid)	39900000	44100000	42500000	55500000	6350000	60100000	5740000	28200000	28300000	40600000	38500000	38200000	90100000	89500000	84800000	6690000	21100000	23000000	45700000	44000000	43200000	19900000	28000000	24600000	42800000	37200000	6440000	43200000	30600000	42700000	61300000	57300000	55700000	379000	418000	406000	186000000	186000000	202000000	44300000	44100000	45800000	69300000	75800000	52400000	19200000	21000000	14100000
Scopoletin-7-O-glucoside (Scopolin)	403000	342000	102000	89300	106000	154000	9	9	9	288000	324000	193000	597000	351000	395000	762000	463000	506000	9	9	9	414000	375000	330000	209000	226000	166000	386000	139000	324000	2100000	2220000	2180000	76400	57400	72000	341000	333000	358000	303000	321000	284000	292000	304000	330000	98900	312000	314000
Cryptochlorogenic acid (4-O-Caffeoylquinic acid)	4060000	4600000	33100000	3800000	57000000	58700000	2900000	20200000	20900000	3530000	4010000	3850000	6210000	74500000	74000000	18500000	16900000	8220000	6050000	38500000	29800000	2770000	15000000	19800000	45200000	45300000	3040000	30800000	28500000	11900000	31000000	25000000	30400000	102000	352000	74700	148000000	147000000	152000000	33900000	32400000	36900000	44100000	44900000	48500000	13400000	12900000	13700000
Neochlorogenic acid (5-O-Caffeoylquinic acid)	21800000	23300000	21300000	47300000	45900000	49600000	20600000	20200000	20900000	34800000	38600000	35300000	70400000	60900000	60000000	65100000	59500000	63200000	35400000	37600000	36300000	16800000	28200000	23100000	18000000	18800000	19500000	66300000	61700000	68500000	1500000	1360000	1490000	32700000	34700000	33400000	38200000	39700000	40800000	34000000	34200000	35900000	45200000	49000000	46400000	21900000	22600000	22100000
1-Linoleoylglycerol	37500	54500	65700	108000	99900	85000	166000	139000	143000	83600	84900	72000	86300	68900	132000	65000	76000	83800	112000	105000	155000	44400	73600	61400	88800	71000	89700	53800	50600	38600	24200	37200	35300	35600	34600	31800	73000	84800	94000	56500	87600	82800	37700	37000	37100	66100	81200	67600
2-Linoleoylglycerol	36700	64800	89100	131000	115000	109000	149000	178000	121000	64700	93400	86900	88700	83900	124000	76000	63200	65000	112000	90500	140000	41100	79300	66600	85700	70800	105000	67100	40400	31400	24500	29700	19100	35700	33000	28200	76200	71600	84500	53000	91700	70900	39400	37300	94500	63700	77100	85500
1-O-Feruloyl-β-D-glucose	132000	125000	135000	54400	51800	50300	235000	235000	228000	129000	102000	119000	270000	205000	248000	272000	158000	243000	234000	236000	239000	160000	102000	122000	233000	272000	262000	145000	132000	164000	856000	740000	851000	38800	47800	40400	566000	466000	559000	524000	590000	589000	270000	250000	271000	403000	494000	466000
Homovanilloylquinic acid	276000	296000	251000	292000	301000	285000	251000	240000	245000	502000	540000	553000	1080000	845000	970000	1130000	972000	991000	180000	157000	174000	268000	385000	342000	462000	393000	477000	792000	726000	749000	9	9	9	17900000	17900000	17600000	125000	127000	137000	1400000	1320000	1380000	560000	519000	583000	577000	620000	590000
6-O-Feruloyl-β-D-glucose	147000	145000	156000	146000	127000	162000	96500	102000	109000	139000	177000	88100	130000	163000	134000	167000	145000	140000	402000	260000	240000	72000	187000	637000	90700	96000	146000	1070000	319000	255000	208000	1480000	210000	486000	428000	489000	500000	594000	594000	242000	255000	180000	1270000	1170000	1070000	906000	890000	938000
1-Oleoyl-Sn-Glycerol	896000	1040000	900000	1230000	973000	1070000	598000	600000	691000	488000	510000	400000	963000	1040000	815000	1130000	1320000	1290000	1430000	1210000	1080000	335000	704000	329000	487000	430000	417000	545000	499000	478000	504000	544000	617000	716000	695000	650000	311000	371000	297000	457000	522000	477000	854000	955000	601000	358000	320000	316000
5-Hydroxy-3,7,3',4'-tetramethoxyflavone (Retusin)	49100	30900	25200	483000	430000	426000	38500	46900	46300	62700	80100	20800	14800	21300	14300	25100	126000	43300	17700	23000	16800	9	9	9	9	17300	22300	9	9	9	19600	22400	24200	9	9	9	7570	39500	22000	233000	124000	183000	9	9	9	193000	41900	91700
glucoacetosyringone	30100	29600	30000	106000	83600	98000	58200	64400	61100	120000	125000	143000	178000	152000	159000	84700	60100	78800	94300	103000	106000	42300	71200	61100	63200	65400	64600	94200	73200	79600	9	9	9	13300	18500	15400	9	9	9	577000	565000	603000	41500	39000	45400	201000	208000	215000
Dehydrodiconiferyl alcohol	925000	1460000	1410000	1630000	1300000	1320000	228000	451000	384000	1770000	1720000	2860000	707000	1830000	853000	1380000	1240000	1170000	697000	418000	829000	691000	978000	1170000	948000	1010000	1490000	3390000	2780000	5280000	150000	81900	127000	160000	146000	180000	7020000	16600000	22400000	913000	947000	1130000	532000	359000	621000	1490000	990000	1210000
Epipinoresinol*	1760000	2500000	2060000	1400000	1580000	1680000	1240000	1310000	1270000	2630000	2550000	2570000	4040000	4070000	3950000	2460000	2900000	2830000	2430000	2710000	2120000	1810000	2870000	2690000	3160000	3100000	3090000	2950000	3480000	3190000	354000	208000	256000	1510000	1800000	1690000	6830000	7330000	7640000	1110000	1190000	1000000	2010000	2280000	2290000	2900000	2870000	3010000
Pinoresinol*	2230000	2260000	1980000	1730000	1700000	1710000	1180000	1210000	1360000	2890000	2790000	2870000	3850000	4260000	4330000	2240000	2390000	2660000	2380000	2560000	2130000	1950000	2970000	2940000	3020000	3340000	3230000	2780000	2720000	3020000	297000	226000	285000	1770000	1680000	1700000	5110000	7070000	7860000	1110000	1060000	1230000	2320000	2020000	2000000	2570000	3010000	2660000
Matairesinol	386000	432000	373000	170000	167000	156000	612000	658000	688000	137000	162000	137000	279000	300000	273000	338000	346000	326000	306000	325000	337000	268000	450000	368000	595000	619000	643000	150000	142000	134000	232000	217000	220000	114000	94800	100000	327000	365000	384000	802000	743000	800000	273000	326000	271000	639000	604000	615000
Glucosyringic Acid	83500	99700	76300	31200	24200	27400	153000	207000	168000	17100	20200	21200	20200	19800	15600	67700	93600	63100	49300	45300	45500	76400	93200	80100	15600	15000	15000	90300	58600	85400	20300	37300	23100	96800	93300	95500	32200	35400	28800	24700	24800	16300	59900	63500	66000	29200	21200	18300
7-Deoxyloganic acid	82400	106000	88000	35200	38700	35500	148000	116000	133000	58800	43300	45600	128000	80600	100000	146000	142000	149000	93000	84600	72100	68800	61300	93600	101000	113000	120000	245000	176000	206000	36300	38900	41200	9	9	9	137000	151000	162000	310000	335000	334000	130000	159000	119000	179000	192000	207000
Isolariciresinol	100000	90100	78900	38800	49300	44500	36700	35600	35600	102000	135000	107000	105000	59200	87900	86600	52500	87300	74800	75900	86900	57000	64100	54900	54400	65900	72900	89600	123000	127000	112000	117000	123000	308000	300000	207000	57500	53900	43800	205000	175000	193000	99100	93700	140000	36300	34900	32100
7-O-Galloyl-D-sedoheptulose	1200000	1230000	1240000	1350000	1330000	1380000	2120000	2130000	2250000	1270000	1150000	1160000	1370000	1200000	1230000	2300000	1840000	2180000	1690000	1830000	1770000	1090000	1350000	1320000	1540000	1450000	1560000	1590000	1460000	1600000	91600	82600	76000	154000	164000	152000	1150000	1210000	1190000	1150000	1130000	1220000	940000	1020000	1030000	1500000	1500000	1500000
Guanosine 5'-monophosphate	2180000	2240000	2180000	4500000	4630000	4250000	2960000	3330000	3250000	721000	676000	663000	232000	227000	332000	524000	296000	522000	4690000	4710000	4640000	383000	350000	397000	759000	652000	783000	1660000	1710000	1680000	633000	796000	751000	590000	631000	588000	556000	800000	711000	985000	923000	921000	1160000	1310000	1240000	695000	636000	754000
Isopentenyladenine-7-N-glucoside	2180000	2000000	2560000	2150000	2240000	2300000	2860000	2550000	2580000	2610000	2840000	2930000	2210000	1550000	2060000	2510000	2800000	2210000	2570000	2640000	2510000	3280000	2780000	2910000	3580000	3480000	3890000	2770000	2460000	3080000	4160000	4030000	3390000	3130000	3050000	3190000	2720000	2540000	2920000	4500000	4090000	5280000	3430000	3640000	3980000	3070000	2430000	2800000
Scopoletin-7-O-glucuronide	321000	240000	258000	238000	170000	485000	105000	177000	66000	338000	259000	374000	857000	465000	393000	341000	333000	324000	280000	373000	320000	365000	348000	285000	201000	193000	618000	754000	775000	777000	69400	56300	57800	364000	309000	407000	209000	179000	245000	446000	443000	419000	283000	478000	306000	131000	279000	201000
3-O-Feruloylquinic acid	30600	21800	24100	27200	9	36700	9	9	9	49500	42300	15400	75800	73800	95000	36100	77100	44500	9	9	9	15700	37500	32700	12100	57900	54400	55500	24100	91000	9	9	9	240000	344000	347000	40100	47200	57200	30200	40200	45300	37800	69300	46000	9	9	9
Chlorogenic acid methyl ester	103000	106000	130000	73000	92200	80300	25400	31000	33600	112000	108000	116000	71500	69300	40700	135000	148000	149000	106000	140000	136000	79000	121000	100000	72900	65800	64800	369000	401000	430000	24500	17100	38600	9	9	9	51100	63400	51800	173000	192000	200000	166000	178000	195000	72800	79900	68800
1-O-Feruloylquinic acid	421000	283000	138000	444000	131000	183000	51200	116000	98900	527000	151000	307000	439000	644000	780000	337000	763000	323000	187000	250000	244000	184000	425000	246000	248000	519000	227000	1090000	492000	689000	73800	67500	9	285000	316000	250000	369000	252000	266000	187000	357000	413000	540000	218000	570000	220000	168000	136000
Fraxetin-8-O-glucoside (Fraxin)	9	9	9	36000	19600	21500	68700	77200	60800	76200	53300	65700	87600	110000	118000	50000	65300	64900	73800	73700	88600	9	9	9	113000	98700	127000	40400	45400	61900	28400	34600	22100	9	15500	13400	17000	9	15200	61700	60700	81400	126000	78700	118000	99800	104000	81300
Sinapaldehyde-4-O-Glucoside	9	9	9	36000	19600	21500	68700	77200	60800	76200	53300	65700	87600	110000	118000	50000	65300	64900	73800	73700	88600	9	9	9	113000	98700	127000	40400	45400	61900	28400	34600	22100	9	15500	13400	17000	9	15200	61700	60700	81400	126000	78700	118000	99800	104000	81300
Trihydroxycinnamoylquinic acid	479000	471000	514000	385000	418000	386000	290000	305000	327000	230000	225000	203000	221000	186000	202000	574000	535000	511000	288000	292000	293000	187000	266000	221000	302000	289000	303000	460000	445000	466000	38300	46000	32100	75200	73100	72300	808000	893000	821000	523000	501000	545000	709000	774000	772000	226000	246000	251000
3,5,7,3'4'-Pentamethoxyflavone	86000	88200	87000	1350000	1360000	1400000	363000	342000	373000	70900	74800	65400	214000	64500	138000	63900	473000	252000	912000	1010000	1050000	19700	26400	20000	20400	70200	49300	34500	13300	25200	66100	53500	65600	19500	10800	17900	149000	253000	198000	1370000	756000	944000	97600	65100	78400	1700000	51000	773000
3',4',5',5,7-Pentamethoxyflavone	426000	434000	404000	5790000	6000000	6280000	1720000	1620000	1620000	241000	191000	219000	917000	265000	586000	350000	1950000	1170000	4680000	4510000	4330000	56000	117000	74400	102000	337000	209000	138000	59400	83000	336000	192000	259000	70200	34300	60900	802000	1050000	777000	7080000	3360000	5250000	433000	237000	378000	10500000	188000	5040000
Syringin	69200	394000	919000	86900	53400	186000	92300	152000	411000	369000	93600	217000	127000	138000	767000	161000	113000	284000	232000	258000	225000	279000	529000	493000	70200	136000	231000	242000	95300	223000	4400000	4290000	4820000	9	9	9	1090000	1040000	1410000	2800000	1600000	334000	498000	221000	280000	78100	194000	114000
Blumenol C glucoside	108000	134000	117000	55100	62400	66700	106000	63800	56800	62900	47100	37300	39600	24400	16500	101000	104000	95500	85700	55600	52400	19600	66700	45700	111000	78600	86900	59800	53400	57600	9	9	9	9	9	9	9	9	9	35200	34600	33900	65200	63900	76800	9	9	9
Feruloyl syringic acid	71200	81900	72900	84200	50500	51100	65600	49000	37500	61200	58900	51200	45700	45500	17600	57300	74400	46100	45300	61600	70600	34800	75700	71600	51900	67300	53700	55000	49600	59500	610000	573000	582000	93400	110000	110000	99500	66000	80500	74700	63800	92700	66800	63700	53700	29900	30300	24900
5,4'-Dihydroxy-3,6,7,3'-tetramethoxyflavone	19600	17300	11300	271000	246000	254000	62000	64100	67200	9	9	9	30800	13700	28600	14000	66600	59700	90400	108000	89600	9	16600	9	14300	19600	10200	14600	11400	14400	47400	24500	41200	9	9	9	35000	36600	28400	246000	80000	106000	17800	13800	13300	249000	12000	89500
Geniposidic acid	151000	112000	84000	110000	135000	144000	133000	119000	110000	248000	114000	149000	98500	54600	105000	140000	235000	240000	153000	150000	127000	156000	177000	216000	129000	185000	125000	100000	281000	115000	201000	204000	228000	147000	229000	229000	200000	142000	146000	57700	95200	66200	57700	55900	77300	76600	142000	101000
Riboflavin (Vitamin B2)	1410000	1490000	1640000	1350000	1320000	1260000	2960000	2990000	2640000	1610000	2380000	1650000	2120000	2880000	2610000	1750000	2910000	2320000	1350000	1260000	1330000	902000	2170000	1590000	2720000	2630000	2510000	1730000	1610000	1680000	771000	962000	1060000	880000	961000	1020000	880000	1080000	1180000	1590000	2110000	2490000	3490000	3160000	3460000	2740000	1970000	2310000
Dihydrosphingosine-1-Phosphate	2990	3990	3660	6740	8420	6950	5790	7850	6060	1350	3640	1470	3120	2460	2060	3750	4250	3860	10400	10700	10400	2530	3520	1900	2970	3810	1740	12000	7410	6230	1940	1460	1660	2460	3770	2820	9	9	9	2480	2750	2240	4760	7330	3070	3940	3970	1620
Succinyladenosine	23000000	25400000	23800000	24600000	28300000	26100000	30700000	29400000	29900000	15800000	19200000	15100000	13700000	15100000	13200000	14500000	16500000	13000000	26800000	27000000	23200000	6220000	16000000	10300000	39200000	34200000	32900000	12100000	11700000	10900000	1980000	1980000	2270000	6420000	5780000	5170000	30500000	37200000	30200000	20600000	21000000	19800000	33000000	35800000	33400000	14500000	13900000	12800000
Isofraxidin-7-O-glucoside	1130000	1200000	1380000	1030000	909000	974000	868000	873000	958000	1020000	967000	955000	691000	644000	672000	561000	469000	492000	375000	341000	438000	437000	433000	446000	868000	914000	1120000	397000	356000	410000	1760000	1930000	1940000	422000	383000	412000	449000	399000	462000	2420000	2640000	2610000	1400000	1360000	1590000	663000	708000	753000
Fraxidin-8-O-glucoside	76400	93400	113000	73000	63300	89200	143000	139000	127000	95100	102000	90100	88500	94300	72500	141000	116000	115000	110000	124000	117000	44500	68900	54500	184000	174000	146000	53800	83200	43100	1350000	819000	594000	9	9	9	110000	86000	75100	212000	290000	275000	148000	108000	126000	421000	317000	274000
S-(5'-Adenosy)-L-homocysteine	5970000	6790000	5060000	11800000	11400000	10400000	13000000	12600000	14400000	21200000	17800000	19300000	11200000	3220000	8810000	19400000	1610000	9790000	17500000	19000000	15400000	8840000	11600000	9460000	8890000	11300000	11500000	9680000	9230000	12600000	335000	295000	586000	925000	980000	927000	168000	244000	258000	19300000	16600000	16200000	6840000	9270000	11000000	23100000	25300000	28300000
1-O-Sinapoyl-β-D-glucose	9	9	9	9	16200	28200	21700	51300	46500	23200	28200	21000	33900	30200	43000	46200	26300	35100	48100	52900	60500	16400	21000	25200	9	29800	25400	23300	24100	20800	27500	26300	27800	13700	15900	11900	35900	35400	35900	37800	23000	33500	54900	37700	62300	17600	32100	34300
5-Hydroxy-6,7,8,3',4'-pentamethoxyflavone	107000	111000	115000	2850000	2770000	2760000	506000	554000	560000	114000	107000	108000	279000	104000	201000	82100	592000	343000	1300000	1290000	1230000	23400	41700	27800	35100	160000	99000	50600	26300	42000	135000	88200	102000	26800	13400	21500	288000	389000	321000	2090000	1230000	1720000	145000	86200	117000	2330000	84600	1140000
ethyl rosmarinate	87700	116000	94700	2380000	2400000	2650000	521000	458000	496000	105000	98700	94400	263000	93800	191000	78900	592000	326000	1140000	1180000	1100000	18000	30400	24000	27700	142000	79500	55200	18300	29900	103000	85600	97000	20800	14600	20500	262000	354000	269000	1890000	1080000	1470000	136000	70400	102000	2150000	60200	1100000
Geniposide	1440000	595000	452000	619000	422000	228000	1860000	1480000	615000	1470000	628000	418000	113000	114000	168000	267000	722000	416000	211000	247000	345000	203000	699000	412000	750000	645000	200000	93900	70900	300000	2080000	1720000	2170000	308000	191000	246000	142000	126000	162000	2010000	1970000	1170000	613000	1340000	429000	525000	344000	1280000
2-O-Galloylmucic acid Dimethyl Ester	42400	33600	40500	78000	83900	78900	58200	75400	73100	38300	26000	44600	38100	20500	29400	56000	32800	35300	25400	26200	26100	28500	43600	25500	43500	39700	23500	23400	18500	36900	9	9	9	9	9	9	28600	35400	40500	9	9	9	22000	38300	24900	19700	17300	21000
5,7,4'-Trihydroxy-3,6,3',5'-Tetramethoxyflavone	1980000	2080000	2000000	487000	499000	512000	416000	431000	416000	347000	382000	347000	465000	436000	483000	774000	820000	803000	738000	727000	786000	483000	815000	615000	328000	349000	341000	709000	705000	648000	47900	43600	47700	45400	56400	44300	9	9	9	717000	755000	739000	556000	583000	543000	1390000	1190000	1230000
Piceid	888000	864000	900000	693000	716000	653000	759000	663000	700000	918000	765000	767000	1890000	1450000	1560000	1350000	1110000	1200000	954000	874000	956000	1700000	1510000	1540000	1080000	1080000	1170000	897000	830000	871000	324000	327000	346000	489000	451000	461000	508000	495000	552000	1060000	843000	1040000	695000	676000	729000	769000	819000	870000
N-Glucosyl-p-coumaroylputrescine	51800	52200	53400	64500	59800	68000	46600	50300	47600	37500	42300	49100	28900	30500	28900	36400	25800	35100	9	9	9	22700	42300	35100	21800	17100	18600	53500	51600	59400	9	9	9	39800	32800	34600	18700	25600	20300	154000	168000	180000	28100	34000	28600	19900	15100	22500
S-Adenosylmethionine	495000	528000	501000	1040000	1060000	1160000	830000	961000	825000	2280000	1200000	1390000	2730000	1270000	1700000	2260000	1200000	1090000	1510000	1450000	1640000	1430000	1120000	1230000	868000	827000	931000	1870000	1590000	1710000	815000	1130000	1350000	604000	600000	727000	1080000	1470000	1060000	3210000	3230000	3460000	2150000	2370000	1480000	2300000	1850000	1890000
Theaflagallin	594000	582000	613000	513000	498000	509000	1100000	1060000	1080000	8920	157000	524000	520000	588000	1530000	239000	640000	988000	367000	296000	433000	23600	1230000	812000	335000	71800	180000	181000	273000	103000	9	9	9	9	9	9	228000	426000	304000	74200	77900	87800	2970000	3180000	2510000	340000	84600	141000
Apigenin-8-C-Arabinoside	1870000	2190000	2590000	1230000	1200000	1100000	1220000	1370000	1280000	2120000	3300000	2380000	2020000	2800000	2430000	1660000	2220000	1870000	1650000	1640000	1800000	1430000	3820000	2630000	1520000	1720000	1380000	4980000	4670000	4420000	92100	137000	96200	197000	125000	175000	5760000	5950000	5160000	4950000	4940000	4860000	2190000	2370000	2910000	2180000	2190000	1900000
Benzyl-(2''-O-xylosyl)glucoside	2800000	2990000	2640000	1300000	1360000	1670000	2660000	2560000	3430000	1220000	1470000	1610000	1150000	999000	774000	1490000	1260000	986000	1780000	2220000	1580000	1870000	2000000	2080000	1540000	2280000	1950000	849000	933000	692000	350000	213000	241000	133000	277000	146000	138000	158000	123000	2960000	4730000	2850000	1230000	1380000	1180000	1840000	1820000	2050000
Delta-Tocopherol	351000	397000	391000	3260000	3070000	2910000	1270000	1380000	1360000	194000	130000	137000	535000	182000	375000	157000	820000	476000	6010000	6100000	5980000	65900	112000	45300	77000	255000	161000	97800	49000	76600	127000	88600	104000	45000	27300	41300	1070000	720000	831000	2610000	1620000	2230000	553000	260000	374000	2820000	128000	1460000
Uridine 5'-diphosphate	227000	214000	187000	292000	271000	295000	314000	318000	326000	450000	443000	389000	215000	153000	172000	331000	292000	266000	373000	347000	364000	378000	428000	374000	345000	316000	309000	363000	351000	300000	124000	121000	124000	172000	214000	199000	158000	189000	162000	302000	307000	294000	281000	277000	195000	443000	382000	384000
5,6,7,8,3',4'-Hexamethoxyflavanone	47300	40300	22500	1400000	1560000	1400000	186000	174000	164000	725000	833000	991000	132000	156000	136000	60700	150000	99000	95000	103000	88800	464000	891000	636000	583000	609000	551000	48500	151000	67000	9	9	9	9	73400	209000	18600	65100	37900	324000	264000	302000	63100	18600	54200	203000	32400	107000
Piceatannol-3'-O-glucoside	120000	143000	80300	46500	49800	14300	12300	54100	39700	80600	119000	172000	65200	67900	76100	71500	104000	50100	17400	24500	57600	42000	78200	98500	76800	69300	99200	9	9	9	97100	85100	104000	9	9	19000	9	9	9	50100	85900	214000	35600	53100	83300	45800	190000	73300
Luteolin-8-C-arabinoside	203000	271000	279000	147000	206000	228000	124000	93400	112000	193000	9	232000	132000	106000	118000	64900	90800	95500	202000	309000	249000	29400	139000	61300	118000	89200	84700	215000	219000	300000	535000	441000	584000	148000	83200	74400	79300	88300	133000	632000	637000	617000	270000	339000	256000	178000	162000	214000
Kaempferol-3-O-arabinoside	120000000	127000000	134000000	81300000	83000000	82000000	79100000	70900000	88000000	63300000	133000000	71300000	9	9	9	71300000	119000000	77900000	167000000	137000000	101000000	52100000	146000000	87100000	107000000	92700000	78600000	102000000	100000000	78600000	24400000	22700000	25700000	106000000	96600000	115000000	23600000	16500000	31100000	15300000	13800000	21700000	13400000	16100000	16600000	46200000	62000000	43200000
Syringaresinol	10700	15500	13900	13600	10800	9000	45400	52500	51000	20200	22700	23500	11500	14100	9600	15000	16400	18200	31300	26900	27700	5960	16100	13200	79000	77000	74500	29200	20800	26100	2660	2140	2400	56900	54100	56100	76300	75900	86400	12300	7890	7610	23400	23300	28700	14500	15600	14700
Sucrose-6-phosphate	103000	297000	298000	451000	478000	480000	702000	688000	729000	606000	532000	488000	401000	383000	417000	415000	395000	415000	571000	565000	554000	395000	306000	481000	480000	730000	663000	620000	606000	567000	240000	273000	285000	73600	317000	69900	627000	670000	712000	522000	494000	452000	377000	407000	385000	367000	582000	383000
Trehalose 6-phosphate	771000	755000	694000	1200000	1140000	1330000	2450000	2380000	2590000	1590000	1640000	1560000	1260000	1110000	1140000	1250000	1070000	1220000	1820000	1850000	1870000	2050000	1560000	1770000	1810000	1960000	1600000	2400000	2480000	2010000	642000	512000	464000	1300000	1250000	1160000	2460000	2250000	2130000	1030000	815000	1330000	956000	972000	993000	1810000	1870000	1840000
Acetylcatalpol	173000	199000	188000	106000	75700	107000	492000	336000	612000	241000	111000	215000	143000	192000	145000	123000	93000	105000	252000	287000	215000	145000	276000	253000	173000	190000	142000	437000	255000	453000	99600	49800	77400	169000	136000	141000	337000	484000	352000	82500	65700	247000	341000	180000	377000	435000	498000	572000
LysoPE 14:0(2n isomer)	42800	48900	40700	84200	111000	84900	64500	78400	94300	42400	64400	52000	48900	42100	38400	30300	26500	17700	65000	75800	53700	19500	59500	43400	36300	33200	37300	38600	41500	34300	49600	48100	43900	18300	26300	14600	14000	11500	15100	27100	24400	37500	32100	30100	27100	66800	50600	63000
LysoPE 14:0	325000	297000	319000	604000	564000	625000	755000	771000	763000	319000	360000	353000	228000	218000	208000	175000	161000	144000	457000	457000	491000	124000	325000	176000	275000	220000	229000	252000	225000	201000	56600	63900	64600	60400	64200	62200	86300	97900	86500	225000	217000	213000	180000	176000	148000	412000	356000	416000
Cycloartenol	2000000	2070000	1910000	1680000	1840000	1790000	1670000	1650000	1640000	1570000	1530000	1590000	1560000	1660000	1650000	1430000	1680000	1620000	1530000	1640000	1540000	1780000	1630000	1680000	1580000	1660000	1690000	1570000	1650000	1580000	1100000	1060000	963000	1010000	965000	889000	847000	776000	749000	823000	824000	823000	791000	816000	870000	870000	865000	847000
Taraxerol	61400	128000	102000	71800	75800	132000	133000	215000	156000	98500	154000	97000	9	9	9	91300	131000	9	52300	90900	129000	136000	193000	94100	127000	129000	93600	125000	130000	71300	9	9	9	9	9	9	87700	108000	88900	54600	123000	141000	163000	128000	121000	47500	126000	70700
Adenosine 5'-diphosphate	1550000	3730000	1320000	3210000	3340000	3090000	3220000	3490000	4250000	2090000	2360000	2220000	1700000	1200000	1330000	1500000	1140000	1370000	4460000	4260000	3980000	2390000	2950000	2100000	2690000	2190000	2320000	2360000	2590000	1820000	654000	700000	627000	1180000	1200000	1070000	1180000	2020000	1300000	2310000	2470000	2390000	2570000	2270000	1730000	2850000	2120000	2070000
Theaflavic acid	185000	225000	219000	71800	90900	105000	105000	109000	115000	148000	128000	124000	176000	185000	175000	223000	229000	219000	45300	14500	15600	121000	109000	112000	148000	117000	153000	237000	218000	276000	15900	17500	17500	66800	63400	62200	9	9	9	308000	317000	289000	284000	307000	346000	138000	155000	164000
Kaempferol-3-O-rhamnoside (Afzelin)(Kaempferin)	98900	97400	94500	9	49500	47000	9	9	9	68800	391000	70700	90300	9	73300	534000	93200	9	85500	126000	113000	59400	54000	71700	77900	472000	9	9	9	9	32300000	31100000	34800000	300000000	302000000	306000000	213000	84300	72400	106000	65700	76900	109000	51700	78400	10900000	13400000	12000000
Apigenin-7-O-glucoside(Cosmosiin)*	16000000	18800000	13700000	20500000	20400000	22800000	21900000	20900000	21700000	12200000	17800000	12400000	27700000	33600000	32100000	24200000	26800000	25900000	13500000	16400000	13400000	11100000	27100000	16000000	28200000	28100000	26900000	18400000	21600000	21500000	16700000	17700000	16900000	6490000	6330000	6220000	86100000	101000000	81900000	22700000	22600000	22600000	34200000	34200000	32400000	76800000	64200000	66500000
Apigenin-6-C-glucoside (Isovitexin)*	1100000	1080000	1040000	350000	335000	349000	2410000	2580000	2610000	644000	568000	731000	777000	579000	644000	2410000	2050000	2260000	4020000	3530000	3570000	881000	631000	906000	296000	317000	324000	4260000	4050000	4300000	9	9	9	11000	9	14700	8330000	8200000	7070000	4670000	4950000	4990000	1780000	2130000	2030000	3090000	3120000	2880000
Apigenin-8-C-Glucoside (Vitexin)*	1030000	1110000	1120000	299000	319000	272000	2360000	2030000	2640000	696000	600000	735000	737000	563000	691000	2430000	1810000	2130000	3600000	3630000	3430000	919000	687000	823000	298000	259000	334000	4170000	3990000	4270000	9	9	9	15900	9	9	7930000	7590000	7020000	4330000	4200000	5010000	2010000	2060000	1970000	3020000	2920000	2630000
Apigenin-4'-O-glucoside*	16900000	20100000	15100000	21800000	21600000	22100000	23100000	23000000	23300000	12900000	15800000	13200000	30400000	35800000	32000000	26900000	30200000	24800000	15800000	17200000	14700000	11200000	28600000	16900000	28600000	28500000	28700000	18300000	24500000	22300000	19700000	19500000	17300000	6610000	5640000	6500000	81800000	94000000	91000000	25600000	23600000	23700000	35300000	37800000	34200000	70900000	71800000	70400000
3,5,6,7,8,3',4'-Heptamethoxyflavone	266000	265000	251000	3840000	3680000	3910000	1100000	1150000	1080000	253000	175000	196000	440000	144000	280000	120000	670000	375000	4510000	4580000	4130000	36400	64100	50400	63600	275000	170000	78000	40200	67500	140000	129000	132000	67100	51300	43600	877000	775000	828000	1800000	1540000	1700000	503000	216000	382000	1440000	162000	773000
Ellagic acid-4-O-Xyloside	8870000	10300000	9240000	2790000	2830000	3260000	10300000	7240000	9610000	16000000	14000000	12000000	5070000	4520000	4330000	8790000	7610000	7410000	10700000	11100000	9550000	6890000	6520000	6850000	5950000	5620000	5590000	5770000	5220000	5600000	22500000	23500000	7380000	196000000	190000000	178000000	2150000	2440000	2170000	3850000	3890000	4210000	627000	1560000	1400000	3520000	3760000	3730000
Quercetin-3-O-xyloside (Reynoutrin)	27200000	16700000	27500000	14800000	14400000	21300000	44000000	61700000	70600000	34000000	38200000	30500000	6050000	10500000	11000000	10800000	23400000	23800000	11900000	10900000	18700000	15500000	20100000	26000000	8370000	9480000	7820000	28600000	20900000	27900000	97300000	68900000	91900000	320000000	227000000	217000000	12300000	15600000	10800000	7370000	8830000	8380000	14800000	7790000	9850000	10100000	8580000	10400000
6-O-Caffeoylarbutin	5650000	5090000	5590000	5490000	5590000	6160000	1400000	1790000	2480000	2040000	1580000	1880000	3620000	2920000	3160000	1390000	1600000	2470000	4410000	4390000	4150000	2100000	2740000	2820000	3760000	4700000	5230000	1260000	2730000	1610000	9	9	9	2320000	2910000	3320000	9	9	9	13800000	14700000	14800000	1540000	2360000	2120000	7660000	6810000	7310000
Naringenin-7-O-glucoside (Prunin)	2410000	2530000	2440000	2630000	2640000	2930000	2270000	2140000	2150000	2150000	1580000	1410000	4150000	3440000	2310000	2570000	1850000	2820000	2950000	1420000	1870000	1520000	1960000	1160000	3660000	3920000	4120000	1570000	1270000	1810000	7970000	9420000	12600000	2570000	2420000	2400000	1640000	1890000	1960000	5540000	7300000	11300000	1610000	1540000	1120000	8940000	5060000	4510000
Phloretin-2'-O-glucoside (Phlorizin)	95100	91000	94500	41600	52900	50700	144000	157000	178000	78000	81300	61200	401000	374000	389000	201000	165000	172000	158000	172000	174000	228000	428000	416000	202000	248000	247000	198000	190000	224000	1200000	1220000	1440000	579000	691000	652000	122000	99500	134000	223000	268000	264000	105000	97100	120000	225000	222000	212000
LysoPE 15:1(2n isomer)	61500	58800	58800	117000	153000	149000	121000	113000	143000	149000	174000	125000	203000	179000	179000	304000	308000	254000	234000	258000	258000	162000	304000	233000	104000	93900	82600	428000	462000	417000	9	9	32200	92800	97900	95400	9	9	9	118000	83100	98000	127000	152000	172000	128000	117000	115000
LysoPE 15:1	149000	173000	143000	321000	396000	311000	318000	318000	308000	182000	168000	170000	175000	178000	135000	117000	83200	121000	282000	265000	244000	105000	179000	106000	129000	91100	101000	148000	159000	115000	302000	98200	108000	68700	64400	72200	50600	62300	60600	144000	134000	143000	110000	90000	82900	138000	134000	123000
N'-p-Coumaroylagmatine-glucoside	614000	455000	606000	1060000	1030000	991000	851000	959000	934000	743000	598000	632000	1550000	1540000	1220000	931000	681000	758000	852000	769000	632000	699000	947000	630000	984000	965000	920000	891000	781000	916000	335000	307000	369000	273000	280000	240000	1710000	1810000	1760000	694000	698000	670000	724000	706000	662000	1300000	1310000	1030000
LysoPE 15:0(2n isomer)	142000	140000	153000	387000	377000	338000	335000	315000	287000	276000	344000	227000	107000	104000	117000	97000	117000	96400	368000	369000	351000	102000	201000	139000	133000	98900	84100	228000	179000	140000	52800	70100	48900	54600	49600	48300	56900	79300	59000	215000	184000	166000	113000	109000	82900	234000	200000	180000
LysoPE 15:0	144000	141000	129000	355000	354000	369000	319000	311000	305000	298000	298000	247000	116000	112000	113000	127000	119000	102000	313000	362000	327000	94800	238000	124000	117000	103000	84100	206000	197000	145000	54200	62600	66400	56300	53400	54600	64700	98900	59500	179000	188000	160000	116000	142000	87700	279000	221000	185000
Catechin gallate*	686000000	720000000	731000000	538000000	612000000	588000000	638000000	595000000	707000000	685000000	677000000	635000000	676000000	748000000	750000000	743000000	739000000	709000000	663000000	636000000	598000000	665000000	707000000	712000000	719000000	740000000	720000000	708000000	678000000	705000000	35400000	37600000	32600000	6450000	7430000	7030000	563000000	560000000	561000000	538000000	590000000	564000000	740000000	713000000	758000000	733000000	746000000	719000000
Epicatechin gallate*	747000000	736000000	742000000	562000000	632000000	627000000	668000000	670000000	701000000	699000000	663000000	648000000	667000000	752000000	732000000	740000000	743000000	692000000	656000000	647000000	672000000	666000000	720000000	675000000	735000000	738000000	732000000	649000000	700000000	728000000	34400000	36700000	35000000	6100000	8230000	7350000	537000000	597000000	548000000	559000000	587000000	592000000	732000000	701000000	727000000	720000000	727000000	739000000
Menatetrenone (Vitamin K2)	6240000	1320000	5050000	964000	1230000	5020000	5140000	1540000	4240000	1460000	2700000	1990000	4400000	2710000	1580000	1590000	1200000	878000	1310000	1380000	4760000	1410000	4430000	1240000	939000	1360000	874000	1230000	1150000	2300000	2100000	1360000	4450000	1680000	1390000	823000	775000	842000	1150000	1770000	1160000	1130000	4580000	967000	1230000	909000	1120000	1050000
Acacetin-7-O-glucoside (Tilianin)*	216000	212000	223000	362000	363000	408000	92200	115000	113000	66500	103000	67200	292000	310000	289000	417000	432000	396000	161000	152000	163000	424000	1010000	651000	372000	382000	338000	330000	263000	285000	9	79100	70300	75900	189000	250000	625000	765000	654000	2090000	2310000	2310000	934000	1040000	857000	252000	272000	244000
Acacetin-7-O-galactoside*	449000	423000	415000	850000	807000	836000	159000	150000	176000	121000	132000	107000	537000	545000	567000	853000	927000	899000	283000	283000	256000	845000	2120000	1350000	799000	794000	647000	601000	543000	539000	64300	53800	78700	40300	33000	64600	1430000	1640000	1330000	4580000	5270000	5020000	1860000	1870000	1670000	549000	554000	522000
LysoPE 16:3	51600	56300	45900	53700	60900	61300	49900	44900	57300	27000	34500	32900	33500	36300	36400	19200	22400	21800	38200	37100	34600	16200	33200	22000	22600	13900	26600	20500	18200	18700	9	9	9	9	9	9	12300	12800	13200	27800	25500	24000	22500	35400	27800	70500	75900	71500
Ellagic acid-4-O-rhamnoside	61100	46900	66600	64800	61900	67200	36000	77800	76600	70700	42900	67000	48500	45700	48300	71000	43400	67900	116000	94500	80900	37300	67000	52800	64700	42700	46000	79300	86600	80800	32000	38800	25900	1080000	988000	1170000	19800	26400	17500	268000	260000	219000	100000	120000	122000	154000	128000	130000
Isorhamnetin-3-O-arabinoside	36400	64600	48200	42100	15600	63400	84200	127000	122000	93400	84600	69200	35500	45000	34800	87600	26600	36400	57700	52800	49100	42700	29500	41200	20600	36200	16300	9	9	9	347000	283000	350000	646000	586000	721000	87000	90700	113000	15800	10700	19800	9	9	9	28300	48500	45700
Kaempferol-3-O-galactoside (Trifolin)	57900000	56700000	64000000	40100000	42700000	41000000	33800000	42000000	30800000	56300000	34600000	39100000	39500000	40800000	38600000	45400000	39000000	37600000	72600000	68300000	75700000	44500000	41000000	41000000	60700000	65100000	53800000	38600000	37000000	34900000	34900000	38300000	40200000	8720000	11300000	10100000	13500000	12300000	12500000	125000000	129000000	130000000	57100000	58700000	62200000	72700000	73800000	68200000
Luteolin-8-C-glucoside (Orientin)	3320000	3960000	3830000	837000	2300000	762000	1540000	1470000	1350000	1330000	1610000	1660000	1600000	1650000	1600000	9	820000	746000	2330000	2510000	2470000	925000	2030000	1430000	985000	1030000	1040000	2380000	2590000	2720000	3380000	4820000	2640000	484000	634000	935000	12500000	4730000	4450000	2400000	2710000	2100000	2040000	1900000	1910000	2480000	2430000	2160000
Kaempferol-3-O-glucoside (Astragalin)	22900000	23700000	23000000	9	9	16500000	11900000	11400000	9	24800000	31200000	25300000	21100000	27800000	28300000	21200000	28100000	19900000	9	10700000	20000000	15600000	41600000	25600000	22700000	21000000	20000000	35200000	33500000	32500000	5920000	7300000	29400000	8380000	12300000	19000000	26600000	30100000	26000000	38900000	39700000	40300000	34000000	33200000	30300000	27100000	25100000	9
Quercetin-3-O-rhamnoside(Quercitrin)	7160000	6530000	10700000	2170000	1560000	1540000	281000000	253000000	263000000	13300000	8190000	8890000	1550000	311000	2440000	23800000	22200000	20600000	9610000	9460000	8450000	2880000	10700000	5440000	4600000	3910000	4880000	192000000	9	173000000	3150000	9	1590000	7540000	7690000	7080000	3920000	4040000	4000000	4040000	2360000	4220000	1870000	1120000	1640000	1450000	3790000	1730000
Myricetin-3-O-arabinoside*	7860000	9690000	8090000	3930000	4110000	3870000	8250000	7190000	8610000	13600000	11400000	10600000	8750000	7650000	8330000	9890000	9330000	12800000	13500000	13100000	12800000	7080000	9320000	6830000	8310000	7910000	7330000	11400000	10200000	11500000	1530000	1480000	1460000	7760000	10700000	11500000	2820000	3080000	2790000	6220000	7640000	6400000	2560000	2870000	2810000	9270000	9440000	8140000
Myricetin-3-O-xyloside*	6960000	8070000	7920000	4390000	4130000	3810000	8760000	8140000	8540000	12600000	11500000	11000000	9510000	8260000	8880000	12700000	9090000	11100000	12400000	13000000	12700000	6280000	9170000	7040000	8120000	8490000	7150000	10700000	11800000	10700000	1430000	1570000	1410000	9250000	11100000	11200000	2470000	2940000	2710000	5930000	7030000	6360000	2700000	2630000	2540000	9040000	8070000	8980000
Aromadendrin-7-O-glucoside	8920000	9000000	7550000	3290000	3240000	3550000	4060000	3810000	4190000	8260000	8760000	7070000	10400000	10500000	9510000	6870000	5680000	6400000	7220000	7420000	7410000	6960000	10200000	10400000	4880000	4680000	4770000	9220000	8480000	10900000	24800000	25200000	27200000	1710000	1620000	1610000	10200000	12900000	11200000	17200000	15200000	18700000	8520000	6590000	7760000	9640000	9490000	7750000
Eriodictyol-7-O-glucoside	3880000	2660000	3500000	2280000	2760000	9	9	1760000	9	2080000	9	2610000	7580000	10700000	7270000	9	2360000	2390000	1550000	9	1210000	2110000	2910000	2370000	9	2370000	3140000	2420000	2180000	2110000	5470000	6880000	9730000	8770000	3840000	6040000	6490000	6430000	16700000	9	4010000	3540000	8630000	7400000	7960000	3770000	2530000	3830000
Eriodictyol-3'-O-glucoside	2990000	2740000	2890000	1920000	2180000	2520000	1090000	1060000	1060000	1240000	1270000	1320000	566000	534000	526000	1190000	815000	1120000	2400000	2420000	2580000	932000	874000	1020000	1190000	1100000	1100000	1550000	1590000	1450000	1760000	1690000	1770000	3000000	3200000	3380000	1450000	1430000	1500000	4840000	5040000	5970000	931000	983000	926000	2830000	2910000	2960000
Taxifolin-3-O-rhamnoside (Astilbin)	3850000	4130000	3830000	1410000	1420000	1530000	897000	1020000	1080000	1080000	850000	963000	600000	473000	502000	629000	444000	518000	1630000	1510000	1500000	573000	545000	676000	902000	1010000	1070000	702000	715000	668000	826000	600000	827000	1100000	1000000	916000	2210000	2130000	2160000	2410000	2630000	2730000	396000	368000	337000	3250000	3740000	3250000
Phylloquinone (Vitamin K1)	38700	39200	36300	44200	38600	36100	43100	41300	35800	32300	24400	33900	39200	37500	32800	36100	33900	41500	31800	41600	34900	34800	41100	40300	38900	39500	42900	36100	38400	37900	37500	40600	35800	38300	32500	33100	33100	34200	39500	38600	38100	31900	31900	36900	28000	30800	34900	32600
LysoPE 16:1(2n isomer)	3990000	4510000	3940000	6090000	5740000	5870000	8080000	8060000	5250000	2920000	3880000	3300000	2010000	2040000	2030000	1710000	1660000	1680000	6000000	6350000	6190000	1240000	3300000	2400000	1290000	1280000	1190000	3190000	2870000	2980000	226000	216000	246000	67700	82100	92100	690000	803000	697000	3080000	3100000	2740000	1980000	2320000	2050000	5810000	5370000	5370000
LysoPE 16:1	5060000	4960000	4890000	6520000	6380000	6300000	8270000	7690000	7610000	3490000	4120000	3380000	2280000	2530000	2300000	1800000	2030000	2020000	6850000	7210000	7010000	1590000	3780000	2540000	1420000	1390000	1340000	3650000	3500000	3460000	325000	300000	197000	266000	110000	126000	757000	1010000	981000	3320000	3470000	3330000	2330000	2420000	2030000	6470000	6130000	6050000
Sieboldin	3880000	2660000	3500000	2280000	2760000	9	9	1760000	9	2080000	9	2610000	7580000	10700000	7270000	9	2360000	2390000	1550000	9	1210000	2110000	2910000	2370000	9	2370000	3140000	2420000	2180000	2110000	5470000	6880000	9730000	8770000	3840000	6040000	6490000	6430000	16700000	9	4010000	3540000	8630000	7400000	7960000	3770000	2530000	3830000
Epicatechin glucoside	5130000	4440000	4870000	6180000	5990000	6850000	4230000	4620000	4750000	2330000	1710000	1620000	7770000	7320000	7190000	4090000	3680000	3740000	6740000	6670000	6220000	6170000	5030000	4970000	7720000	9120000	9100000	3070000	3460000	3940000	3880000	4900000	5110000	1620000	840000	1270000	14500000	13300000	15000000	1330000	1430000	1490000	2860000	3890000	3080000	9520000	10300000	9910000
3-Hydroxyphloretin-4'-O-glucoside	90800	67900	77800	42100	44000	41000	77800	85600	78900	67400	70000	70500	108000	87800	86700	113000	117000	123000	107000	87700	93900	80700	97100	97100	126000	149000	153000	117000	107000	110000	19800	20500	26800	65700	44300	40700	164000	168000	168000	268000	301000	298000	105000	110000	101000	94800	89100	84300
LysoPE 16:0	50600000	54200000	53900000	102000000	117000000	106000000	155000000	135000000	138000000	56800000	77500000	48300000	50600000	42300000	42900000	40700000	43200000	34300000	97500000	101000000	98300000	28400000	68700000	35400000	53400000	42700000	29300000	61200000	56900000	37600000	20200000	17300000	16500000	18900000	20600000	17700000	20200000	31500000	17700000	62400000	55100000	49900000	46000000	48400000	26900000	74100000	62400000	46200000
LysoPE 16:0(2n isomer)	47700000	51400000	51400000	119000000	101000000	103000000	134000000	142000000	142000000	57300000	81800000	49800000	49600000	44700000	39600000	44600000	44300000	38300000	105000000	107000000	105000000	32500000	64600000	34700000	51200000	37400000	32600000	61600000	57000000	30800000	19900000	18300000	16900000	18400000	19300000	17700000	20600000	35900000	18700000	61400000	62900000	51300000	43900000	47700000	26600000	70500000	63500000	41400000
Flavogallonic Acid Dilactone	110000	80300	52000	148000	116000	61200	139000	109000	63200	40000	108000	81700	79300	133000	167000	72100	218000	145000	129000	84900	149000	19500	164000	82000	89700	48500	54300	99900	9	81200	9	84100	59500	1630000	1620000	1580000	155000	558000	318000	9	9	9	138000	158000	177000	118000	49600	90800
Flavin Single Nucleotide(FMN)	629000	606000	653000	1140000	1230000	967000	1140000	1480000	1040000	916000	927000	871000	1010000	717000	778000	894000	860000	848000	1210000	1200000	1080000	707000	944000	695000	787000	602000	530000	942000	973000	706000	342000	304000	340000	126000	115000	132000	154000	209000	145000	612000	681000	789000	1130000	1120000	1010000	1020000	812000	858000
Gallocatechin gallate*	460000000	461000000	448000000	435000000	449000000	417000000	440000000	436000000	409000000	452000000	443000000	457000000	442000000	457000000	456000000	472000000	456000000	452000000	441000000	394000000	428000000	425000000	467000000	435000000	449000000	433000000	460000000	468000000	431000000	438000000	2770000	1710000	1980000	2280000	5490000	4130000	663000000	638000000	670000000	389000000	414000000	374000000	438000000	403000000	424000000	427000000	420000000	417000000
Epigallocatechin-3-gallate*	447000000	495000000	455000000	421000000	447000000	414000000	438000000	465000000	431000000	453000000	459000000	442000000	454000000	440000000	462000000	444000000	467000000	450000000	451000000	417000000	447000000	431000000	461000000	445000000	463000000	452000000	439000000	467000000	477000000	478000000	2830000	1090000	1720000	1400000	3940000	3060000	655000000	673000000	672000000	428000000	396000000	405000000	433000000	409000000	418000000	420000000	447000000	400000000
Acacetin-7-O-glucuronide	77200	113000	77800	65200	78600	56300	44800	53000	45600	127000	94600	131000	89500	89100	92100	78500	81300	72100	51400	57000	65200	38100	76700	60900	44800	65200	72500	123000	117000	89500	389000	372000	300000	197000	246000	281000	46100	64400	37300	168000	163000	160000	155000	164000	165000	48000	52700	55400
Anthranilate-1-O-Sophoroside	77400	63800	79800	114000	117000	98800	151000	175000	135000	70500	70700	84000	41400	41700	42000	36400	60100	54600	92600	111000	114000	99500	91500	75200	96000	101000	67700	92800	87700	75400	31800	34300	32600	13500	12000	15300	31300	38700	37900	224000	241000	210000	169000	133000	158000	117000	124000	168000
Vnilloylcaffeoyltartaric acid	1030000	718000	480000	730000	733000	1040000	1140000	941000	1460000	1090000	765000	922000	1190000	1050000	779000	835000	691000	554000	2340000	1740000	1980000	1690000	3140000	2140000	542000	1130000	1000000	1470000	1990000	1860000	272000	193000	272000	22400	19400	24300	262000	337000	187000	1820000	3340000	2000000	1170000	1920000	2720000	1430000	785000	1130000
3,3'-O-Dimethylellagic Acid-4'-O-arabinoside	98600	99100	70400	98600	48500	94900	117000	138000	168000	128000	103000	119000	28100	41200	28900	122000	133000	129000	43300	50100	39100	75500	198000	136000	29300	47500	23700	199000	196000	195000	9	9	9	9	9	9	257000	261000	242000	88200	59300	92200	145000	143000	171000	40800	43800	33800
Kaempferol-3-O-glucuronide	26700	9	5940	7450	5510	8690	19400	13900	17300	9610	20300	19100	9510	15500	9930	22700	15000	21900	16100	7940	8760	9	9	9	9	9	9	9	9	9	6210000	6100000	6230000	9170	7940	9	12000	23500	8380	30000	24500	30000	14000	11900	12400	16000	12800	11800
Diosmetin-7-O-galactoside*	569000	539000	474000	968000	916000	838000	293000	325000	305000	9	298000	340000	516000	519000	605000	445000	505000	469000	654000	714000	697000	9	373000	232000	415000	408000	381000	254000	281000	316000	510000	460000	616000	9	9	81500	1330000	1500000	1450000	306000	287000	185000	344000	374000	301000	1280000	1250000	1280000
1-O-Galloyl-6-O-Cinnamoyl-β-D-glucose	302000	319000	286000	210000	197000	198000	237000	271000	242000	367000	331000	248000	340000	392000	422000	9	9	9	227000	217000	240000	143000	314000	226000	9	9	9	549000	583000	614000	7550000	7670000	6880000	5530000	5040000	5180000	2030000	1810000	2120000	800000	731000	770000	429000	383000	386000	9	9	9
Diosmetin-7-O-glucoside*	755000	1640000	769000	1130000	1130000	1240000	464000	1010000	418000	1230000	1660000	481000	811000	707000	1280000	1550000	748000	1010000	948000	869000	763000	697000	861000	1040000	1070000	627000	549000	450000	476000	479000	810000	818000	832000	9	9	415000	2100000	2440000	1480000	571000	384000	371000	1070000	628000	776000	1510000	1560000	1490000
Chrysoeriol-7-O-glucoside	45400	46600	46600	9	9	9	92000	76000	83800	134000	72700	110000	36800	18700	13800	60500	98300	86700	79500	60100	81100	112000	40700	48200	47800	16400	37700	69100	77300	61800	160000	160000	157000	400000	181000	492000	330000	351000	377000	69000	93300	91000	50500	80600	58100	157000	179000	216000
Hispidulin-7-O-Glucoside*	517000	561000	570000	927000	912000	1030000	295000	336000	225000	293000	273000	344000	414000	582000	556000	425000	487000	396000	616000	771000	611000	218000	430000	291000	479000	398000	318000	246000	293000	341000	595000	527000	650000	101000	9	9	1060000	1190000	1190000	177000	251000	127000	322000	9	259000	1160000	1160000	1290000
Adenylocuccinic Acid	220000	208000	208000	797000	905000	682000	690000	696000	708000	58800	62300	42600	20600	33500	27200	40100	36000	33000	794000	915000	901000	40100	59700	41500	140000	108000	105000	47700	61800	59900	9330	7750	11800	10900	8560	6330	26900	45000	30400	54200	79200	81000	92000	88100	75800	148000	154000	145000
Ellagic acid-4-O-glucoside	866000	1030000	944000	6830000	6680000	5160000	3600000	3420000	3630000	1690000	2130000	1580000	3460000	2420000	2560000	3010000	2140000	2890000	2710000	2650000	2920000	1570000	2940000	2500000	1820000	1620000	1490000	2820000	3240000	2360000	974000	1020000	1240000	614000	578000	593000	199000	208000	243000	1830000	1650000	1890000	4420000	5350000	4310000	6250000	4600000	5530000
Quercetin-3-O-glucoside (Isoquercitrin)*	251000000	340000000	362000000	218000000	222000000	189000000	307000000	307000000	331000000	273000000	303000000	304000000	143000000	165000000	216000000	262000000	204000000	250000000	163000000	249000000	223000000	205000000	296000000	207000000	236000000	271000000	181000000	155000000	169000000	205000000	329000000	294000000	362000000	388000000	339000000	328000000	313000000	260000000	296000000	361000000	337000000	256000000	338000000	263000000	354000000	202000000	193000000	279000000
Quercetin-3-O-galactoside (Hyperin)*	286000000	296000000	275000000	271000000	256000000	177000000	290000000	288000000	344000000	328000000	302000000	293000000	219000000	187000000	152000000	271000000	292000000	323000000	276000000	291000000	274000000	241000000	326000000	264000000	263000000	313000000	250000000	217000000	268000000	252000000	340000000	362000000	332000000	404000000	525000000	382000000	272000000	362000000	347000000	414000000	359000000	313000000	328000000	336000000	291000000	287000000	296000000	260000000
Myricetin-3-O-rhamnoside (Myricitrin)	75500	79600	62900	30900	34400	39100	9	9	9	141000	95100	94700	88300	66300	88300	16800	12400	32400	35800	25100	33400	45000	9	53800	30100	28500	21000	34700	35400	40800	11800000	10700000	9670000	303000000	335000000	304000000	291000	9	96300	89100	9	130000	142000	70400	115000	9	9	9
Hesperetin-7-O-glucoside	20800000	20500000	24100000	16800000	16800000	15300000	33400000	33100000	33700000	26500000	27400000	22500000	36700000	44200000	37000000	31800000	37300000	36800000	42700000	41100000	40200000	33500000	75600000	52900000	33500000	34900000	31100000	46800000	47200000	41900000	33400000	30800000	36600000	33700000	30400000	28600000	14500000	18400000	14900000	66000000	69200000	66200000	42600000	45200000	36800000	34400000	31700000	34600000
LysoPE 17:1(2n isomer)	716000	708000	696000	1110000	1040000	1070000	1350000	1310000	1290000	513000	523000	444000	324000	333000	344000	273000	294000	280000	893000	939000	896000	209000	545000	397000	262000	234000	228000	446000	399000	392000	74900	66400	67800	131000	125000	126000	253000	245000	269000	484000	498000	458000	249000	308000	222000	672000	592000	579000
LysoPE 17:1	796000	753000	812000	1060000	1160000	1130000	1420000	1400000	1440000	540000	385000	501000	375000	352000	349000	306000	324000	283000	1060000	1040000	1050000	266000	636000	413000	299000	266000	267000	496000	472000	384000	61900	53600	68100	142000	109000	114000	319000	320000	285000	518000	364000	499000	288000	302000	248000	751000	639000	600000
LysoPC 14:0	815000	755000	771000	1840000	1850000	1880000	1320000	1330000	1410000	1050000	1180000	1060000	889000	801000	829000	448000	518000	480000	1190000	1250000	1200000	339000	1080000	652000	870000	751000	723000	690000	673000	627000	338000	293000	309000	163000	165000	163000	285000	355000	285000	538000	528000	507000	603000	611000	546000	879000	856000	778000
10-Formyltetrahydrofolic Acid	32000000	28900000	29800000	11100000	10300000	10800000	63500000	62500000	63700000	35900000	34500000	31300000	5610000	5460000	5650000	3680000	4580000	4170000	48700000	53000000	54400000	15700000	37500000	24600000	38800000	35400000	35100000	7780000	7970000	6690000	13500000	12100000	12600000	26400000	27300000	23600000	26000000	32500000	22300000	24000000	23600000	23000000	42500000	39500000	37100000	38500000	34200000	37900000
Trigallic acid	2750000	2100000	3710000	1610000	1400000	1180000	2140000	1410000	980000	9	9	9	606000	2210000	1360000	922000	4060000	1980000	9	9	9	2220000	1700000	3330000	3770000	3850000	4330000	3390000	3510000	3060000	5200000	5940000	6480000	652000	670000	622000	4250000	3850000	4000000	9	9	9	4980000	4530000	2300000	3360000	2090000	967000
LysoPE 18:3	67700000	66200000	64200000	107000000	105000000	101000000	106000000	107000000	108000000	60300000	66400000	62600000	31700000	31300000	29400000	27500000	27200000	28400000	69400000	67900000	69300000	23900000	59300000	38900000	39800000	38500000	39700000	43900000	42600000	41300000	5360000	4950000	5150000	4650000	4440000	4220000	17700000	19000000	18400000	56200000	56600000	54400000	31100000	33200000	30700000	66200000	66100000	66100000
LysoPE 18:3(2n isomer)	65700000	67700000	64700000	106000000	103000000	97100000	106000000	98200000	102000000	54700000	68200000	59800000	32400000	31000000	30900000	26600000	30400000	29300000	71900000	72000000	69200000	23800000	61500000	37800000	40400000	36700000	36600000	45200000	41600000	41900000	5570000	4790000	5090000	4250000	4360000	4320000	17600000	18700000	17100000	54500000	55700000	56900000	31600000	33300000	28400000	66700000	65000000	64800000
LysoPE 18:2(2n isomer)	96100000	105000000	104000000	131000000	132000000	132000000	161000000	169000000	161000000	59400000	74300000	67800000	40800000	42400000	42900000	35200000	38800000	37200000	109000000	116000000	115000000	28900000	66600000	46300000	52300000	46600000	50600000	52900000	54300000	49700000	8390000	7930000	8290000	14600000	13800000	13900000	38500000	40400000	39700000	59500000	60100000	57600000	35900000	39300000	34400000	76900000	76000000	72200000
LysoPE 18:2	106000000	110000000	108000000	152000000	142000000	139000000	185000000	174000000	174000000	65800000	80700000	63900000	45700000	43900000	46500000	36800000	40300000	33900000	129000000	118000000	124000000	30000000	71200000	48700000	52600000	52000000	51400000	57700000	57100000	53600000	8910000	7930000	8700000	14400000	14900000	14900000	40300000	41500000	40900000	64600000	63400000	63000000	38000000	43400000	36500000	81500000	78900000	73700000
3,4-Digalloylshikimic acid	2600000	3110000	2520000	1450000	1340000	2640000	3140000	3920000	3040000	4370000	2490000	2650000	3410000	2610000	4830000	3630000	3420000	2940000	2850000	2140000	2640000	1940000	2000000	1200000	3020000	2810000	2520000	2970000	3330000	4440000	12100000	12300000	13600000	45300000	45200000	44200000	3610000	3420000	4420000	3120000	3350000	2540000	1870000	3050000	2800000	3250000	2840000	5060000
Isorhamnetin-8-C-glucoside	24900	22100	9020	20100	24800	13900	8940	15200	7950	27000	13400	21200	19400	20100	16500	17400	17100	23900	12400	8440	8180	14000	20300	9990	3470	16400	21700	32600	23300	35900	20000	14100	6540	9	9	9	38700	53400	21600	11900	9	9060	9	9	9	7450	11200	14300
Isorhamnetin-3-O-Glucoside*	1210000	1090000	1130000	294000	406000	9	1440000	1400000	1250000	1510000	1640000	1300000	671000	554000	502000	1650000	3000000	2160000	687000	679000	695000	1120000	2490000	1590000	1060000	917000	992000	2960000	2460000	2440000	2380000	2020000	1830000	967000	943000	699000	2290000	2660000	2520000	1750000	1570000	1720000	5330000	4900000	4870000	702000	9	729000
Isorhamnetin-7-O-glucoside (Brassicin)*	1200000	9	1020000	410000	375000	9	1700000	1320000	1570000	1810000	1950000	1430000	663000	553000	690000	2420000	3020000	2540000	813000	791000	743000	1130000	2880000	1520000	1120000	1050000	1170000	3070000	2970000	2680000	2260000	2350000	2130000	1080000	763000	805000	2510000	2910000	2520000	1920000	1720000	1750000	5890000	6870000	5150000	746000	769000	742000
1-O-Galloyl-6-O-p-Coumaroyl-β-D-glucose	9	9	9	740000	678000	817000	908000	227000	967000	446000	484000	444000	80100	413000	337000	341000	865000	498000	465000	461000	432000	99700	452000	365000	1070000	1040000	939000	457000	642000	386000	5020000	5260000	4750000	1900000	2950000	1780000	538000	437000	359000	9	9	9	1100000	238000	583000	524000	534000	69200
Nepetin-7-O-glucoside(Nepitrin)	2420000	1480000	3120000	4760000	5000000	5750000	5860000	4590000	4890000	4800000	3310000	3600000	1420000	1640000	1620000	1000000	2080000	2300000	6150000	5730000	6340000	1020000	2010000	1170000	1430000	1240000	1720000	9	2960000	1650000	4300000	2150000	3650000	6140000	5920000	7460000	3960000	12200000	8550000	1090000	828000	965000	9	1220000	1030000	3650000	4270000	2530000
3,5-Digalloylshikimic acid	9	9	9	650000	191000	656000	432000	772000	720000	274000	379000	380000	165000	248000	199000	281000	673000	489000	9	9	9	9	9	9	960000	135000	705000	9	9	9	6510000	7350000	6750000	5230000	5330000	4990000	368000	312000	267000	89700	84100	74700	988000	823000	403000	436000	226000	252000
LysoPC 15:1	634000	533000	570000	1290000	1400000	1380000	782000	805000	775000	663000	747000	721000	663000	734000	702000	334000	442000	385000	970000	982000	920000	368000	973000	608000	446000	447000	428000	489000	492000	443000	326000	344000	266000	219000	221000	205000	280000	302000	263000	458000	496000	403000	362000	372000	347000	419000	395000	414000
LysoPE 18:1	30100000	29400000	31100000	40900000	42000000	41400000	51700000	46300000	48300000	17900000	23100000	17800000	11500000	11400000	9980000	10700000	11700000	11700000	44300000	41200000	43200000	9460000	23100000	14100000	8210000	7600000	7440000	22300000	19500000	17500000	2630000	2380000	2540000	4820000	4830000	4820000	9450000	9520000	9410000	17600000	18800000	18400000	12800000	13700000	9410000	34000000	29100000	28000000
LysoPE 18:1(2n isomer)	19400000	19900000	21800000	30800000	30900000	29000000	36600000	34100000	34900000	12900000	17100000	12900000	7990000	7510000	7050000	7710000	8300000	7670000	31600000	29600000	31200000	7020000	16200000	10300000	5990000	5350000	5370000	14700000	14100000	11800000	1840000	1660000	1840000	3620000	3090000	3350000	6570000	7150000	6120000	13700000	13400000	13300000	9140000	9910000	7060000	21600000	21300000	20200000
Myricetin-3-O-glucoside*	278000000	180000000	274000000	234000000	37800000	259000000	259000000	213000000	265000000	379000000	379000000	347000000	257000000	330000000	301000000	320000000	287000000	292000000	272000000	213000000	212000000	116000000	261000000	210000000	306000000	333000000	348000000	228000000	185000000	213000000	146000000	90700000	112000000	269000000	288000000	264000000	111000000	139000000	182000000	373000000	366000000	346000000	276000000	285000000	299000000	368000000	341000000	309000000
Myricetin-3-O-galactoside*	267000000	156000000	283000000	277000000	251000000	265000000	161000000	209000000	286000000	368000000	380000000	320000000	320000000	349000000	283000000	268000000	223000000	270000000	282000000	217000000	198000000	154000000	321000000	255000000	258000000	357000000	283000000	288000000	133000000	171000000	137000000	126000000	126000000	276000000	238000000	305000000	138000000	180000000	190000000	308000000	410000000	301000000	345000000	267000000	207000000	298000000	341000000	344000000
LysoPC 15:0(2n isomer)	68000	62000	78100	253000	251000	229000	85900	77900	87100	120000	206000	134000	90100	84200	73700	49300	49200	43800	139000	146000	156000	22600	129000	70600	84500	55200	56700	97500	98200	90800	17300	22200	23600	9170	9	7420	29600	44800	28800	103000	117000	111000	79400	77800	69400	104000	92000	96300
LysoPE 18:0	242000	291000	282000	1430000	1280000	1020000	1310000	1390000	1060000	334000	649000	231000	297000	225000	214000	233000	202000	149000	856000	821000	770000	199000	382000	158000	346000	216000	118000	701000	593000	200000	132000	114000	88100	125000	136000	91600	151000	356000	106000	327000	331000	181000	258000	291000	86300	934000	592000	295000
LysoPC 15:0	345000	354000	352000	1010000	1070000	975000	505000	492000	510000	819000	1040000	816000	305000	300000	294000	225000	266000	229000	731000	703000	666000	230000	684000	363000	355000	355000	319000	465000	442000	376000	170000	164000	168000	100000	104000	94000	183000	279000	205000	504000	517000	491000	333000	336000	284000	511000	419000	429000
LysoPE 18:0(2n isomer)	377000	373000	351000	594000	612000	548000	645000	638000	633000	227000	308000	221000	140000	139000	125000	135000	148000	127000	587000	534000	521000	125000	271000	187000	105000	111000	99800	231000	245000	202000	36700	28800	35000	57500	63500	63400	121000	124000	115000	244000	243000	214000	140000	176000	118000	374000	344000	345000
4,6-(S)-Hexahydroxydiphenoyl-β-D-glucose	28800000	25800000	4320000	51500000	58100000	58900000	36700000	35500000	36200000	45500000	47300000	42500000	63300000	62300000	67600000	115000000	97400000	119000000	69600000	63600000	67100000	86100000	91400000	88700000	47200000	40600000	52400000	90000000	93000000	106000000	585000	695000	564000	6560000	6630000	6290000	2200000	2220000	2340000	121000000	114000000	117000000	35200000	25400000	33300000	84400000	99700000	98800000
1,6-di-O-galloyl-β-D-glucose	1490000	1510000	1560000	1750000	1630000	1830000	2840000	2730000	2610000	492000	1020000	708000	204000	486000	430000	481000	824000	584000	2330000	2330000	2500000	113000	799000	371000	677000	683000	607000	935000	1010000	833000	9	9	14700	6370000	3260000	9	9	88000	222000	514000	459000	472000	765000	1000000	798000	626000	730000	819000
Digalloylglucose	198000000	212000000	206000000	422000000	334000000	333000000	406000000	220000000	250000000	331000000	299000000	279000000	531000000	551000000	427000000	442000000	266000000	329000000	256000000	200000000	320000000	254000000	235000000	263000000	205000000	359000000	340000000	480000000	496000000	472000000	9	9	9	178000000	198000000	192000000	71200000	84500000	85300000	325000000	340000000	353000000	358000000	378000000	376000000	562000000	563000000	504000000
N-(p-Coumaroyl)serotonin Glucoside	258000	185000	236000	209000	210000	215000	334000	264000	300000	368000	290000	281000	235000	204000	161000	230000	237000	266000	330000	356000	344000	400000	251000	239000	196000	236000	271000	193000	242000	239000	410000	255000	539000	261000	286000	312000	177000	132000	148000	289000	368000	389000	204000	167000	229000	170000	257000	276000
Citicoline	318000	275000	278000	372000	418000	405000	649000	642000	584000	148000	134000	182000	102000	92500	82500	133000	121000	107000	570000	428000	471000	101000	114000	121000	261000	229000	285000	149000	133000	170000	31500	27600	28300	22000	19400	28900	169000	197000	182000	147000	132000	128000	170000	208000	187000	141000	191000	198000
Kaempferol-3-O-(2''-acetyl)glucoside	5920000	10100000	4470000	4720000	3920000	4700000	2810000	5640000	3920000	9250000	9750000	11000000	12500000	17400000	15500000	10100000	13200000	10500000	24900000	27000000	26600000	6270000	18200000	14300000	9160000	9050000	6730000	6730000	6950000	5970000	800000	304000	758000	2780000	2460000	2220000	15300000	15900000	8260000	5050000	5190000	4990000	5200000	4000000	3950000	5630000	3130000	3450000
Kaempferol-3-O-(6''-acetyl)glucoside	3510000	4120000	4020000	11000000	9820000	9340000	4240000	4350000	3540000	7640000	8340000	8320000	4390000	2360000	2920000	3360000	2300000	3370000	16200000	15300000	17100000	1320000	1740000	1360000	4540000	4060000	4420000	2440000	2150000	2240000	11900000	11900000	11800000	73300000	69300000	63200000	75300000	72300000	77900000	50100000	39800000	45200000	16000000	14900000	14500000	4160000	4160000	3900000
3,5-Dihydroxy-3',4'-diacetoxylstilbene-3-O-glucoside	91100	90800	101000	9	9	9	96300	53700	58400	79400	24000	108000	136000	105000	107000	77400	26200	97200	155000	220000	201000	74400	95200	84600	100000	69900	44800	72000	80600	60200	47400	54000	64900	9	50100	37300	153000	230000	176000	89000	44700	74800	46300	69700	27300	9	9	9
LysoPC 16:2	744000	753000	708000	1470000	1330000	1470000	996000	976000	968000	720000	913000	745000	958000	952000	1010000	415000	463000	435000	943000	919000	861000	297000	946000	505000	531000	471000	432000	601000	590000	525000	106000	109000	118000	70200	68800	68100	154000	168000	161000	363000	360000	365000	567000	526000	525000	830000	781000	820000
LysoPC 16:2(2n isomer)	710000	709000	695000	1290000	1290000	1340000	956000	939000	868000	679000	828000	714000	871000	930000	882000	392000	452000	443000	836000	843000	748000	294000	869000	576000	440000	420000	413000	562000	571000	517000	101000	81500	99000	71300	59600	60100	125000	132000	136000	357000	345000	384000	473000	497000	439000	724000	770000	715000
Tricin-7-O-Glucoside	6900000	5180000	5520000	1740000	1570000	1310000	7570000	7870000	7050000	8470000	9320000	8380000	1270000	1260000	1220000	6640000	7850000	7080000	3130000	2550000	3210000	6790000	12600000	10400000	1350000	1260000	1310000	14800000	12600000	12500000	1120000	1040000	1070000	184000	207000	227000	16600000	17700000	17200000	7560000	7110000	7220000	9310000	10100000	9340000	3830000	4040000	3660000
LysoPC 16:1	6880000	10400000	10300000	17700000	18100000	17200000	9830000	9380000	9060000	8630000	11200000	9320000	8740000	8440000	8220000	3770000	4550000	4130000	15100000	13300000	13600000	3070000	9910000	5620000	4920000	3800000	3860000	7290000	7720000	6820000	1260000	1110000	1250000	849000	295000	259000	2350000	2060000	2100000	11100000	10700000	10500000	6050000	6220000	6030000	10800000	9860000	9430000
LysoPC 16:1(2n isomer)	8500000	6090000	8820000	10800000	15600000	10400000	8390000	9110000	8660000	7950000	7690000	7560000	6630000	6770000	6860000	3390000	3900000	3570000	9970000	11100000	10500000	2480000	8310000	4620000	4000000	2570000	3880000	6340000	6090000	5430000	876000	888000	835000	869000	241000	154000	1440000	1510000	1320000	9700000	9470000	9350000	4680000	5620000	4750000	8680000	8100000	7840000
1-O-Caffeoyl-6-O-galloyl-β-D-glucose	869000	801000	910000	641000	582000	624000	761000	761000	762000	29500	541000	47400	64000	859000	383000	57600	1800000	710000	579000	500000	546000	32000	755000	366000	1550000	1330000	1110000	964000	1450000	586000	9	9	9	9	9	9	541000	483000	527000	118000	138000	23400	1580000	1290000	917000	315000	293000	48000
LysoPC 16:0(2n isomer)	122000000	119000000	125000000	218000000	223000000	221000000	212000000	218000000	209000000	108000000	132000000	116000000	116000000	107000000	108000000	98700000	96000000	87600000	191000000	201000000	185000000	62600000	136000000	85400000	124000000	105000000	97200000	120000000	120000000	91700000	49900000	51900000	50600000	36200000	33000000	31000000	69000000	116000000	73700000	128000000	129000000	119000000	102000000	112000000	81900000	138000000	128000000	112000000
LysoPC 16:0	124000000	125000000	126000000	237000000	245000000	235000000	230000000	232000000	217000000	122000000	152000000	116000000	117000000	110000000	113000000	91900000	105000000	91900000	202000000	202000000	199000000	63800000	148000000	90400000	132000000	111000000	97600000	130000000	126000000	98200000	53900000	52500000	51300000	36100000	35000000	33600000	75800000	110000000	76600000	135000000	140000000	129000000	109000000	118000000	86900000	147000000	133000000	117000000
3-O-Digalloyl quinic acid	28300000	28900000	28600000	46700000	45200000	44800000	46700000	41900000	45000000	63800000	57600000	54500000	40400000	41600000	37800000	67900000	56400000	65000000	50700000	45900000	49800000	29600000	43100000	37500000	47000000	49600000	46000000	39900000	32800000	37400000	2200000	2420000	2400000	1410000	1280000	1470000	77600000	78900000	79200000	34600000	34800000	31900000	29300000	28500000	27000000	35100000	31900000	32900000
Dicaffeoylshikimic acid	2200000	3060000	2510000	396000	585000	359000	3350000	3990000	2900000	3180000	2650000	3440000	5540000	4330000	3880000	15600000	12200000	13700000	9310000	8550000	9040000	12000000	12400000	11300000	1490000	1620000	1750000	10400000	9700000	10000000	22200	9	19500	9	9	9	5120000	6260000	5650000	23900000	17300000	18100000	62500000	71500000	65100000	17000000	17500000	16900000
6-O-Vanilloylajugol	9	9	9	40500	35800	76600	9	9	9	27800	16800	26200	41200	33800	26900	45200	48700	112000	132000	57600	104000	23900	45100	27500	9	48400	37700	58900	100000	18700	68600	56200	9	277000	278000	9	122000	158000	136000	9	9	9	203000	252000	235000	86700	95200	51500
LysoPE 20:4	46600	50400	49800	56300	55600	54400	59100	72700	74200	17400	34200	22800	17500	25900	22200	13900	18500	18000	51200	59000	47000	14900	27800	22600	19700	25300	25200	41100	43900	21700	14100	12000	17100	28300	16300	29300	30400	22000	27400	23900	30400	24200	20900	24900	24300	18500	21300	26800
LysoPE 20:4(2n isomer)	46600	50400	49800	56300	55600	54400	59100	72700	74200	17400	34200	22800	17500	25900	22200	13900	18500	18000	51200	59000	47000	14900	27800	22600	19700	25300	25200	41100	43900	21700	14100	12000	17100	28300	16300	29300	30400	22000	27400	23900	30400	24200	20900	24900	24300	18500	21300	26800
Sinapoyl-p-coumaroyltartaric acid	144000	144000	148000	134000	126000	129000	32400	44800	53000	161000	183000	168000	297000	191000	172000	230000	201000	181000	298000	253000	268000	130000	252000	184000	224000	200000	223000	215000	202000	216000	27800	43900	31500	59800	51600	45600	118000	100000	75600	820000	736000	805000	461000	512000	486000	621000	537000	676000
LysoPE 20:3	280000	303000	324000	443000	430000	425000	597000	548000	580000	224000	298000	229000	205000	207000	197000	172000	178000	134000	339000	328000	352000	111000	280000	168000	173000	165000	157000	245000	218000	195000	114000	107000	108000	47800	51400	50800	115000	122000	109000	217000	221000	202000	136000	145000	119000	219000	216000	205000
LysoPE 20:3(2n isomer)	267000	274000	301000	466000	465000	401000	558000	570000	577000	235000	294000	223000	225000	214000	178000	154000	166000	134000	335000	335000	343000	97900	273000	176000	179000	147000	155000	233000	263000	207000	112000	107000	110000	48100	47500	50200	113000	122000	111000	213000	216000	199000	146000	167000	129000	216000	221000	204000
Chrysoeriol-7-O-(6''-acetyl)glucoside	22700	33000	35000	28500	31400	35300	26500	21800	18300	52600	35100	45000	24000	13600	11100	19500	14600	9630	37500	41500	46300	16300	10300	16700	20600	22100	21600	21800	7850	21800	37600	12900	16600	319000	301000	273000	80500	64700	66800	168000	132000	127000	9	9	9	9	9	9
3,6-Di-O-caffeoyl glucose	169000	74900	93200	186000	187000	285000	102000	99600	106000	168000	173000	86000	208000	192000	273000	87600	111000	130000	153000	135000	249000	237000	220000	198000	120000	145000	196000	147000	257000	172000	360000	471000	412000	38000	33000	29400	322000	166000	229000	661000	180000	919000	678000	128000	519000	264000	364000	302000
1,6-Di-O-caffeoyl-β-D-glucose	80000	113000	133000	136000	171000	101000	56600	81100	39200	137000	80300	98200	186000	145000	108000	120000	151000	221000	152000	117000	103000	106000	131000	212000	78700	104000	83600	242000	191000	142000	476000	548000	487000	177000	39300	172000	158000	214000	250000	332000	520000	270000	226000	175000	353000	174000	237000	270000
Raffinose*	1390000	1420000	1260000	2070000	1260000	1580000	3150000	2460000	2720000	1520000	1640000	2030000	780000	650000	898000	1030000	1170000	1740000	1060000	1050000	1150000	1110000	2030000	1570000	5580000	4100000	3840000	2190000	2250000	1690000	1080000	922000	882000	934000	926000	1010000	1260000	1340000	1840000	2410000	2470000	1780000	1220000	2260000	1680000	4000000	4740000	5580000
Maltotriose	6130000	5760000	6790000	6650000	6370000	6410000	11300000	10200000	10200000	8460000	7380000	7840000	4120000	4810000	4490000	5920000	8250000	6460000	4840000	5670000	5340000	9870000	9790000	7970000	14900000	16500000	14800000	9710000	8670000	7940000	9630000	11600000	13600000	9250000	9790000	8050000	15300000	11100000	12800000	7440000	7890000	6140000	7630000	6540000	7760000	18700000	11100000	11700000
D-Melezitose	114000	102000	102000	175000	163000	182000	139000	145000	179000	176000	171000	193000	79400	61100	86700	132000	92300	168000	114000	103000	89800	127000	175000	141000	343000	257000	355000	145000	216000	133000	93000	81600	105000	82700	75400	96200	135000	77800	148000	161000	121000	143000	131000	161000	136000	355000	263000	382000
D-Panose*	372000	281000	358000	489000	560000	481000	590000	863000	736000	521000	548000	547000	232000	179000	194000	291000	335000	286000	319000	279000	232000	290000	478000	344000	1150000	1180000	914000	372000	447000	309000	219000	267000	249000	137000	218000	203000	304000	209000	305000	487000	568000	326000	509000	452000	476000	806000	1070000	841000
Planteose	9550	9150	6020	7020	8070	7400	8720	8230	6680	7710	7600	5140	5700	11000	9910	8900	6380	17600	1680	4350	7160	2800	10000	13700	7290	6020	10600	9230	5470	5860	12900	12100	16800	7730	12900	30500	17200	10700	13100	4730	6340	10100	9820	6020	9850	9140	7560	12000
LysoPC 17:2	621000	601000	595000	1150000	1230000	1090000	905000	927000	926000	716000	854000	744000	596000	641000	609000	292000	367000	314000	945000	924000	950000	279000	873000	512000	555000	498000	485000	528000	503000	516000	161000	155000	179000	94300	95200	73700	190000	195000	195000	430000	403000	394000	327000	308000	252000	535000	564000	538000
LysoPE 20:2	291000	279000	292000	593000	464000	538000	848000	806000	793000	184000	271000	183000	169000	183000	164000	112000	138000	111000	427000	428000	398000	97200	216000	135000	166000	136000	124000	217000	201000	175000	94000	92100	91000	99200	92100	95500	98800	111000	95000	223000	210000	217000	190000	211000	128000	219000	186000	163000
LysoPE 20:2(2n isomer)	287000	324000	284000	582000	506000	508000	800000	861000	811000	205000	289000	186000	179000	156000	147000	112000	128000	124000	453000	402000	391000	104000	237000	143000	166000	142000	132000	225000	203000	151000	92800	88000	80500	94700	93500	87300	101000	120000	104000	261000	221000	210000	185000	210000	131000	215000	196000	170000
Quercetin-3-O-(6''-O-acetyl)glucoside	545000	383000	436000	145000	181000	177000	526000	484000	505000	359000	428000	353000	81500	271000	148000	146000	349000	165000	771000	702000	660000	182000	563000	255000	667000	539000	355000	140000	292000	352000	25400	31900	115000	84700	47300	100000	747000	951000	710000	155000	187000	178000	102000	107000	78800	133000	191000	151000
Quercetin-3-O-(6''-O-acetyl)galactoside	3760000	3540000	2810000	3570000	3730000	3580000	2620000	3140000	2770000	5950000	5490000	4370000	933000	1010000	955000	1490000	770000	1310000	7870000	7320000	6830000	589000	1230000	886000	2500000	2340000	1820000	1420000	1350000	1200000	10700000	10800000	9860000	69900000	78200000	77400000	28000000	30000000	27200000	10500000	11900000	9990000	2990000	3520000	3290000	1060000	1050000	948000
ATP; Adenosine 5'-Triphosphate	347000	372000	445000	617000	783000	661000	817000	898000	1060000	1730000	1560000	1040000	1190000	695000	872000	1920000	838000	989000	1130000	1100000	898000	2820000	1520000	1440000	1480000	1110000	1060000	1560000	1530000	778000	78300	112000	89900	729000	527000	516000	519000	955000	483000	1170000	1050000	957000	1540000	1210000	724000	3220000	2090000	1580000
LysoPC 17:1	962000	1000000	985000	1470000	1540000	1470000	1110000	1120000	1080000	704000	759000	688000	599000	662000	592000	391000	422000	399000	1340000	1250000	1310000	308000	752000	500000	408000	376000	381000	586000	563000	580000	241000	215000	210000	194000	174000	163000	508000	576000	487000	655000	675000	725000	442000	459000	455000	672000	647000	648000
1-O-Galloyl-6-O-Feruloyl-β-D-glucose	196000	199000	86800	388000	381000	376000	558000	577000	602000	133000	182000	161000	134000	256000	198000	184000	451000	292000	268000	251000	250000	124000	354000	234000	429000	322000	320000	193000	294000	214000	88300	99700	105000	712000	701000	723000	9	9	9	101000	36700	84200	210000	347000	231000	259000	223000	201000
LysoPC 17:0	405000	401000	395000	990000	996000	978000	1080000	1110000	1060000	429000	575000	386000	405000	369000	356000	311000	334000	281000	862000	830000	830000	212000	546000	278000	478000	358000	306000	494000	470000	308000	371000	375000	337000	199000	198000	165000	223000	399000	219000	639000	590000	519000	435000	497000	289000	530000	472000	398000
LysoPC 17:0(2n isomer)	405000	401000	395000	990000	996000	978000	1080000	1110000	1060000	429000	575000	386000	405000	369000	356000	311000	334000	281000	862000	830000	830000	212000	546000	278000	478000	358000	306000	494000	470000	308000	371000	375000	337000	199000	198000	165000	223000	399000	219000	639000	590000	519000	435000	497000	289000	530000	472000	398000
1-α-Linolenoyl-glycerol-3-O-glucoside	87600	188000	46600	162000	154000	113000	38700	119000	136000	36600	37100	50900	45700	22300	36400	34500	30900	18900	97600	98700	31500	15200	32600	15400	20500	69700	14600	42500	30800	17900	22100	24000	16200	19500	23600	46600	21200	22900	15200	41200	57000	56300	43200	69500	28400	40900	36000	26500
2-α-Linolenoyl-glycerol-1-O-glucoside	201000	114000	138000	164000	180000	118000	58000	163000	78000	15200	26200	39000	41300	46700	41500	25000	42000	30900	78600	98200	98300	13800	33000	26500	32500	44500	40200	25700	45100	74600	9	9	9	31300	33500	26000	42700	32800	83100	50300	35800	79100	43800	31000	29900	32400	53200	34300
LysoPC 18:4	136000	77200	132000	196000	270000	196000	191000	141000	195000	148000	170000	141000	74000	73600	65600	170000	130000	133000	112000	119000	144000	31600	111000	87800	120000	113000	75700	149000	134000	126000	168000	157000	163000	26700	43400	27100	35400	47500	33200	138000	129000	112000	220000	171000	170000	133000	111000	112000
Isochlorogenic acid B	1470000	1780000	1890000	414000	416000	437000	2940000	2230000	869000	2700000	1720000	2440000	4850000	1730000	4040000	13200000	10800000	10400000	8810000	9190000	6660000	6730000	4190000	8090000	1310000	525000	1030000	9960000	8650000	4860000	25400	9	14400	9	9	9	7420000	7250000	7260000	28900000	10900000	26800000	117000000	35400000	103000000	15700000	5300000	5800000
1,3-O-Dicaffeoylquinic Acid (Cynarin)	377000	50500	380000	52000	99900	135000	822000	419000	279000	64800	356000	332000	308000	681000	427000	409000	2210000	698000	587000	870000	352000	1170000	733000	507000	217000	65700	298000	1220000	335000	814000	9	9	9	9	9	9	252000	902000	408000	6880000	2780000	762000	7480000	13100000	2950000	2330000	864000	1640000
Isochlorogenic acid A	1600000	1700000	1720000	184000	199000	168000	2590000	2590000	1980000	1880000	2400000	2580000	4740000	4180000	4050000	11700000	9280000	11400000	8510000	8340000	8310000	6990000	10600000	8340000	1230000	1520000	1060000	8940000	9650000	4500000	9	9	9	9	5220	10500	4580000	6760000	3280000	24600000	25700000	26700000	69300000	56700000	63500000	15500000	18000000	15800000
Isochlorogenic acid C	877000	666000	587000	810000	422000	1140000	623000	830000	661000	23700	156000	144000	259000	577000	389000	180000	1090000	587000	527000	368000	432000	557000	776000	497000	1050000	798000	623000	673000	1510000	513000	26200	55000	9	9	9	9	257000	207000	370000	1060000	204000	322000	1310000	1450000	1740000	670000	502000	386000
LysoPC 18:3(2n isomer)	150000000	159000000	145000000	261000000	260000000	258000000	170000000	172000000	175000000	157000000	176000000	139000000	130000000	128000000	130000000	78700000	98700000	89400000	169000000	164000000	161000000	74300000	174000000	125000000	141000000	133000000	133000000	125000000	122000000	112000000	27300000	23900000	22000000	12100000	12800000	12200000	42300000	40800000	38800000	159000000	149000000	155000000	105000000	118000000	104000000	148000000	139000000	142000000
LysoPC 18:3	150000000	157000000	166000000	277000000	279000000	274000000	183000000	172000000	177000000	161000000	189000000	164000000	129000000	144000000	138000000	88000000	97200000	91200000	167000000	164000000	159000000	77100000	186000000	133000000	139000000	140000000	134000000	129000000	133000000	117000000	28200000	26700000	27000000	13800000	13100000	13800000	42200000	42900000	40800000	153000000	158000000	156000000	117000000	118000000	108000000	149000000	137000000	149000000
Sinapoylcaffeoyltartaric acid	117000	113000	131000	96800	86200	85800	251000	250000	292000	189000	150000	155000	118000	93100	83000	143000	93400	114000	109000	109000	113000	87900	98600	98400	217000	214000	227000	31200	31400	26100	45100	48400	60700	17500	9890	13100	83000	82200	84200	543000	538000	535000	103000	91500	100000	43800	52600	55100
6'-O-Feruloyl-D-sucrose	15400	11000	29900	21300	16100	22000	18300	19300	28700	9510	11800	28300	6620	12100	10700	11300	24700	12600	8780	16900	7840	5880	9550	9870	32000	26100	26400	12800	13600	29200	7700	10300	13200	6990	9	3670	9	9	9	17300	13000	13600	28300	21400	12500	25300	28300	29700
LysoPC 18:2	263000000	256000000	258000000	330000000	328000000	323000000	302000000	305000000	305000000	181000000	211000000	175000000	129000000	138000000	127000000	106000000	124000000	113000000	283000000	274000000	268000000	92600000	202000000	139000000	172000000	162000000	159000000	142000000	136000000	133000000	43800000	39600000	41200000	38900000	35600000	36000000	117000000	132000000	117000000	171000000	168000000	166000000	128000000	132000000	123000000	205000000	195000000	188000000
LysoPC 18:2(2n isomer)	242000000	236000000	240000000	300000000	301000000	321000000	293000000	306000000	281000000	172000000	196000000	176000000	127000000	127000000	118000000	105000000	117000000	113000000	254000000	263000000	245000000	87400000	203000000	136000000	160000000	152000000	143000000	136000000	133000000	124000000	39400000	35200000	38900000	36900000	34300000	35500000	106000000	117000000	116000000	156000000	160000000	165000000	124000000	122000000	113000000	194000000	181000000	183000000
Isorhamnetin-3-O-(6''-acetylglucoside)	9	9	9	95400	92000	81400	48900	20900	52800	31300	25500	35500	43100	29800	37200	9	9	9	77100	23600	67200	22300	48400	42600	32100	29200	35100	42300	27000	42800	58700	64100	57800	195000	226000	141000	157000	189000	163000	46400	24300	52200	25500	63000	29500	41100	80000	44600
Genipin-1-O-(2''-O-apiosyl)glucoside	23600	19100	10000	9	9	9	33400	32800	37900	25600	14100	40400	26700	56800	43000	9	9	9	18900	18500	21300	4450	36900	15200	9	12200	41900	36100	16200	18200	17400	9	10800	14200	14300	9580	9	9	9	44800	47900	41800	12300	37500	18000	15000	21900	9200
Dehydrodiconiferyl alcohol-gamma'-O-glucoside	570000	203000	479000	900000	784000	853000	378000	789000	598000	803000	389000	782000	1520000	1460000	945000	275000	439000	411000	568000	1160000	1060000	969000	1120000	1210000	419000	843000	651000	645000	1560000	1350000	28500	30400	35100	25900	75000	89200	15800000	10300000	7500000	219000	256000	341000	202000	122000	141000	1370000	1660000	2990000
Pinoresinol-4-O-glucoside	704000	182000	476000	655000	801000	881000	187000	153000	86500	864000	902000	1180000	474000	371000	920000	285000	390000	513000	840000	682000	819000	189000	216000	235000	825000	745000	1260000	325000	350000	255000	337000	231000	215000	166000	281000	118000	321000	168000	183000	847000	846000	730000	488000	527000	343000	217000	143000	297000
LysoPC 18:1(2n isomer)	83700000	85100000	80800000	119000000	116000000	116000000	58100000	57900000	54000000	32000000	38700000	43200000	22600000	22500000	24000000	22300000	22600000	21400000	104000000	129000000	101000000	16000000	43200000	29100000	20900000	21200000	20900000	42200000	45600000	42500000	11000000	10500000	9820000	14000000	14100000	13100000	23400000	29000000	24400000	42300000	47000000	44700000	27400000	28400000	24500000	60700000	56200000	41100000
LysoPC 18:1	94400000	97300000	93300000	141000000	138000000	136000000	71000000	67900000	67200000	40100000	49500000	41700000	29200000	30400000	28400000	28000000	31200000	27600000	133000000	126000000	129000000	21400000	53500000	32900000	26400000	23500000	23700000	56800000	55800000	50500000	12800000	12900000	12300000	16400000	15900000	15200000	27800000	31800000	29100000	52700000	53400000	54300000	36000000	38300000	33500000	59400000	55200000	53100000
Rosmarinic acid-3'-O-glucoside	109000	106000	132000	117000	131000	138000	393000	423000	343000	90700	66000	64600	91400	90300	79900	112000	71700	98800	136000	119000	133000	93000	84400	73200	196000	192000	236000	60300	36200	47900	120000	112000	112000	50300	105000	21200	154000	142000	136000	111000	108000	116000	68800	51100	48600	212000	205000	241000
Isolariciresinol-9'-O-glucoside	96200	96200	117000	42000	43100	44300	488000	480000	452000	79800	83800	73200	59200	45500	92700	83200	72600	80600	38500	44600	49900	73800	45900	63100	118000	196000	110000	32100	44600	79300	532000	567000	488000	9	9	9	180000	181000	201000	114000	129000	135000	59000	73000	125000	130000	85200	154000
Dihydrodehydrodiconiferyl alcohol-4-O-glucoside	167000	175000	138000	9	9	9	426000	479000	325000	98500	65800	90700	142000	115000	107000	117000	84000	76400	9	9	9	30700	89900	119000	216000	271000	212000	72100	78800	64900	149000	140000	155000	88000	73100	88600	178000	213000	199000	129000	126000	125000	52100	55700	50200	187000	201000	156000
LysoPC 18:0(2n isomer)	298000	309000	307000	938000	156000	872000	609000	624000	611000	242000	402000	247000	280000	245000	234000	220000	205000	162000	770000	724000	774000	114000	435000	216000	360000	244000	214000	371000	352000	238000	58800	58200	45800	29800	26400	28400	95600	201000	103000	343000	326000	290000	270000	308000	171000	630000	491000	396000
LysoPC 18:0	1890000	1930000	1940000	5930000	5980000	5620000	4930000	5260000	5020000	2030000	2890000	1470000	2030000	1710000	1580000	1620000	1780000	1320000	5200000	5210000	5220000	1150000	2640000	1290000	2490000	1730000	1260000	2760000	2520000	1350000	1620000	1640000	1200000	1060000	1000000	870000	938000	1820000	827000	2620000	2540000	1890000	1750000	1790000	891000	3500000	2670000	1980000
Secoisolariciresinol 4-O-glucoside	287000	352000	323000	177000	164000	188000	207000	284000	163000	378000	260000	338000	153000	144000	156000	230000	139000	139000	143000	171000	151000	214000	165000	155000	245000	209000	273000	87400	103000	117000	2350000	2430000	2330000	22200	26800	18700	221000	172000	236000	1520000	1300000	1140000	221000	193000	297000	521000	585000	521000
4,5-O-Dicaffeoylquinic Acid Methyl Ester	9	9	9	9	9	9	5060	2170	3250	5200	7010	3290	11500	4550	6520	67200	37500	34900	13300	10200	11500	21300	35300	24400	4320	7110	2670	35800	58800	31000	9	9	9	6010	2440	2150	16000	9620	6560	30900	31900	29900	135000	135000	117000	20000	35400	23000
LysoPC 19:3	21100	20500	26800	46900	43500	45600	24400	32000	25200	33300	45100	33100	19300	24100	22200	29800	21800	23900	29900	36000	35500	8210	27300	21300	30600	26800	25900	19800	24200	20300	11100	12900	16000	9	9	9	11300	13300	10200	31100	29400	31100	28900	30500	31600	18600	26100	19600
LysoPC 19:2	541000	691000	582000	379000	439000	566000	346000	314000	274000	81100	78200	206000	458000	242000	471000	9	9	9	592000	563000	587000	20200	100000	54200	61400	512000	503000	297000	218000	56200	77700	68500	77400	32000	99000	91600	52700	59200	88400	207000	71100	55900	117000	76800	42300	114000	52300	76600
LysoPC 19:2(2n isomer)	541000	691000	582000	379000	439000	566000	346000	314000	274000	81100	78200	206000	458000	242000	471000	9	9	9	592000	563000	587000	20200	100000	54200	61400	512000	503000	297000	218000	56200	77700	68500	77400	32000	99000	91600	52700	59200	88400	207000	71100	55900	117000	76800	42300	114000	52300	76600
Kaempferol-3-O-(6''-malonyl)glucoside*	48100000	48400000	48200000	103000000	102000000	108000000	39600000	42700000	42400000	77400000	104000000	104000000	41800000	47000000	36200000	32100000	35900000	28700000	126000000	100000000	105000000	10900000	26300000	16400000	71800000	80700000	56200000	25400000	27000000	26500000	53600000	47400000	59800000	187000000	188000000	193000000	442000000	464000000	419000000	142000000	159000000	144000000	90800000	86600000	87800000	31100000	28400000	22200000
Kaempferol-3-O-(6''-malonyl)galactoside*	36600000	49200000	38700000	101000000	115000000	104000000	47700000	42600000	41900000	107000000	109000000	99000000	40600000	45800000	48800000	26200000	28900000	30100000	113000000	110000000	106000000	9310000	23400000	13100000	53400000	73500000	62600000	33100000	30500000	22200000	54500000	43600000	55500000	205000000	202000000	194000000	439000000	462000000	407000000	161000000	157000000	150000000	83600000	92500000	86600000	30300000	24800000	28700000
Luteolin-7-O-(6''-malonyl)glucoside	53900000	55200000	55800000	80500000	124000000	115000000	42500000	45600000	55200000	83000000	126000000	52600000	49400000	52600000	23100000	34600000	38300000	28600000	44200000	92500000	44000000	11200000	19300000	15900000	75600000	79200000	79500000	33500000	31500000	27500000	57000000	55900000	50400000	207000000	200000000	183000000	453000000	435000000	452000000	141000000	155000000	164000000	95500000	102000000	84200000	27100000	33200000	25000000
Apigenin-6,8-di-C-arabinoside	2480000	2580000	2280000	2580000	2350000	2590000	4160000	3590000	4090000	3130000	3200000	3890000	1340000	1680000	1770000	1480000	1430000	1160000	5110000	5530000	4780000	2900000	7740000	5810000	2410000	1920000	1580000	6260000	5500000	7250000	91800	163000	130000	9	9	9	1240000	1640000	1320000	9320000	11100000	9650000	8500000	9190000	8730000	4840000	4390000	4200000
LysoPC 19:1	319000	309000	313000	428000	433000	436000	424000	412000	390000	173000	202000	184000	224000	228000	214000	164000	177000	165000	468000	440000	459000	103000	263000	171000	164000	152000	141000	207000	191000	183000	38500	40600	34200	27700	25100	23800	59800	77900	51200	299000	283000	284000	152000	178000	137000	209000	176000	175000
Uridine-5'-Diphosphate-D-Xylose	9	9	9	3140000	2820000	2970000	2730000	2740000	3310000	2890000	2700000	3020000	9	9	9	3220000	3270000	3630000	2790000	2820000	2670000	2660000	2710000	2840000	3180000	2880000	2610000	2380000	2450000	2100000	3440000	3280000	2770000	3150000	3050000	2920000	2510000	2660000	2500000	2460000	1970000	2030000	9	9	9	3140000	3150000	3350000
1-Hydroxypinoresinol-1-O-Glucoside	16100	12900	20700	20200	16100	16600	31100	40400	42400	32300	26200	19000	31100	26300	21400	28300	25800	23800	22200	29100	28700	33300	18200	18600	36700	35100	29500	17400	18200	27400	9	7340	8560	6870	20900	9	14300	14900	15700	35500	22800	42700	39000	20400	45000	16600	15400	13000
LysoPC 19:0	124000	139000	172000	246000	234000	266000	84600	88900	97200	215000	122000	238000	29100	9	25700	28100	61700	39100	258000	254000	258000	28800	66300	33900	100000	301000	82700	309000	65900	56900	42500	38800	50500	45900	51300	50100	47600	110000	40400	217000	192000	221000	209000	77200	199000	67600	76600	69400
Olivil-4'-O-glucoside	17800	16100	17900	12200	10800	16200	9750	6740	13500	17900	20900	18700	10800	16000	7480	12700	8220	8590	17500	12000	21300	12300	7080	6730	18300	10500	11200	9	9	9	31900	27600	29900	9	9	9	4220	4560	7850	5980	14600	15300	24400	11600	14600	9720	10500	22000
Cycloolivil-6-O-glucoside	17800	16100	17900	12200	10800	16200	9750	6740	13500	17900	20900	18700	10800	16000	7480	12700	8220	8590	17500	12000	21300	12300	7080	6730	18300	10500	11200	9	9	9	31900	27600	29900	9	9	9	4220	4560	7850	5980	14600	15300	24400	11600	14600	9720	10500	22000
Resveratrol-4'-O-(6''-O-galloyl)glucoside	56900	51800	50200	202000	188000	184000	169000	187000	167000	253000	303000	296000	283000	331000	323000	269000	260000	266000	152000	140000	168000	125000	228000	198000	12200	17400	9350	631000	605000	552000	11300	11300	10600	149000	128000	127000	18700	24300	15600	9	9	9	101000	122000	139000	9	9	9
LysoPC 20:4	37000	40000	24900	41100	42700	41000	71300	68400	67000	90800	88600	75400	52100	41200	44800	28800	31200	31900	60100	61300	54300	28600	44700	35000	50600	54300	46900	49800	45200	38800	42100	53100	34900	38000	34600	41800	31400	28700	31600	54400	50600	48900	38400	39800	40400	33800	33300	34000
LysoPC 20:3	822000	800000	789000	1150000	1120000	1080000	1170000	1190000	1210000	542000	654000	553000	558000	554000	555000	422000	484000	411000	897000	886000	883000	359000	852000	555000	548000	536000	491000	536000	485000	445000	161000	147000	155000	91200	94600	93400	309000	338000	351000	554000	557000	512000	409000	418000	361000	539000	487000	480000
LysoPC 20:2	1400000	1380000	1400000	2120000	2100000	2060000	2800000	2720000	2740000	798000	985000	813000	693000	688000	657000	535000	588000	514000	1840000	1840000	1840000	578000	1290000	843000	843000	761000	749000	709000	660000	589000	134000	137000	129000	131000	118000	111000	361000	433000	349000	876000	849000	795000	717000	771000	654000	784000	750000	703000
LysoPC 20:2(2n isomer)	1390000	1470000	1410000	2140000	2060000	2030000	2730000	2780000	2750000	791000	1010000	763000	708000	691000	680000	534000	594000	517000	1920000	1860000	1870000	579000	1370000	836000	860000	790000	759000	727000	668000	590000	134000	139000	123000	127000	116000	108000	356000	433000	358000	796000	874000	756000	717000	792000	624000	789000	709000	701000
Chrysoeriol-7-O-(6''-malonyl)glucoside	91900	77400	72300	140000	108000	43000	87100	45000	84700	90000	118000	103000	69100	69000	11800	9	9	9	9	9	9	42400	65800	80900	44500	17700	65900	56600	39400	57800	82800	69400	94300	70100	69200	79700	225000	344000	92700	88600	78500	65800	9	9	9	9	9	9
LysoPC 20:1	989000	1520000	1430000	2460000	2540000	2350000	2740000	2300000	3370000	910000	745000	822000	889000	882000	815000	437000	559000	443000	1500000	1480000	1600000	812000	2080000	785000	714000	352000	327000	1340000	1290000	342000	217000	267000	162000	292000	237000	252000	414000	375000	464000	1340000	643000	1130000	960000	751000	884000	989000	611000	547000
Luteolin-6,8-di-C-arabinoside	86400	222000	212000	171000	104000	154000	300000	258000	299000	181000	225000	173000	109000	94200	138000	193000	202000	161000	214000	204000	136000	202000	329000	313000	159000	116000	113000	305000	401000	436000	29600	56000	20600	9	9	9	34500	111000	144000	300000	246000	281000	432000	369000	478000	304000	523000	293000
LysoPC 20:0	84500	84700	93000	139000	132000	136000	189000	204000	199000	61900	74600	49100	63000	52900	54900	48300	52400	47000	147000	150000	134000	52000	115000	70800	50700	38100	36600	91600	81700	66600	20300	21100	19500	26300	28900	25300	43500	49700	43500	85800	81700	80300	86200	88600	66000	72200	70000	62000
5'-Methoxyisolariciresinol-9'-O-glucoside	430000	439000	383000	454000	592000	572000	555000	539000	709000	314000	166000	784000	335000	279000	289000	372000	286000	238000	1420000	1550000	1440000	680000	1780000	1270000	368000	321000	317000	1400000	1150000	1410000	9	9	9	13000	12300	13400	72700	9	42600	3180000	4240000	3550000	1890000	1620000	1950000	771000	812000	615000
Epicatechin-epiafzelechin	869000	441000	313000	886000	895000	422000	1170000	1160000	204000	392000	736000	1160000	494000	449000	422000	1900000	1200000	660000	1610000	1720000	1700000	1500000	906000	1030000	1600000	1680000	1740000	1780000	1630000	1830000	456000	357000	443000	94600	138000	113000	257000	731000	140000	2580000	934000	2020000	3340000	1200000	4010000	494000	188000	180000
Isorhamnetin-3-O-(6''-malonyl)glucoside	65500	44100	68300	188000	173000	218000	112000	140000	100000	186000	225000	163000	44000	58900	64100	61500	64600	87700	208000	174000	155000	93000	182000	102000	72000	53500	61600	315000	177000	181000	472000	390000	362000	1240000	1370000	1450000	1820000	2290000	1510000	169000	133000	154000	96400	133000	117000	117000	119000	104000
Isoschaftoside	52800000	55500000	57200000	44900000	44000000	47500000	90700000	92700000	83600000	83000000	84000000	80300000	59800000	65100000	62300000	66500000	63000000	53900000	93300000	100000000	101000000	65500000	123000000	106000000	55000000	51900000	48800000	116000000	107000000	98000000	1190000	1370000	1360000	498000	580000	597000	10300000	21200000	11800000	126000000	133000000	143000000	121000000	126000000	123000000	91900000	98200000	84200000
Schaftoside	305000	223000	349000	245000	278000	250000	542000	480000	581000	430000	559000	506000	387000	467000	358000	314000	378000	352000	788000	616000	561000	410000	797000	565000	383000	327000	332000	644000	719000	745000	9	21800	19700	9	9	9	175000	71400	70500	808000	1080000	1020000	802000	799000	809000	625000	535000	560000
Theaflavin	19500000	16800000	17600000	20000000	21300000	21900000	20000000	19000000	19200000	502000	647000	675000	5100000	4660000	5580000	3880000	4860000	4020000	12100000	12100000	13000000	1820000	4530000	3320000	7600000	9290000	8300000	1750000	1600000	1670000	1270000	1280000	1260000	100000	78000	89000	1190000	1490000	1260000	18200000	19600000	20000000	14900000	16100000	17700000	1980000	1960000	1850000
Vitexin-2''-O-xyloside	6800000	6460000	6780000	2450000	2120000	2510000	5770000	5740000	5140000	8370000	7830000	8470000	6050000	6520000	5570000	6450000	6040000	6740000	6490000	6670000	7230000	2560000	6240000	4500000	6270000	6630000	6130000	9480000	9080000	8020000	89900	104000	138000	16400	50100	22000	9	9	9	18900000	18900000	19100000	4190000	4230000	4490000	367000	525000	9
Isovitexin-2''-O-xyloside	838000	711000	656000	997000	690000	946000	801000	866000	912000	1380000	1280000	1510000	1120000	1360000	886000	1030000	852000	931000	735000	9	517000	671000	546000	1040000	550000	840000	811000	1250000	1200000	1670000	487000	559000	431000	68900	84000	78500	2580000	2050000	2550000	601000	9	9	9	586000	549000	621000	530000	793000
Isovitexin-8-O-xyloside	759000	808000	752000	723000	567000	649000	642000	615000	661000	1030000	1310000	1120000	525000	523000	702000	576000	530000	635000	857000	928000	653000	439000	987000	610000	800000	557000	672000	1730000	1990000	2050000	57100	46600	56100	46500	35700	11900	327000	320000	407000	4030000	2820000	3200000	896000	558000	585000	127000	9	9
Uridine 5'-diphospho-D-glucose	16700000	15300000	18100000	15900000	13000000	17600000	17200000	19600000	23500000	18500000	17700000	15500000	15500000	13900000	14500000	18300000	15600000	16500000	19800000	23600000	21400000	22400000	21700000	19400000	23900000	23200000	23000000	17200000	20200000	17300000	15500000	15600000	15400000	12600000	14100000	12800000	23800000	26000000	23200000	20200000	20200000	23400000	21600000	18700000	19400000	27700000	25800000	31600000
Myricetin-3-O-(6''-malony)glucoside	902000	791000	643000	2010000	1720000	2360000	722000	845000	635000	2850000	3270000	2560000	239000	300000	295000	278000	307000	234000	1650000	2330000	1740000	156000	192000	154000	966000	839000	803000	417000	557000	431000	2090000	2450000	2770000	6320000	6460000	6120000	2690000	3460000	2840000	4450000	4910000	4040000	1060000	942000	920000	346000	178000	271000
Procyanidin B1	2280000	2190000	2340000	9	9	9	9	9	9	4000000	1890000	2680000	9	9	9	9	9	9	9	9	9	9	9	9	9	9	9	9	9	9	35000000	30600000	34500000	29900000	30800000	29800000	10600000	11000000	12900000	3010000	3180000	3600000	9	9	9	9	9	9
Procyanidin B2	147000000	146000000	161000000	139000000	139000000	140000000	131000000	136000000	143000000	181000000	151000000	172000000	195000000	179000000	171000000	190000000	166000000	173000000	131000000	117000000	127000000	156000000	158000000	160000000	187000000	186000000	192000000	174000000	170000000	170000000	68400000	62300000	73600000	1090000	1220000	1300000	50300000	68300000	70700000	133000000	143000000	143000000	151000000	166000000	176000000	132000000	128000000	132000000
Kaempferol-3-O-(4''-p-coumaroyl)rhamnoside	4050000	3980000	2670000	1550000	2010000	2690000	1390000	1620000	1440000	3010000	4010000	1920000	5340000	7350000	5340000	7610000	6640000	4680000	5900000	6310000	6060000	2620000	7970000	4500000	576000	399000	417000	8200000	8400000	5360000	751000	842000	900000	740000	747000	678000	3640000	3660000	3920000	423000	333000	399000	3030000	3600000	2240000	294000	255000	241000
Apigenin-7-O-(6''-p-Coumaryl)glucoside	6110000	6840000	6860000	12300000	13500000	12000000	4080000	4570000	4330000	21600000	22200000	20300000	26500000	29000000	29000000	9140000	9240000	8700000	31200000	32800000	32800000	5510000	8700000	6940000	8630000	8030000	6420000	30900000	31400000	28700000	4170000	3690000	3190000	9930000	11800000	11900000	23100000	23400000	41100000	9	9	35400000	10500000	11700000	10400000	10900000	11300000	11500000
Procyanidin B3	7260000	6960000	7000000	3210000	2890000	3360000	3630000	4220000	4200000	5440000	4500000	4750000	3020000	3700000	3880000	3070000	2910000	2870000	2540000	2850000	2880000	2250000	3040000	2370000	4100000	3740000	3670000	4340000	4320000	4880000	28000000	30300000	31500000	15300000	13600000	14200000	76800000	84000000	84800000	5410000	6150000	5830000	4890000	5340000	6140000	3280000	3040000	3170000
Kaempferol-3,7-O-dirhamnoside (Kaempferitrin)	20700000	20100000	19700000	14700000	16400000	15000000	10800000	11300000	11900000	22400000	18500000	19900000	20200000	18600000	16500000	23000000	17700000	21200000	14800000	14200000	14600000	14200000	19600000	16200000	18200000	17300000	20400000	21800000	21100000	24900000	25300000	24700000	22100000	11100000	11600000	13200000	18900000	19100000	17800000	16700000	18200000	16500000	18600000	18800000	17200000	13800000	16600000	16700000
Isovitexin-2''-O-rhamnoside	14900000	14600000	16500000	7460000	8850000	8550000	14600000	15300000	15800000	20800000	23800000	22900000	20500000	17500000	17900000	16400000	15900000	19600000	18000000	18500000	12200000	8370000	13000000	13800000	17900000	17300000	14300000	22900000	25400000	1070000	3180000	1570000	1260000	844000	556000	426000	1150000	317000	353000	43200000	32000000	36300000	11300000	8510000	10500000	340000	367000	326000
Vitexin-2''-O-rhamnoside	97500000	93600000	87400000	50400000	50300000	45200000	76400000	87800000	81400000	117000000	125000000	123000000	106000000	105000000	109000000	94300000	103000000	98500000	90700000	92800000	99500000	51000000	88100000	76500000	93500000	96100000	98600000	129000000	135000000	144000000	5100000	5260000	4940000	1870000	2120000	2140000	1260000	1270000	550000	196000000	188000000	202000000	69200000	58800000	59200000	1720000	1830000	1460000
Apigenin-7-O-rutinoside (Isorhoifolin)	6210000	6110000	5630000	6980000	9310000	9390000	3840000	3380000	1930000	20600000	22300000	16800000	13200000	9	14400000	7530000	7810000	7540000	32000000	29800000	32100000	4310000	6970000	5320000	7030000	6630000	6640000	26700000	24000000	27800000	2810000	2660000	1370000	11900000	7200000	10200000	9	13700000	9	20400000	31300000	30900000	8450000	9440000	8120000	11800000	10300000	8820000
Apigenin-7-O-neohesperidoside (Rhoifolin)	6800000	6080000	6830000	13000000	11000000	11400000	4560000	4390000	3510000	22400000	24000000	22000000	37500000	39700000	34600000	7330000	8890000	9	9	36300000	9	5120000	7700000	6710000	7160000	9	9	9	29800000	9	2360000	4240000	4160000	12000000	11500000	11100000	17300000	20700000	28300000	9	9	9	9920000	10400000	8650000	12000000	9	9
Uridine-5'-diphosphoglucuronic acid	246000	245000	211000	307000	337000	328000	369000	393000	405000	300000	283000	347000	135000	115000	117000	271000	257000	299000	380000	352000	360000	266000	306000	279000	358000	331000	287000	337000	374000	257000	268000	296000	302000	199000	170000	219000	147000	201000	125000	255000	232000	290000	219000	229000	200000	286000	239000	249000
Kaempferol-3-O-sambubioside	1700000	1610000	1310000	193000	155000	229000	650000	473000	169000	652000	520000	664000	1030000	823000	846000	822000	880000	832000	303000	186000	229000	420000	281000	234000	1990000	184000	700000	274000	396000	619000	6890000	7120000	5800000	470000	387000	317000	395000	335000	342000	297000	718000	381000	203000	137000	403000	273000	587000	321000
Orientin-2''-O-xyloside	128000	177000	198000	66100	84900	104000	94900	121000	95800	145000	156000	143000	106000	140000	127000	241000	64200	67000	127000	158000	129000	62500	84000	9	158000	173000	176000	131000	140000	66700	9	9	9	42200	31500	39300	9	9	9	562000	458000	516000	116000	96200	108000	9	9	9
Luteolin-6-C-arabinoside-7-O-glucoside	1930000	1660000	985000	1230000	1730000	2120000	989000	1520000	2060000	2590000	2960000	2210000	2130000	2820000	2210000	1370000	2240000	1560000	1060000	1480000	1650000	1470000	1940000	1790000	1860000	2060000	2060000	3120000	3190000	4020000	956000	1160000	1210000	142000	147000	146000	2350000	4220000	3290000	922000	935000	1190000	895000	1260000	1080000	1580000	1500000	1650000
Naringenin-7-O-Rutinoside(Narirutin)	359000	548000	851000	826000	1720000	602000	320000	309000	244000	1160000	434000	941000	673000	437000	9	615000	347000	368000	2110000	1550000	1500000	267000	235000	241000	377000	445000	327000	1140000	1450000	1970000	9	9	9	308000	250000	306000	584000	345000	9	1500000	1740000	2050000	299000	283000	255000	464000	676000	547000
Naringenin-7-O-Neohesperidoside(Naringin)	7010000	7600000	6870000	8560000	8920000	7370000	2690000	2650000	2940000	10100000	8800000	10300000	3880000	2900000	3160000	5820000	3920000	4800000	13600000	13300000	14700000	3010000	2810000	2940000	3170000	3190000	3490000	10500000	10000000	9630000	67500	50900	65000	812000	833000	731000	2580000	2670000	2780000	17500000	16200000	20300000	1100000	1000000	1050000	4990000	5120000	5950000
Quercetin-3-O-(4''-O-galloyl)arabinoside	73000	52800	55500	49800	40400	53200	96500	95400	158000	87000	85000	81600	73700	62500	64700	181000	170000	158000	81800	91100	93000	25100	52100	46400	74900	73200	76700	163000	211000	182000	112000	143000	118000	41000	173000	35100	37600	9	25200	42200	50800	37000	84500	74100	72400	108000	119000	127000
Phloretin-2'-O-(2''-Galloyl)glucoside	9	9	10100	19100	10900	25200	31100	31500	32200	11900	16200	20900	44200	50000	47000	31600	25100	29500	30600	36800	32300	14000	49100	32000	20700	9	11800	63200	74900	78400	2920000	2790000	3040000	3990000	3850000	3730000	11500	18800	27300	10700	9	8550	14900	25300	9	20500	9	16000
3-Hydroxy-5-Methylphenol-1-O-(6'-Digalloyl)Glucoside	46100	45800	59800	66600	79900	52000	95500	35900	49000	79600	98900	69000	70200	44600	66400	141000	92900	110000	129000	131000	155000	85100	86500	88900	46500	38400	29800	174000	121000	118000	9	9	9	11600	15400	15200	51900	59000	86600	84500	60900	104000	95300	133000	101000	123000	139000	79900
Procyanidin A6	450000	263000	293000	150000	251000	177000	222000	215000	183000	327000	160000	87900	177000	278000	291000	162000	140000	139000	178000	258000	190000	64100	287000	130000	147000	329000	165000	229000	114000	160000	9	59300	57300	9	9	9	155000	157000	217000	210000	203000	261000	415000	415000	355000	131000	150000	128000
Kaempferol-3-O-(6''-p-Coumaroyl)galactoside	53300000	93200000	52600000	61500000	46000000	37400000	76400000	41800000	40300000	62600000	98000000	68100000	44200000	61400000	59000000	50700000	63300000	54900000	77000000	47800000	95300000	39700000	46500000	91500000	20100000	17200000	22000000	53500000	66400000	78200000	7920000	7870000	6520000	11500000	13300000	11200000	50100000	50300000	44100000	4910000	5610000	5840000	75800000	66200000	48800000	11200000	13700000	20800000
Kaempferol-3-O-(2''-p-Coumaroyl)galactoside	49300000	33400000	39000000	32100000	53000000	42500000	23700000	23800000	22100000	45800000	29400000	33500000	47100000	36000000	30500000	48200000	43100000	34400000	31600000	40000000	40800000	18200000	37200000	27400000	12400000	5100000	7710000	25800000	37400000	49600000	12500000	11200000	11000000	16200000	16100000	14500000	21800000	27300000	21200000	5640000	5140000	7800000	51300000	61000000	54600000	8590000	10500000	7200000
Luteolin-7-O-(6''-caffeoyl)rhamnoside	22800000	24400000	21800000	151000000	153000000	157000000	33700000	31500000	28800000	42400000	49500000	47700000	33300000	41200000	38900000	29700000	32900000	29800000	41900000	38400000	36700000	17200000	40500000	30100000	22100000	19500000	21100000	45300000	47100000	37800000	25900000	23900000	23200000	18500000	18200000	16400000	17400000	17400000	17500000	8850000	8370000	8770000	39200000	40800000	42100000	21600000	22100000	21600000
Kaempferol-3-O-(6''-p-Coumaroyl)glucoside (Tiliroside)	37700000	36500000	37900000	152000000	132000000	146000000	39600000	43400000	39500000	56800000	71800000	61200000	55800000	58600000	51800000	47000000	53200000	46600000	63500000	67600000	62300000	31400000	56700000	47800000	30900000	26800000	25600000	61000000	57700000	57700000	26900000	23900000	22700000	26700000	23400000	25400000	22800000	25000000	25100000	13700000	15100000	15100000	69800000	71500000	66600000	30900000	33300000	31800000
Vitexin-2''-O-glucoside	178000000	166000000	165000000	90600000	95200000	95500000	111000000	116000000	114000000	227000000	216000000	219000000	230000000	236000000	234000000	211000000	242000000	226000000	161000000	155000000	150000000	139000000	191000000	179000000	186000000	207000000	183000000	256000000	270000000	259000000	270000	546000	467000	122000	188000	241000	1670000	1950000	2110000	299000000	310000000	307000000	139000000	141000000	134000000	2330000	2060000	1950000
Luteolin-7-O-neohesperidoside (Lonicerin)*	37300000	44100000	100000000	58900000	101000000	67400000	59700000	35100000	54900000	123000000	62900000	62300000	141000000	202000000	281000000	58900000	64000000	84700000	37300000	71600000	56600000	74100000	76300000	78400000	80500000	67300000	147000000	47200000	10900000	34100000	195000000	246000000	150000000	151000000	198000000	233000000	256000000	323000000	192000000	158000000	181000000	43500000	224000000	203000000	198000000	115000000	203000000	164000000
Kaempferol-3-O-glucoside-7-O-rhamnoside*	40000000	86400000	91200000	64900000	66000000	74700000	35400000	39100000	35900000	71600000	48800000	84300000	93400000	150000000	156000000	69700000	61900000	69300000	28800000	53700000	24300000	68900000	236000000	54700000	113000000	73200000	148000000	39500000	56700000	36700000	174000000	99200000	237000000	179000000	178000000	260000000	190000000	195000000	172000000	173000000	130000000	108000000	189000000	207000000	177000000	125000000	225000000	226000000
Isovitexin-7-O-glucoside(Saponarin)	74100000	72300000	74700000	36000000	37300000	38000000	39900000	41300000	37000000	99300000	100000000	104000000	101000000	107000000	102000000	97000000	105000000	102000000	65600000	62700000	62300000	52200000	82700000	73000000	84400000	86600000	72900000	114000000	126000000	118000000	105000	114000	96600	28200	52800	42500	690000	573000	612000	161000000	149000000	152000000	52100000	59500000	56800000	830000	927000	675000
Kaempferol-3-O-neohesperidoside*	60200000	56600000	115000000	43200000	62900000	15600000	64300000	69800000	62700000	75400000	61500000	82000000	127000000	331000000	163000000	92500000	90400000	69800000	11100000	42500000	19500000	76600000	174000000	71700000	99600000	113000000	136000000	17900000	74700000	39500000	220000000	132000000	184000000	194000000	171000000	728000000	253000000	243000000	133000000	139000000	116000000	139000000	127000000	168000000	136000000	64300000	255000000	151000000
Apigenin-6,8-di-C-glucoside (Vicenin-2)	26000000	24800000	23700000	18100000	15600000	16900000	29800000	33900000	27000000	35700000	39300000	38500000	36300000	43100000	39600000	33900000	33700000	31700000	33700000	32000000	33400000	26800000	44100000	42500000	23000000	21900000	20500000	43600000	41600000	40800000	552000	556000	624000	287000	319000	225000	80100000	87200000	81400000	48400000	51800000	52500000	32300000	34900000	37100000	43200000	45700000	38500000
Quercetin-3-O-sambubioside	732000	888000	529000	451000	266000	318000	725000	944000	718000	578000	422000	664000	266000	338000	290000	529000	413000	357000	235000	300000	294000	53400	426000	332000	566000	421000	382000	277000	146000	260000	5610000	4090000	16700000	3810000	2270000	3070000	543000	541000	532000	767000	654000	686000	1470000	1060000	680000	541000	534000	725000
Eriodictyol-7-O-(6''-O-p-coumaroyl)glucoside	1350000	1350000	1370000	4910000	5040000	4640000	943000	854000	931000	1420000	1820000	1520000	899000	1130000	990000	775000	939000	828000	1250000	1310000	1200000	524000	1140000	850000	987000	922000	839000	1270000	1280000	1140000	701000	697000	696000	648000	619000	614000	521000	468000	499000	848000	869000	840000	1210000	1250000	1240000	660000	578000	556000
Kaempferol-3-O-(2''-galloyl)glucoside	666000	712000	804000	1490000	1650000	654000	584000	666000	685000	1230000	1880000	1160000	3050000	3170000	3420000	1330000	2120000	1760000	5350000	4390000	4500000	468000	1760000	1170000	198000	172000	150000	2390000	1860000	2390000	9	9	9	488000	453000	429000	346000	282000	9	79400	143000	91800	968000	1180000	1040000	234000	247000	168000
Kaempferol-3-O-(6''-galloyl)galactoside	181000000	151000000	165000000	184000000	145000000	241000000	184000000	208000000	194000000	245000000	212000000	238000000	216000000	215000000	243000000	249000000	241000000	234000000	288000000	347000000	298000000	137000000	185000000	166000000	9280000	8250000	9180000	186000000	212000000	216000000	379000	333000	339000	11900000	12100000	13500000	21800000	17200000	23200000	767000	1010000	1040000	45700000	44600000	47600000	5990000	7070000	6490000
Kaempferol-3-O-(6''-galloyl)glucoside	666000	712000	804000	1490000	1650000	654000	584000	666000	685000	1230000	1880000	1160000	3050000	3170000	3420000	1330000	2120000	1760000	5350000	4390000	4500000	468000	1760000	1170000	198000	172000	150000	2390000	1860000	2390000	9	9	9	488000	453000	429000	346000	282000	9	79400	143000	91800	968000	1180000	1040000	234000	247000	168000
Eriodictyol-7-O-(6''-O-galloyl)glucoside	119000	112000	116000	333000	291000	336000	195000	171000	144000	169000	169000	181000	118000	71100	89900	191000	168000	174000	250000	283000	330000	49200	66400	46800	20200	9	15400	404000	339000	376000	9	9	9	140000	145000	156000	49700	54100	35100	25900	32300	35200	81300	90500	83800	15700	21000	11400
Uridine 5'-diphospho-N-acetylglucosamine	616000	36200	620000	675000	581000	704000	579000	613000	705000	639000	650000	690000	9	9	9	657000	589000	572000	782000	729000	665000	610000	524000	540000	9	9	9	616000	577000	490000	336000	295000	306000	365000	366000	359000	355000	395000	325000	630000	523000	686000	9	9	9	585000	592000	652000
Chrysoeriol-7-O-rutinoside	96300	86000	107000	126000	118000	105000	135000	90400	139000	126000	87500	96600	63300	76600	77400	56200	64900	87700	113000	125000	101000	51600	85700	57600	63300	112000	81800	78800	85700	70900	12300	14800	10200	9	9	9	34100	63300	50500	114000	84100	109000	76000	43000	91400	139000	47300	94000
Diosmetin-7-O-rutinoside (Diosmin)	10200000	9070000	10300000	6250000	7230000	7570000	5010000	4710000	4650000	10400000	10500000	11200000	5730000	6940000	6360000	7620000	7750000	7400000	6790000	7490000	7410000	2120000	5310000	3360000	5750000	5170000	4830000	10800000	10900000	9790000	170000	86700	301000	5400000	6250000	1120000	2240000	2310000	2460000	3360000	3170000	3650000	2940000	3270000	3130000	5870000	4130000	4810000
Diosmetin-7-O-Neohesperidoside (Neodiosmin)	10200000	9070000	10300000	6250000	7230000	7570000	5010000	4710000	4650000	10400000	10500000	11200000	5730000	6940000	6360000	7620000	7750000	7400000	6790000	7490000	7410000	2120000	5310000	3360000	5750000	5170000	4830000	10800000	10900000	9790000	170000	86700	301000	5400000	6250000	1120000	2240000	2310000	2460000	3360000	3170000	3650000	2940000	3270000	3130000	5870000	4130000	4810000
Hispidulin-7-O-(6''-O-p-Coumaroyl)Glucoside	321000	292000	356000	638000	701000	892000	647000	718000	701000	320000	570000	428000	255000	287000	244000	176000	439000	356000	503000	580000	483000	57200	231000	111000	165000	671000	369000	305000	293000	289000	278000	262000	226000	62900	68600	53800	162000	421000	275000	863000	426000	523000	231000	173000	162000	1330000	206000	555000
Quercetin-3-O-(6''-O-p-Coumaroyl)glucoside	3650000	3700000	3690000	8870000	6180000	6340000	3130000	2380000	4990000	7690000	3500000	5590000	936000	1370000	1340000	1730000	2140000	1190000	4450000	3810000	2920000	1620000	3740000	2840000	236000	464000	415000	2810000	3320000	1560000	433000	534000	515000	3520000	2410000	2910000	2270000	1830000	1710000	207000	113000	221000	1310000	1950000	1130000	9	9	9
Quercetin-3-O-(2''-O-p-Coumaroyl)galactoside	3650000	3700000	3690000	8870000	6180000	6340000	3130000	2380000	4990000	7690000	3500000	5590000	936000	1370000	1340000	1730000	2140000	1190000	4450000	3810000	2920000	1620000	3740000	2840000	236000	464000	415000	2810000	3320000	1560000	433000	534000	515000	3520000	2410000	2910000	2270000	1830000	1710000	207000	113000	221000	1310000	1950000	1130000	9	9	9
Quercetin-3-O-(6''-O-p-Coumaroyl)galactoside	2560000	3620000	3350000	4930000	10800000	3420000	2890000	3090000	5400000	6150000	10700000	8670000	1140000	985000	855000	2330000	2380000	2080000	4460000	2620000	4260000	1850000	3040000	2590000	290000	458000	287000	2270000	2360000	2160000	1290000	639000	1260000	2970000	2320000	2060000	1990000	1500000	1220000	208000	165000	205000	1040000	1930000	1650000	135000	60700	46500
Isoorientin-7-O-glucoside	2470000	2650000	2390000	1070000	1010000	1170000	689000	805000	697000	2390000	2550000	2470000	2200000	2710000	2200000	1160000	1380000	1290000	2440000	2170000	2200000	945000	1480000	1320000	2040000	2030000	2080000	2790000	2690000	2490000	26700	19800	9	9	10500	9	210000	215000	181000	6560000	8020000	7550000	1400000	1480000	1530000	187000	113000	52000
Kaempferol-3,7-O-diglucoside	763000	975000	894000	496000	394000	1240000	385000	318000	334000	981000	1050000	1010000	410000	1080000	847000	254000	358000	571000	938000	723000	1080000	277000	453000	411000	463000	429000	429000	420000	431000	318000	9	9	9	1260000	1590000	1160000	4420000	4350000	4340000	996000	1100000	1080000	9	9	9	9	9	9
Luteolin-7,3'-di-O-glucoside	4440000	2650000	2180000	1080000	1870000	2580000	2530000	3980000	2230000	4110000	5170000	3840000	1960000	2900000	3960000	2800000	2700000	3790000	1850000	3060000	2270000	1980000	3430000	3520000	11800000	16900000	8240000	1720000	1430000	357000	4030000	3250000	3950000	4760000	4850000	4700000	1560000	1170000	2550000	2590000	2840000	2680000	3540000	6600000	5430000	11900000	7870000	8600000
Luteolin-7-O-gentiobioside	3580000	8720000	3760000	2320000	1810000	3400000	2300000	3130000	3010000	6840000	2890000	2310000	5890000	4020000	5120000	3390000	4920000	4380000	2610000	2480000	3370000	3220000	3070000	2910000	14100000	10600000	9550000	1380000	3690000	1670000	4780000	5170000	4840000	4850000	4680000	387000	2660000	1590000	2180000	904000	3400000	4440000	5280000	4880000	6410000	13300000	9180000	8130000
Quercetin-3-O-glucoside-7-O-rhamnoside	102000000	117000000	89300000	325000000	343000000	358000000	30300000	23200000	27800000	456000000	524000000	503000000	466000000	522000000	455000000	297000000	297000000	278000000	310000000	342000000	338000000	110000000	221000000	139000000	217000000	187000000	193000000	81200000	45700000	71800000	9	9	9	9	9	9	710000000	799000000	765000000	191000000	80300000	181000000	71700000	77400000	72400000	153000000	88500000	148000000
Quercetin-3-O-neohesperidoside	83500000	89900000	82200000	359000000	320000000	353000000	42100000	36100000	35800000	534000000	501000000	538000000	493000000	578000000	492000000	318000000	308000000	312000000	357000000	353000000	346000000	93500000	175000000	147000000	187000000	199000000	194000000	76000000	67000000	67500000	10300000	9	9	9	9	9	585000000	649000000	584000000	131000000	134000000	128000000	103000000	118000000	99100000	105000000	112000000	108000000
Quercetin-3-O-rutinoside (Rutin)	48900000	53100000	50700000	228000000	272000000	243000000	25800000	46100000	16700000	292000000	431000000	361000000	361000000	358000000	361000000	228000000	197000000	186000000	210000000	269000000	189000000	57800000	84600000	156000000	106000000	129000000	123000000	35300000	35900000	30400000	189000000	188000000	160000000	457000000	594000000	599000000	589000000	528000000	612000000	81400000	219000000	71200000	98200000	153000000	163000000	72300000	127000000	58700000
Orientin-2''-O-galactoside	3060000	3440000	3910000	998000	869000	845000	1680000	1720000	1720000	2490000	2740000	2670000	2580000	2180000	2870000	1730000	1750000	1370000	2980000	2630000	2840000	842000	1280000	1020000	1940000	2040000	1650000	2360000	2380000	2540000	3920000	3170000	4770000	9	9	9	1450000	1820000	1270000	10500000	11600000	8630000	1900000	2680000	2210000	429000	573000	457000
Kaempferol-6,8-di-C-glucoside	1440000	1460000	1150000	532000	717000	680000	1040000	624000	1030000	1020000	932000	919000	1010000	1310000	1220000	777000	1170000	1030000	1130000	982000	1060000	1210000	1360000	1080000	332000	968000	1010000	1200000	997000	1210000	9	9	9	9	9	9	9	9	9	1240000	1400000	1110000	1330000	1520000	1250000	710000	839000	725000
Hesperetin-7-O-neohesperidoside(Neohesperidin)	974000	726000	586000	7770000	7380000	7770000	675000	913000	1170000	6000000	6020000	5830000	3850000	7620000	6420000	1930000	3560000	2550000	3230000	3430000	3070000	703000	3010000	1720000	1630000	1490000	1620000	2220000	1940000	1510000	668000	879000	1040000	3230000	7470000	11700000	15500000	18100000	17400000	1250000	1630000	1350000	1190000	1190000	1130000	835000	953000	761000
1-O-Cinnamoyl-4,6-(S)-HHDP-β-D-glucose	218000	205000	187000	301000	272000	384000	51700	81300	79200	1810000	967000	1240000	1460000	748000	783000	661000	324000	436000	513000	702000	603000	213000	158000	189000	246000	258000	326000	134000	148000	95700	9	9	9	204000	118000	148000	556000	586000	486000	591000	565000	703000	76800	113000	143000	182000	171000	154000
Oxiglutatione	11600000	12300000	11500000	11300000	11800000	14100000	19400000	21200000	18800000	18700000	28400000	22600000	11600000	15300000	12400000	14000000	17300000	17200000	23700000	23200000	17700000	11300000	21200000	20200000	19600000	23900000	19700000	18200000	26300000	15700000	2490000	2700000	2470000	693000	490000	654000	8730000	10800000	6690000	24300000	22800000	22200000	13300000	13200000	12100000	21000000	27000000	22700000
Quercetin-3-O-(6''-O-galloyl)glucoside	14900000	21800000	13600000	27300000	26800000	14600000	11700000	15900000	20200000	37700000	57700000	40200000	12700000	14500000	19600000	20900000	25100000	17000000	33300000	66500000	43200000	10500000	13500000	7010000	451000	429000	394000	14800000	43500000	35200000	6090000	5470000	6060000	34000000	30100000	32400000	7570000	7100000	8210000	202000	187000	138000	18600000	22700000	13500000	470000	9	448000
Quercetin-3-O-(2''-O-galloyl)galactoside	773000	629000	1040000	1960000	2790000	1800000	527000	830000	664000	2280000	1810000	2650000	798000	661000	712000	675000	447000	498000	2240000	5170000	1440000	640000	563000	644000	9	9	9	1150000	1700000	778000	1260000	1450000	1330000	2990000	4930000	4740000	214000	291000	281000	26600	29900	32400	2560000	3650000	2800000	9	9	9
Quercetin-3-O-(6''-O-galloyl)galactoside	13900000	34900000	18900000	20800000	37400000	33600000	36500000	28400000	22100000	39300000	53900000	57900000	17700000	31800000	36600000	34400000	45800000	22300000	96600000	96300000	65800000	16000000	31500000	20000000	887000	693000	447000	54200000	62600000	43600000	2800000	3520000	3330000	37900000	42500000	57100000	8410000	9180000	8400000	294000	275000	251000	33900000	25700000	36400000	1050000	571000	555000
Apigenin-7-O-(2''-glucurosyl)glucuronide	9	9	9	101000	74400	43900	235000	255000	268000	8030	65000	37300	12400	57000	84900	15800	68100	92300	9	9	9	13000	273000	105000	123000	55700	111000	44800	21000	21500	83500	11800	44900	117000	110000	88200	60000	95300	50300	9	9	9	313000	67400	100000	47200	40200	41800
Syringaresinol-4'-O-(6''-acetyl)glucoside	39400	39700	41700	31100	14000	13300	26100	17800	48900	28900	20100	20500	33300	22700	46500	9	9	9	46100	38500	48600	8740	21200	14800	9	9	9	36100	15600	9	25700	28400	28100	52600	26300	37700	14100	11600	9	9	9	9	9	9	9	18300	21600	14900
Chrysoeriol-7-O-gentiobioside	307000	334000	288000	150000	108000	182000	278000	247000	217000	122000	140000	67700	120000	113000	106000	388000	457000	283000	53200	55400	64600	272000	431000	352000	41200	102000	134000	2130000	1680000	2200000	9	9	9	20000	26500	17200	40300	64700	74300	134000	111000	145000	108000	118000	83600	9	9	9
Isorhamnetin-3-O-glucoside-7-O-rhamnoside	5020000	4810000	3880000	1880000	2350000	2230000	2970000	2910000	3120000	19600000	20900000	17200000	2200000	3090000	2680000	45300000	53700000	47600000	9650000	9640000	9530000	13500000	25600000	20300000	1060000	873000	839000	11000000	12500000	10600000	122000	144000	118000	8110000	8000000	7600000	119000000	103000000	109000000	1110000	825000	943000	2530000	2440000	2280000	885000	746000	782000
Isorhamnetin-3-O-neohesperidoside*	467000	382000	448000	90800	144000	123000	84100	65900	91800	392000	630000	449000	278000	165000	259000	718000	1510000	483000	187000	430000	328000	206000	473000	201000	78600	65900	51700	152000	170000	378000	17600	9	9	147000	112000	154000	3200000	2000000	3560000	136000	223000	202000	184000	193000	136000	9	69400	9
Isorhamnetin-3-O-rutinoside (Narcissin)*	513000	209000	260000	135000	151000	162000	118000	101000	140000	362000	699000	475000	222000	235000	239000	1000000	1580000	496000	173000	209000	289000	213000	642000	207000	78800	83900	90100	222000	228000	297000	9	9	9	192000	130000	9	3630000	2730000	2570000	139000	249000	209000	87300	88600	135000	58000	73900	49300
Quercetin-3-O-sophoroside (Baimaside)	2320000	4940000	1400000	1840000	1550000	1870000	4470000	2270000	2680000	3330000	3280000	2830000	2370000	1460000	1830000	2360000	777000	2960000	2100000	2070000	1290000	1520000	2260000	2600000	2030000	1680000	1830000	1450000	378000	1580000	1560000	1810000	1320000	10500000	11200000	6700000	1430000	1910000	2710000	3510000	2710000	5930000	2420000	3490000	4160000	2450000	3180000	3050000
Quercetin-3,7-Di-O-glucoside	7300000	7340000	9020000	3410000	3760000	5610000	8480000	7840000	9230000	10900000	10500000	7640000	5600000	6920000	6390000	7250000	8920000	8200000	8140000	11000000	8820000	6240000	5000000	3420000	6430000	4590000	6100000	7810000	5510000	7020000	3050000	2740000	4370000	5220000	6940000	7250000	14200000	13700000	14500000	9160000	11700000	7070000	6210000	7220000	6230000	6630000	4530000	6680000
3-O-p-Coumaroyl-4,6-(S)-HHDP-β-D-glucose	3470000	4210000	3500000	3340000	3420000	2890000	3170000	5100000	4440000	270000	1710000	1560000	410000	801000	720000	719000	969000	1030000	3410000	4420000	2460000	159000	1020000	482000	1100000	1730000	1980000	1170000	1320000	1370000	9	9	9	9	9	9	37200	9	26400	640000	824000	1200000	738000	450000	617000	855000	1940000	2270000
3,4,5-Tri-O-Galloylshikimic acid	9	9	9	447000	324000	204000	9	9	9	185000	202000	207000	214000	298000	274000	102000	181000	92900	408000	368000	383000	43600	85900	112000	391000	297000	254000	255000	323000	304000	62900	69500	65500	1410000	1940000	1500000	9	9	9	176000	258000	200000	261000	262000	208000	494000	502000	540000
Strictinin	12200000	13800000	14300000	10200000	21400000	19700000	15300000	8800000	16400000	25400000	25400000	23300000	21500000	21200000	19600000	43000000	35800000	37400000	19100000	17100000	9090000	13400000	24000000	21300000	23000000	20400000	23200000	28600000	26100000	25600000	4000000	2730000	2870000	1940000	2510000	1650000	1160000	754000	765000	13000000	12600000	13400000	15100000	14100000	13800000	30200000	19400000	32700000
Gemin D	192000000	201000000	182000000	206000000	220000000	196000000	198000000	191000000	194000000	222000000	237000000	237000000	239000000	226000000	204000000	256000000	270000000	250000000	228000000	233000000	215000000	203000000	237000000	216000000	234000000	226000000	240000000	254000000	252000000	237000000	58600000	76500000	70300000	12900000	12800000	13900000	32700000	38000000	34300000	207000000	193000000	185000000	218000000	226000000	216000000	278000000	158000000	271000000
Isostrictinin	197000000	200000000	190000000	218000000	215000000	231000000	182000000	199000000	214000000	229000000	238000000	248000000	235000000	212000000	211000000	276000000	270000000	274000000	212000000	225000000	217000000	186000000	266000000	217000000	234000000	223000000	232000000	234000000	226000000	240000000	71600000	78900000	72600000	11600000	14100000	11900000	33400000	37500000	38900000	212000000	194000000	214000000	190000000	222000000	231000000	286000000	286000000	274000000
Isocorilagin	201000000	202000000	205000000	223000000	214000000	232000000	202000000	204000000	210000000	245000000	237000000	264000000	241000000	248000000	238000000	292000000	307000000	268000000	222000000	243000000	219000000	216000000	261000000	228000000	233000000	228000000	230000000	256000000	271000000	260000000	71100000	68700000	72500000	12400000	14500000	12300000	34400000	40100000	39200000	207000000	216000000	203000000	206000000	227000000	211000000	285000000	265000000	291000000
Corilagin	4320000	3610000	4070000	3420000	10500000	3680000	7280000	5060000	11800000	15300000	6560000	9900000	7640000	10400000	10300000	27000000	14400000	12100000	5810000	8190000	5520000	10700000	6130000	4680000	6090000	7130000	2660000	20000000	22800000	8530000	1700000	2360000	7660000	238000	440000	173000	183000	345000	514000	7360000	7860000	4270000	2730000	949000	2260000	5140000	5980000	5720000
2,4,6-Tri-O-galloyl-D-glucose	11200000	12000000	11600000	19200000	17800000	21300000	33500000	47200000	37700000	15600000	16300000	14400000	22800000	25200000	27600000	17600000	19100000	19000000	20500000	21500000	17100000	11700000	8820000	10500000	27700000	29300000	24600000	16000000	10000000	15300000	5990000	5720000	6300000	9	2810000	3430000	4730000	2710000	3190000	2860000	4650000	4660000	10100000	10700000	8750000	21800000	18200000	21200000
1,3,6-Tri-O-galloyl-β-D-glucose	13200000	16800000	13100000	21500000	22100000	20600000	43300000	38200000	48200000	16600000	19300000	17900000	24700000	26500000	28900000	19100000	21500000	21300000	22300000	20000000	17100000	12400000	11400000	10400000	32400000	26600000	31700000	15600000	17900000	12300000	8170000	6380000	4580000	3930000	3330000	9	1760000	1820000	1770000	4010000	4150000	3460000	11300000	11700000	8790000	20400000	24700000	21700000
1,4,6-Tri-O-galloyl-β-D-glucose	16500000	12000000	12500000	20900000	18300000	17200000	35800000	33000000	42600000	17800000	16100000	13300000	27500000	25000000	22200000	17700000	14600000	18300000	19500000	20900000	15800000	14400000	13200000	13200000	24400000	31400000	27100000	11900000	15000000	11100000	1100000	7360000	8560000	2330000	2130000	2360000	819000	9	9	2390000	2650000	3770000	10300000	13600000	8110000	17400000	20900000	15700000
[truncated: 41 more rows]
