# Supplementary material for: Comprehensive dissection of variation and accumulation of free amino acids in tea accessions
Source: Hortic Res. 2023 Dec 13;11(1):uhad263. doi: 10.1093/hr/uhad263 (PMC10833077; doi:10.1093/hr/uhad263)
Supplement: Web_Material_uhad263 [file web_material_uhad263.zip › Supplementary Table S2 Module membership and gene significance analysis.xlsx]

## Sheet: Sheet1
probes	moduleColor	GS.Gln	p.GS.Gln	GS.Arg	p.GS.Arg	GS.Asp	p.GS.Asp	GS.Glu	p.GS.Glu	GS.Ala	p.GS.Ala	GS.GABA	p.GS.GABA	GS.Thea	p.GS.Thea	MMpaleturquoise4	p.MMpaleturquoise4	MMblue4	p.MMblue4	MMfirebrick3	p.MMfirebrick3	MMantiquewhite	p.MMantiquewhite	MMdarkgoldenrod1	p.MMdarkgoldenrod1	MMdarkturquoise	p.MMdarkturquoise	MMchocolate4	p.MMchocolate4	MMorangered4	p.MMorangered4	MMred4	p.MMred4	MMhoneydew	p.MMhoneydew	MMdarkmagenta	p.MMdarkmagenta	MMantiquewhite1	p.MMantiquewhite1	MMlightcoral	p.MMlightcoral	MMdarkolivegreen	p.MMdarkolivegreen	MMtan4	p.MMtan4	MMgreen3	p.MMgreen3	MMorangered3	p.MMorangered3
CSS0000471	antiquewhite	0.644729	0.0236071	0.493032	0.103381	-0.132882	0.680562	0.495242	0.101606	-0.052441	0.871418	0.550323	0.063738	-0.543807	0.0676041	0.093268	0.773115	0.0933247	0.77298	0.130824	0.685285	0.846693	0.000512548	0.509322	0.0907754	0.268107	0.399488	-0.090962	0.7786	0.580977	0.0475911	0.512452	0.0884778	0.0417486	0.897498	0.598565	0.0397586	0.177325	0.581401	0.531873	0.0750985	0.0637445	0.843975	-0.445555	0.146605	0.316059	0.316915	-0.205508	0.521675
CSS0000568	antiquewhite	0.317	0.315398	0.31872	0.312633	0.137594	0.669794	0.559902	0.0583371	0.218709	0.494653	0.376985	0.227055	-0.624247	0.0300327	-0.0562658	0.862116	-0.104057	0.747584	-0.231354	0.469377	0.910558	3.87e-05	0.588368	0.0441782	0.483901	0.110934	-0.170372	0.596533	0.413517	0.181482	0.531763	0.0751705	-0.256752	0.420494	0.324079	0.304106	-0.00485489	0.988053	0.610499	0.0349963	0.342317	0.276077	-0.165117	0.608071	0.627949	0.0287878	-0.045305	0.888812
CSS0000600	antiquewhite	-0.316503	0.316199	-0.377355	0.226561	0.000366809	0.999097	-0.494826	0.101939	-0.0410198	0.899279	-0.449218	0.142916	0.565463	0.0553518	0.119006	0.712594	0.145349	0.652192	0.213791	0.504647	-0.75585	0.00445787	-0.403363	0.193523	-0.564645	0.055784	0.0304754	0.925095	-0.327432	0.298838	-0.455661	0.136573	0.0106407	0.973818	-0.38555	0.21581	-0.0367609	0.909697	-0.515058	0.0865955	-0.526675	0.0785338	-0.0429876	0.89447	-0.616004	0.0329432	-0.102881	0.750357
CSS0000766	antiquewhite	0.371264	0.234757	0.343798	0.273867	0.0202433	0.95021	0.296666	0.34909	0.00917704	0.977418	0.103151	0.749719	-0.223236	0.485535	-0.223472	0.485061	0.0387942	0.904721	-0.200616	0.531849	0.616015	0.0329393	0.373273	0.232035	0.622022	0.0307994	0.0898556	0.781234	0.328257	0.297551	0.388914	0.211487	-0.386629	0.214417	0.140629	0.662886	-0.292625	0.356006	0.180899	0.573681	0.70392	0.0106187	0.266075	0.403208	0.385175	0.216296	-0.0183582	0.954842
CSS0000777	antiquewhite	0.594369	0.0415373	0.199273	0.534655	0.372837	0.232624	0.526631	0.0785635	0.309287	0.327958	-0.0973704	0.763381	-0.230248	0.471563	0.407939	0.188038	0.346636	0.269663	0.21544	0.501286	0.558511	0.0591008	0.646277	0.023166	0.215293	0.501584	-0.257483	0.419125	0.363213	0.245856	-0.0187042	0.953992	-0.257196	0.419663	-0.0675987	0.834653	-0.119349	0.711796	0.201935	0.529098	0.481885	0.112649	0.097143	0.76392	0.218881	0.494306	0.107307	0.739937
CSS0000889	antiquewhite	-0.498669	0.0988946	-0.197901	0.537531	-0.189262	0.555778	-0.582765	0.046749	-0.270907	0.394391	-0.261227	0.412152	0.49461	0.102112	-0.0604906	0.85186	-0.110336	0.732829	0.198883	0.535473	-0.929823	1.19e-05	-0.829035	0.000856748	-0.622031	0.0307961	-0.0122022	0.969977	-0.615932	0.0329698	-0.563173	0.0565678	0.304178	0.336426	-0.255591	0.422671	0.0449075	0.889782	-0.505259	0.0938172	-0.401944	0.195244	-0.0359048	0.911792	-0.637032	0.0258912	-0.00575252	0.985844
CSS0001001	antiquewhite	0.338317	0.282092	0.490799	0.105196	-0.28675	0.366188	0.253841	0.425965	-0.3167	0.31588	0.598859	0.0396359	-0.442086	0.150156	-0.22253	0.486951	-0.0747847	0.817325	-0.120168	0.709895	0.658551	0.019878	0.294029	0.353594	0.362193	0.247284	0.0659994	0.838519	0.441825	0.150425	0.497618	0.0997211	-0.161547	0.615955	0.583706	0.0463104	0.148655	0.644735	0.415344	0.179366	0.136864	0.671459	-0.131302	0.684188	0.213377	0.505492	-0.38396	0.217871
CSS0001240	antiquewhite	-0.276966	0.383478	-0.533515	0.0740352	0.0119269	0.970654	-0.449236	0.142898	0.049976	0.877421	-0.418099	0.176205	0.521357	0.082158	-0.00839265	0.979348	0.0677991	0.834169	-0.0576645	0.858719	-0.631256	0.0277074	-0.256418	0.42112	-0.131394	0.683976	0.299894	0.343617	-0.236733	0.45881	-0.228935	0.474166	0.129181	0.689063	-0.398165	0.199874	-0.0662053	0.838021	-0.470627	0.122551	-0.188231	0.557971	0.263765	0.407456	-0.217044	0.498026	0.197685	0.537984
CSS0001360	antiquewhite	0.455807	0.136432	0.311534	0.324271	-0.0728774	0.821917	0.280803	0.376647	-0.0399393	0.901921	0.286588	0.366471	-0.32228	0.306954	-0.172157	0.592635	0.16918	0.599144	-0.148814	0.644379	0.897348	7.54e-05	0.651857	0.0216256	0.710476	0.0096111	0.201924	0.529121	0.679748	0.0150212	0.701262	0.0110487	-0.459372	0.133004	0.336808	0.284381	-0.269933	0.396162	0.296622	0.349164	0.408054	0.187901	0.0406926	0.900079	0.433167	0.159534	-0.218781	0.494507
CSS0002178	antiquewhite	0.442381	0.149852	0.202164	0.528621	0.201152	0.530729	0.613632	0.0338171	0.264704	0.405728	0.292567	0.356105	-0.582944	0.0466655	0.0880379	0.785568	0.0694805	0.830109	-0.169889	0.597592	0.948316	2.66e-06	0.801596	0.0017168	0.637874	0.025634	-0.0569861	0.860366	0.567926	0.0540645	0.53255	0.0746589	-0.243586	0.445512	0.264844	0.405469	-0.0706961	0.827175	0.55557	0.0607386	0.417986	0.176333	0.0565977	0.86131	0.699651	0.0113155	0.0724927	0.822844
CSS0002215	antiquewhite	-0.574865	0.0505508	-0.288368	0.363368	-0.121355	0.707139	-0.610967	0.0348184	-0.197898	0.537536	-0.359595	0.250942	0.55676	0.0600718	-0.0746355	0.817684	-0.06766	0.834505	0.171635	0.593774	-0.901676	6.12e-05	-0.774298	0.00311293	-0.571965	0.0519994	0.00191211	0.995294	-0.594432	0.0415103	-0.52818	0.0775288	0.166117	0.605869	-0.350144	0.264518	-0.0873822	0.787132	-0.55454	0.0613193	-0.366642	0.241091	-0.00629983	0.984497	-0.619651	0.0316317	-0.00426792	0.989497
CSS0002508	antiquewhite	0.586484	0.0450313	0.485158	0.109873	-0.0425111	0.895635	0.50735	0.0922429	-0.0406935	0.900077	0.470844	0.122355	-0.537095	0.0717525	0.0546533	0.866036	0.138334	0.668106	0.0163849	0.959692	0.913536	3.29e-05	0.666193	0.0180114	0.436082	0.156429	-0.0465937	0.885667	0.645927	0.0232653	0.521865	0.0818069	-0.23825	0.455851	0.494655	0.102076	0.0516811	0.873268	0.506702	0.0927286	0.219606	0.49284	-0.161808	0.615379	0.36558	0.242562	-0.254924	0.423924
CSS0002636	antiquewhite	-0.375974	0.228405	-0.04941	0.8788	0.0676101	0.834626	-0.300974	0.341796	-0.0503665	0.876469	-0.318616	0.3128	0.309863	0.327012	-0.0727491	0.822226	-0.139329	0.665842	-0.0688552	0.831618	-0.666717	0.0178883	-0.488013	0.107489	-0.241158	0.450202	0.0058325	0.985647	-0.525182	0.07954	-0.504709	0.0942339	0.0957496	0.767223	-0.377623	0.226206	-0.0113762	0.972009	-0.355061	0.257403	0.119964	0.710369	0.39806	0.200003	-0.256848	0.420314	0.205552	0.521584
CSS0002809	antiquewhite	-0.133553	0.679026	0.204472	0.523824	0.121382	0.707078	0.409707	0.185943	0.145751	0.651284	0.379591	0.223596	-0.560969	0.0577556	-0.397535	0.200652	-0.371679	0.234193	-0.606991	0.0363516	0.761657	0.0039947	0.385777	0.215516	0.62511	0.029739	-0.0706785	0.827218	0.185974	0.562789	0.537045	0.0717845	-0.458332	0.133997	0.219605	0.492843	-0.0644302	0.842316	0.563419	0.0564366	0.531223	0.0755224	0.145394	0.65209	0.697518	0.0116762	-0.068704	0.831983
CSS0002958	antiquewhite	0.344211	0.273253	-0.00558176	0.986264	0.144484	0.654147	0.406405	0.189866	0.216565	0.499	0.184882	0.565125	-0.356388	0.255503	-0.0120139	0.97044	0.151607	0.638105	-0.189027	0.556278	0.890422	0.000103243	0.771884	0.00326863	0.661821	0.0190628	0.075168	0.816403	0.61508	0.0332818	0.613395	0.0339051	-0.423899	0.169663	0.183133	0.568875	-0.226394	0.479219	0.376036	0.228322	0.366294	0.241572	0.0388059	0.904693	0.57022	0.0528848	-0.0543702	0.866724
CSS0003156	antiquewhite	-0.63609	0.0261813	-0.522321	0.0814928	0.0820035	0.799993	-0.534054	0.0736886	0.029641	0.927141	-0.538488	0.0708775	0.584421	0.0459787	-0.0107066	0.973656	-0.0807797	0.802926	0.0350444	0.913899	-0.95071	2.11e-06	-0.657302	0.020196	-0.452844	0.139324	0.0190079	0.953245	-0.659106	0.0197377	-0.598112	0.0399479	0.159945	0.619506	-0.565354	0.0554092	-0.12626	0.695792	-0.567128	0.0544794	-0.201252	0.530521	0.239084	0.454227	-0.427944	0.165193	0.240522	0.451435
CSS0003449	antiquewhite	-0.637323	0.0258022	-0.560464	0.0580302	-0.0592197	0.854943	-0.5362	0.0723186	-0.0354043	0.913018	-0.357741	0.253573	0.514639	0.0868962	-0.221241	0.489545	-0.182937	0.569297	-0.178456	0.578953	-0.785367	0.00247008	-0.59278	0.0422253	-0.188305	0.557816	0.231633	0.468826	-0.520746	0.0825815	-0.290501	0.359669	0.176092	0.584073	-0.392625	0.206781	-0.100741	0.755408	-0.468901	0.124118	-0.150016	0.641675	0.265203	0.404808	-0.222497	0.487017	0.21926	0.49354
CSS0003589	antiquewhite	-0.528072	0.0776002	-0.164525	0.609377	-0.0761818	0.813965	-0.554086	0.0615768	-0.172822	0.591185	-0.407034	0.189115	0.568791	0.0536174	-0.130473	0.68609	-0.0700751	0.828674	0.0843738	0.79432	-0.887452	0.000117404	-0.73179	0.00682273	-0.48231	0.112287	0.0448699	0.889874	-0.590446	0.0432505	-0.536197	0.0723208	0.0669952	0.836112	-0.388869	0.211544	-0.116719	0.717915	-0.569973	0.0530108	-0.186902	0.560807	0.157367	0.625236	-0.584896	0.0457593	0.0156845	0.961414
CSS0003673	antiquewhite	-0.427096	0.166125	-0.379242	0.224059	0.195851	0.541836	-0.333595	0.289289	0.149835	0.642083	-0.545788	0.0664125	0.445014	0.147155	0.172777	0.591281	-0.0692057	0.830772	0.138863	0.666901	-0.908395	4.35e-05	-0.58935	0.0437382	-0.583504	0.0464043	-0.176895	0.582331	-0.690946	0.0128412	-0.735252	0.00643474	0.272217	0.392018	-0.562538	0.0569082	0.00974121	0.976031	-0.445442	0.146721	-0.196984	0.539455	0.148559	0.644951	-0.400896	0.196522	0.317547	0.314517
CSS0003688	antiquewhite	0.0307834	0.92434	0.209793	0.512835	-0.069467	0.830141	0.27557	0.385979	0.0170294	0.958108	0.425166	0.168256	-0.483343	0.111407	-0.31895	0.312264	-0.172501	0.591884	-0.361651	0.248045	0.79896	0.00182524	0.431203	0.161647	0.516862	0.0853085	0.0345472	0.915117	0.419955	0.174095	0.699597	0.0113246	-0.403506	0.193351	0.384513	0.217153	-0.0997451	0.757761	0.493251	0.103205	0.109616	0.734516	-0.172169	0.592608	0.505668	0.093508	-0.275531	0.386049
CSS0003794	antiquewhite	0.645084	0.0235053	0.439071	0.153285	-0.0955795	0.767626	0.515754	0.0860978	-0.0226613	0.94427	0.560591	0.0579609	-0.609857	0.0352416	0.185539	0.563719	0.126928	0.69425	0.167791	0.602189	0.88831	0.000113167	0.604701	0.0372559	0.25245	0.428591	-0.13114	0.684559	0.632614	0.0272725	0.51339	0.087797	0.0411283	0.899014	0.595706	0.0409645	0.19884	0.535561	0.583111	0.0465874	-0.0541987	0.867141	-0.465881	0.126891	0.345142	0.271872	-0.214362	0.503483
CSS0004012	antiquewhite	0.254229	0.425234	0.474519	0.119066	-0.0733556	0.820765	0.483194	0.111533	-0.047027	0.88461	0.616088	0.0329125	-0.678084	0.0153672	-0.31443	0.319553	-0.301026	0.34171	-0.387593	0.213178	0.897928	7.34e-05	0.394888	0.203941	0.482289	0.112304	-0.140955	0.662145	0.339898	0.279705	0.580996	0.0475824	-0.304841	0.335321	0.51449	0.0870038	0.149244	0.643411	0.672331	0.016608	0.380352	0.222593	-0.168323	0.601021	0.544358	0.067271	-0.276781	0.383808
CSS0004879	antiquewhite	0.410309	0.185234	0.427874	0.165271	-0.0782399	0.809019	0.414463	0.180385	-0.0670518	0.835975	0.49223	0.104031	-0.525705	0.0791871	-0.109167	0.73557	0.0179863	0.955756	-0.162283	0.614327	0.87705	0.000179374	0.590584	0.0431896	0.583158	0.0465653	0.0732035	0.821132	0.582553	0.0468484	0.602647	0.0380808	-0.238159	0.456028	0.468502	0.124482	0.00790087	0.980558	0.486636	0.108635	0.32426	0.30382	-0.0197901	0.951323	0.483472	0.111297	-0.179578	0.57653
CSS0004885	antiquewhite	0.055727	0.863426	0.24337	0.445929	0.100801	0.755264	0.589135	0.0438341	0.156766	0.626573	0.553554	0.0618793	-0.739	0.00603364	-0.196805	0.539832	-0.37601	0.228357	-0.466264	0.126537	0.809801	0.00141063	0.440642	0.151649	0.479289	0.114884	-0.190838	0.55243	0.226854	0.478303	0.48128	0.113168	-0.156771	0.626562	0.390566	0.209384	0.210898	0.510566	0.744336	0.00549539	0.350044	0.264664	-0.0465659	0.885735	0.726322	0.00747096	-0.024121	0.940686
CSS0004941	antiquewhite	0.681915	0.0145795	0.395395	0.203309	-0.0643207	0.842581	0.496585	0.100538	-0.041087	0.899115	0.465083	0.12763	-0.503753	0.0949612	0.268413	0.398929	0.292719	0.355844	0.273307	0.39005	0.885001	0.000130199	0.69674	0.0118098	0.298349	0.346231	-0.0774814	0.810841	0.724326	0.00771865	0.474789	0.118826	-0.0510222	0.874872	0.531185	0.0755472	0.0728654	0.821946	0.470056	0.123067	0.000588172	0.998553	-0.342523	0.275769	0.2678	0.40005	-0.22107	0.489888
CSS0005172	antiquewhite	0.404514	0.192134	0.519923	0.0831545	-0.112257	0.728332	0.530831	0.0757788	-0.0479005	0.88248	0.650895	0.0218856	-0.725114	0.0076202	-0.127775	0.6923	-0.15843	0.622871	-0.176208	0.583822	0.932309	9.98e-06	0.492803	0.103566	0.410697	0.184778	-0.128756	0.690039	0.48477	0.1102	0.610578	0.0349661	-0.130341	0.686395	0.616031	0.0329334	0.184798	0.565306	0.698129	0.0115721	0.134859	0.676038	-0.313054	0.32179	0.513341	0.0878329	-0.257515	0.419064
CSS0005234	antiquewhite	0.0161161	0.960353	0.204578	0.523603	0.0605885	0.851623	0.456663	0.135604	0.105143	0.745027	0.480187	0.114107	-0.546824	0.0657946	-0.271076	0.394086	-0.277139	0.383168	-0.449919	0.142217	0.784199	0.00253265	0.42326	0.170377	0.494342	0.102327	-0.0785457	0.808285	0.287997	0.364014	0.534017	0.0737124	-0.314519	0.319408	0.345359	0.271551	0.0837833	0.795732	0.587816	0.0444267	0.384119	0.217664	-0.053609	0.868576	0.588905	0.0439373	-0.131809	0.683024
CSS0005316	antiquewhite	0.521034	0.0823816	0.384627	0.217005	-0.0624031	0.847225	0.394235	0.204758	0.0105631	0.974009	0.329443	0.295703	-0.458667	0.133677	-0.188936	0.556472	0.0109168	0.973139	-0.215587	0.500986	0.862807	0.000302644	0.554965	0.0610795	0.701195	0.0110597	0.114103	0.724017	0.534521	0.0733891	0.637524	0.0257408	-0.262217	0.410317	0.367948	0.239292	-0.147585	0.647146	0.410385	0.185145	0.48667	0.108606	0.0519262	0.872671	0.567039	0.054526	-0.066841	0.836484
CSS0005454	antiquewhite	0.296051	0.350138	0.46556	0.127188	0.240529	0.451422	0.517894	0.0845781	0.226063	0.47988	0.127109	0.693834	-0.438516	0.153866	-0.0797246	0.805456	-0.176989	0.582128	-0.236179	0.459892	0.53004	0.0762984	0.278435	0.380855	0.273836	0.389096	-0.299716	0.343919	0.0376943	0.907412	0.101869	0.752743	-0.265332	0.404571	0.0722089	0.823528	0.0135163	0.966745	0.406541	0.189703	0.623063	0.0304388	0.0778557	0.809942	0.40711	0.189024	0.0579328	0.858067
CSS0005520	antiquewhite	0.221552	0.488917	0.0219831	0.945936	0.147082	0.648279	0.423183	0.170463	0.185156	0.564539	0.256286	0.421367	-0.415861	0.178769	-0.0225117	0.944638	0.096571	0.765275	-0.228307	0.475411	0.878134	0.000171932	0.757914	0.00428885	0.662366	0.0189293	0.0659782	0.83857	0.586755	0.0449076	0.593429	0.0419434	-0.409711	0.185939	0.211952	0.508407	-0.18041	0.574733	0.423726	0.169856	0.347983	0.267681	0.0975752	0.762896	0.594444	0.0415051	-0.0531666	0.869652
CSS0006074	antiquewhite	0.444188	0.147998	0.3916	0.208074	0.191028	0.552028	0.554049	0.0615977	0.21494	0.502305	0.162801	0.613181	-0.485818	0.109319	-0.0286423	0.92959	-0.0302369	0.92568	-0.191336	0.551374	0.730017	0.00702804	0.526076	0.0789365	0.484394	0.110517	-0.158491	0.622734	0.310462	0.326028	0.320735	0.309412	-0.298758	0.345538	0.165263	0.607748	-0.0893939	0.782334	0.44193	0.150317	0.549588	0.0641664	0.108672	0.736732	0.525927	0.0790372	0.0388069	0.90469
CSS0006172	antiquewhite	-0.54784	0.0651928	-0.40837	0.187526	0.151958	0.637317	-0.255167	0.423467	0.0794359	0.806149	-0.311988	0.323529	0.39356	0.205605	-0.0252337	0.937954	-0.142515	0.658606	-0.0451674	0.889148	-0.619292	0.0317591	-0.476801	0.117053	-0.457452	0.134843	-0.166804	0.604359	-0.54885	0.0645984	-0.505056	0.0939704	-0.0286434	0.929587	-0.400253	0.197308	0.0323274	0.920555	-0.302229	0.339687	-0.0627762	0.846321	0.0536741	0.868417	-0.36587	0.242159	0.0439965	0.892006
CSS0007213	antiquewhite	0.169158	0.599191	0.353537	0.259596	0.215387	0.501394	0.708043	0.00997632	0.234501	0.463181	0.539596	0.070187	-0.795079	0.00199434	-0.0287909	0.929226	-0.313703	0.320733	-0.316629	0.315996	0.869453	0.000238874	0.499586	0.0981773	0.221266	0.489493	-0.452929	0.13924	0.217638	0.496822	0.336544	0.284783	-0.257001	0.420027	0.374815	0.229958	0.305818	0.333696	0.81996	0.00109177	0.252114	0.429226	-0.282994	0.372777	0.571844	0.05206	-0.168286	0.601104
CSS0007258	antiquewhite	-0.315041	0.318562	-0.451636	0.140514	-0.119742	0.710884	-0.540162	0.0698358	-0.200928	0.531197	-0.366558	0.241207	0.572525	0.0517171	0.0238774	0.941284	0.091462	0.777409	0.179455	0.576794	-0.775709	0.0030246	-0.511298	0.0893204	-0.311125	0.324941	0.169395	0.598673	-0.372577	0.232976	-0.445272	0.146893	0.199728	0.533704	-0.340074	0.27944	-0.0972012	0.763782	-0.570406	0.0527897	-0.195016	0.543596	0.2339	0.46436	-0.484384	0.110526	0.0964802	0.765491
CSS0007423	antiquewhite	0.847789	0.000495451	0.427046	0.16618	0.0122671	0.969817	0.555235	0.0609267	0.045744	0.88774	0.350719	0.26368	-0.46757	0.125335	0.313124	0.321675	0.312289	0.323037	0.236389	0.459482	0.819219	0.00111292	0.733607	0.00661692	0.32444	0.303537	-0.0589234	0.855662	0.687196	0.0135433	0.381751	0.220755	-0.00913538	0.977521	0.435066	0.157506	0.119967	0.710361	0.432032	0.160752	0.149699	0.642388	-0.199711	0.533739	0.305137	0.334828	-0.0994808	0.758386
CSS0007475	antiquewhite	0.0910515	0.778386	0.0126256	0.968936	0.0161493	0.960271	0.224865	0.482273	0.0360492	0.911439	0.247084	0.438797	-0.304714	0.335532	-0.167058	0.6038	0.0845378	0.793927	-0.222777	0.486456	0.800842	0.00174728	0.597059	0.0403907	0.685501	0.0138698	0.156393	0.627405	0.550323	0.063738	0.643765	0.0238847	-0.467302	0.125581	0.218408	0.495263	-0.319211	0.311846	0.295579	0.350943	0.325123	0.302461	0.0978692	0.7622	0.492098	0.104138	-0.136175	0.673031
CSS0007745	antiquewhite	-0.655062	0.0207756	-0.324147	0.303999	-0.115005	0.721913	-0.646182	0.023193	-0.159946	0.619503	-0.418513	0.175733	0.594937	0.0412932	-0.309073	0.328311	-0.184909	0.565068	-0.131742	0.683177	-0.901333	6.23e-05	-0.765054	0.00374119	-0.275456	0.386184	0.205938	0.520785	-0.621697	0.0309124	-0.395924	0.20265	0.0682469	0.833087	-0.426837	0.16641	-0.182035	0.571236	-0.58959	0.0436309	-0.0902311	0.78034	0.303171	0.33811	-0.409403	0.186303	0.114434	0.723245
CSS0008427	antiquewhite	0.53226	0.074847	0.536398	0.0721931	-0.195268	0.543066	0.367558	0.239828	-0.154096	0.632531	0.534856	0.0731744	-0.457	0.135278	0.0270771	0.93343	0.193204	0.54742	0.107454	0.739591	0.84201	0.000590855	0.584258	0.0460538	0.38732	0.213529	0.108166	0.737919	0.722496	0.00795122	0.624504	0.0299449	-0.112991	0.726616	0.605124	0.0370876	0.0445578	0.890636	0.426451	0.166835	-0.00955936	0.976478	-0.292188	0.356757	0.264383	0.406317	-0.304606	0.335714
CSS0008533	antiquewhite	0.577411	0.0493027	0.322012	0.307379	0.125991	0.696413	0.401411	0.195893	0.132248	0.682018	0.10037	0.756284	-0.253537	0.426538	-0.0336542	0.917304	0.124503	0.699851	-0.140464	0.663261	0.671346	0.0168275	0.552507	0.0624775	0.459557	0.132827	-0.0108573	0.973285	0.4189	0.175292	0.330582	0.293936	-0.38833	0.212233	0.128513	0.690598	-0.0839628	0.795303	0.259394	0.415558	0.569748	0.053126	0.0990982	0.759291	0.330105	0.294676	-0.088076	0.785477
CSS0008692	antiquewhite	-0.210522	0.511338	-0.257396	0.419288	-0.0570369	0.860243	-0.323224	0.305458	-0.148395	0.645322	-0.263734	0.407514	0.36497	0.243409	0.143388	0.656627	-0.0475419	0.883354	0.280938	0.376409	-0.780096	0.0027621	-0.648222	0.0226202	-0.507097	0.0924323	-0.130846	0.685235	-0.574083	0.0509386	-0.65711	0.020245	0.453257	0.138918	-0.274302	0.388257	0.101782	0.75295	-0.393364	0.205851	-0.106975	0.740717	0.0822833	0.799323	-0.450922	0.141221	0.225199	0.481605
CSS0008732	antiquewhite	0.588552	0.0440953	0.483445	0.111321	-0.138206	0.668399	0.569841	0.0530782	-0.0639699	0.84343	0.695807	0.0119717	-0.709533	0.00975151	0.126621	0.69496	-0.0417128	0.897585	0.110371	0.732748	0.857702	0.000360054	0.461591	0.130898	0.153231	0.634467	-0.240176	0.452105	0.496161	0.100875	0.459368	0.133007	0.151788	0.637699	0.684923	0.0139824	0.36284	0.246378	0.695295	0.0120612	-0.0624835	0.84703	-0.561502	0.0574669	0.353202	0.260079	-0.232013	0.468075
CSS0008838	antiquewhite	0.210309	0.511774	0.123411	0.702376	0.132254	0.682004	0.467058	0.125805	0.201277	0.530469	0.292366	0.356451	-0.469277	0.123775	-0.111096	0.731049	0.0103544	0.974522	-0.294256	0.353206	0.916019	2.85e-05	0.703239	0.0107276	0.687633	0.0134601	0.0478273	0.882658	0.54408	0.0674392	0.64324	0.024037	-0.403662	0.193162	0.25426	0.425176	-0.184122	0.566754	0.477438	0.116495	0.406775	0.189424	0.056861	0.86067	0.654137	0.0210183	-0.0401027	0.901521
CSS0008917	antiquewhite	-0.286506	0.366613	-0.0510401	0.874829	-0.0512229	0.874383	-0.229607	0.472833	-0.105752	0.743592	-0.109247	0.735382	0.221076	0.489875	0.170369	0.596539	-0.0940087	0.771355	0.200861	0.531337	-0.742613	0.00566507	-0.523977	0.0803585	-0.641921	0.0244226	-0.109019	0.735917	-0.462955	0.129615	-0.560142	0.0582058	0.444956	0.147214	-0.124358	0.700187	0.337828	0.282832	-0.220152	0.491738	-0.484651	0.1103	-0.0672131	0.835585	-0.455197	0.137024	0.0666606	0.836921
CSS0009136	antiquewhite	-0.51767	0.0847362	-0.113179	0.726175	0.0274339	0.932555	-0.22591	0.480184	-0.0591682	0.855068	-0.138881	0.666862	0.218441	0.495196	-0.266498	0.402431	-0.420789	0.173152	-0.228603	0.474824	-0.611046	0.0347885	-0.701152	0.0110667	-0.381162	0.221528	-0.210649	0.511077	-0.729852	0.00704745	-0.496774	0.100388	0.0628987	0.846024	-0.270958	0.3943	0.147506	0.647324	-0.18005	0.575511	0.170388	0.596498	0.117944	0.715064	-0.256773	0.420455	0.0617865	0.848719
CSS0009275	antiquewhite	-0.253905	0.425843	-0.510214	0.0901164	0.278066	0.381513	-0.225621	0.480762	0.315001	0.318627	-0.599754	0.0392644	0.489433	0.106316	0.316982	0.315426	0.194202	0.545312	0.193278	0.547264	-0.661935	0.0190348	-0.183368	0.568372	-0.393121	0.206156	0.00380453	0.990637	-0.316355	0.316437	-0.484086	0.110777	0.176321	0.583576	-0.545342	0.0666792	-0.0997292	0.757798	-0.437507	0.154925	-0.263693	0.40759	0.122523	0.704432	-0.278496	0.380747	0.336373	0.285043
CSS0009478	antiquewhite	0.45504	0.137176	0.576573	0.0497111	-0.282652	0.373378	0.380957	0.221797	-0.233612	0.464927	0.726253	0.0074794	-0.596012	0.0408342	-0.130179	0.686767	-0.041994	0.896898	0.0107592	0.973526	0.905734	4.99e-05	0.393184	0.206077	0.323158	0.305563	-0.0472122	0.884158	0.5706	0.0526907	0.651911	0.0216112	-0.0709196	0.826636	0.729223	0.00712152	0.161143	0.61685	0.576227	0.0498804	0.0347101	0.914718	-0.49197	0.104241	0.299269	0.344673	-0.389623	0.210583
CSS0009595	antiquewhite	0.584584	0.0459033	0.294926	0.352058	-0.0502536	0.876745	0.39484	0.204001	0.0351376	0.913671	0.311739	0.323935	-0.378387	0.225191	0.00527807	0.987011	0.254613	0.424509	-0.00263846	0.993507	0.934579	8.45e-06	0.744944	0.00543647	0.626581	0.0292433	0.160984	0.617203	0.764111	0.00381027	0.698594	0.0114933	-0.287116	0.365548	0.404183	0.192533	-0.18918	0.555953	0.362628	0.246675	0.240983	0.450541	-0.105802	0.743476	0.44803	0.144106	-0.158376	0.622991
CSS0009792	antiquewhite	0.584527	0.0459294	0.483465	0.111303	0.190656	0.552816	0.667797	0.0176367	0.194645	0.544377	0.30632	0.332863	-0.584268	0.0460495	0.123156	0.702968	-0.0330312	0.91883	-0.0380074	0.906646	0.766209	0.00365784	0.500632	0.0973632	0.278175	0.381319	-0.338714	0.281492	0.287896	0.364189	0.202933	0.52702	-0.125752	0.696965	0.274462	0.38797	0.135887	0.673689	0.552631	0.0624062	0.500755	0.0972681	-0.120587	0.708922	0.441397	0.150867	0.00944755	0.976753
CSS0010367	antiquewhite	0.0921875	0.775684	0.251285	0.430798	-0.0428364	0.89484	0.317322	0.314879	0.0643174	0.842589	0.461295	0.131178	-0.457153	0.135131	-0.343977	0.2736	-0.198086	0.537142	-0.464686	0.127999	0.800814	0.00174843	0.484722	0.11024	0.448897	0.143237	0.0584941	0.856704	0.448574	0.14356	0.71299	0.00924437	-0.454996	0.137219	0.402745	0.194271	0.0747478	0.817414	0.531021	0.0756549	0.0918412	0.776507	-0.231066	0.469946	0.467306	0.125577	-0.364738	0.24373
CSS0010450	antiquewhite	0.261807	0.411076	0.126242	0.695834	0.0238924	0.941247	0.320042	0.310517	0.100931	0.754958	0.293883	0.353844	-0.319742	0.310997	-0.125159	0.698335	0.119961	0.710375	-0.215999	0.500149	0.86613	0.000269291	0.698454	0.0115169	0.518923	0.0838539	0.113918	0.72445	0.654799	0.0208442	0.69542	0.0120391	-0.52746	0.0780082	0.310134	0.326567	-0.13936	0.66577	0.380931	0.221831	0.121594	0.706586	-0.1545	0.631629	0.392862	0.206482	-0.324423	0.303564
CSS0010581	antiquewhite	0.28959	0.361246	0.251027	0.431285	0.224025	0.483954	0.72589	0.00752405	0.292501	0.356218	0.485411	0.10966	-0.791572	0.0021572	0.0878766	0.785952	-0.192521	0.548865	-0.23426	0.463654	0.908633	4.29e-05	0.633027	0.0271412	0.350184	0.264459	-0.341264	0.277652	0.344762	0.272435	0.40746	0.188607	-0.116005	0.719579	0.364694	0.243791	0.236189	0.459873	0.791879	0.00214253	0.230013	0.472027	-0.216475	0.499182	0.688968	0.013208	-0.00233728	0.994248
CSS0010712	antiquewhite	0.0619965	0.84821	0.234568	0.463049	0.0100755	0.975208	0.49333	0.103141	0.020045	0.950697	0.594054	0.0416732	-0.67723	0.0155468	-0.17782	0.580328	-0.327043	0.299447	-0.313108	0.321702	0.780436	0.00274252	0.331463	0.292573	0.342124	0.276365	-0.264008	0.407008	0.211128	0.510095	0.423345	0.170282	-0.17146	0.594155	0.43717	0.15528	0.197212	0.538976	0.683083	0.0143456	0.270051	0.395947	-0.201997	0.528968	0.53153	0.075322	-0.169294	0.598894
CSS0010735	antiquewhite	-0.136179	0.67302	0.24982	0.433578	0.0910059	0.778495	0.429852	0.163111	0.154793	0.630975	0.401195	0.196156	-0.615982	0.0329515	-0.44246	0.14977	-0.467784	0.125138	-0.643224	0.0240417	0.719061	0.00840179	0.291661	0.357665	0.605621	0.0368906	-0.0935597	0.772422	0.10165	0.753261	0.53383	0.0738324	-0.348295	0.267222	0.252084	0.429283	-0.0230208	0.943387	0.607019	0.0363404	0.507842	0.0918757	0.111121	0.730992	0.749531	0.00500696	-0.00980932	0.975863
CSS0010757	antiquewhite	-0.362619	0.246686	-0.350504	0.263994	-0.0612915	0.849919	-0.411837	0.18344	-0.0684784	0.832528	-0.331424	0.292634	0.375029	0.229671	0.0659571	0.838621	-0.110622	0.732159	0.12433	0.700252	-0.873802	0.000203195	-0.64128	0.0246118	-0.361998	0.247558	0.0710975	0.826207	-0.578114	0.0489619	-0.533155	0.0742677	0.553816	0.06173	-0.330413	0.294198	0.0482976	0.881512	-0.422771	0.170923	-0.218238	0.495607	0.225331	0.481341	-0.269701	0.396582	0.397182	0.201089
CSS0010869	antiquewhite	0.72689	0.00740155	0.468313	0.124654	-0.186599	0.561454	0.384614	0.217022	-0.126492	0.695257	0.496735	0.100419	-0.4553	0.136923	0.165196	0.607898	0.263647	0.407674	0.212647	0.506984	0.813716	0.00128027	0.633603	0.0269587	0.291095	0.358643	0.0558897	0.86303	0.749609	0.00499992	0.555024	0.0610457	-0.0176534	0.956574	0.594698	0.041396	0.138773	0.667107	0.427301	0.165899	-0.119376	0.711735	-0.374849	0.229913	0.21544	0.501286	-0.300335	0.342874
CSS0011067	antiquewhite	0.224296	0.483411	0.289305	0.36174	0.0161696	0.960222	0.436032	0.156481	0.0339075	0.916683	0.465807	0.126959	-0.578565	0.0487443	-0.0376814	0.907444	-0.0233197	0.942653	-0.0954947	0.767828	0.895749	8.12e-05	0.545061	0.0668481	0.458908	0.133447	-0.121442	0.706937	0.482688	0.111964	0.546264	0.0661282	-0.250614	0.432069	0.406784	0.189413	-0.056003	0.862755	0.543482	0.0678012	0.220293	0.491453	-0.194491	0.544704	0.493071	0.10335	-0.157825	0.624217
CSS0011372	antiquewhite	-0.319186	0.311886	-0.178201	0.579504	-0.129531	0.688257	-0.551862	0.0628479	-0.197425	0.538528	-0.37731	0.226621	0.533989	0.0737306	0.165912	0.60632	0.148905	0.644174	0.40091	0.196504	-0.883736	0.000137218	-0.608107	0.0359164	-0.544184	0.0673765	0.0957639	0.767189	-0.406881	0.189297	-0.538598	0.0708087	0.381533	0.221041	-0.298139	0.346587	-0.0713223	0.825665	-0.586818	0.0448792	-0.461246	0.131224	0.0382905	0.905953	-0.611736	0.0345274	0.128865	0.689789
CSS0011784	antiquewhite	0.4698	0.1233	0.541551	0.0689796	-0.351086	0.263146	0.323854	0.304462	-0.278671	0.380434	0.760225	0.00410534	-0.558024	0.0593698	-0.129664	0.687952	-0.0321759	0.920926	0.0248597	0.938872	0.848891	0.000478708	0.366735	0.240963	0.286377	0.366839	0.02447	0.939829	0.596172	0.0407662	0.676785	0.0156411	0.0142701	0.964892	0.775193	0.00305666	0.230083	0.471889	0.552048	0.0627408	-0.0840655	0.795057	-0.539316	0.0703611	0.256804	0.420395	-0.411881	0.183389
CSS0011820	antiquewhite	-0.684605	0.0140447	-0.53523	0.0729358	0.222285	0.487443	-0.436925	0.155538	0.165481	0.60727	-0.597539	0.0401886	0.540558	0.0695909	-0.0763777	0.813494	-0.181547	0.572284	-0.153671	0.633482	-0.906226	4.87e-05	-0.603456	0.0377542	-0.389496	0.210745	-0.0490487	0.879681	-0.738151	0.00612277	-0.624009	0.0301142	0.00808437	0.980107	-0.672252	0.0166256	-0.117419	0.716285	-0.50083	0.0972096	-0.00813597	0.97998	0.355502	0.256771	-0.310539	0.325902	0.279043	0.379773
CSS0012010	antiquewhite	-0.736133	0.00633872	-0.503903	0.094847	0.216903	0.498313	-0.440329	0.151975	0.157231	0.625539	-0.55508	0.0610142	0.519678	0.083325	-0.137825	0.669266	-0.232001	0.4681	-0.220189	0.491664	-0.877139	0.00017875	-0.608828	0.0356374	-0.413548	0.181445	-0.0690092	0.831246	-0.743203	0.00560652	-0.590055	0.0434239	-0.0764823	0.813242	-0.648414	0.0225671	-0.0832769	0.796944	-0.461733	0.130765	-0.0377258	0.907335	0.305699	0.333894	-0.325413	0.302005	0.187169	0.560236
CSS0012094	antiquewhite	0.0356646	0.91238	0.125488	0.697574	0.230042	0.471972	0.504853	0.0941245	0.181159	0.57312	0.294582	0.352648	-0.553055	0.0621639	0.0999596	0.757254	-0.108805	0.736419	-0.141852	0.660108	0.613329	0.0339298	0.462271	0.130257	0.242826	0.446978	-0.314103	0.320084	0.200418	0.532262	0.177409	0.581219	-0.230266	0.471528	0.171674	0.593688	0.0690888	0.831054	0.528369	0.0774031	0.197271	0.538852	-0.000350126	0.999138	0.436496	0.155991	-0.0369415	0.909255
CSS0012220	antiquewhite	-0.207047	0.518492	-0.291178	0.358498	-0.173099	0.59058	-0.549329	0.0643181	-0.188063	0.55833	-0.35533	0.257017	0.557472	0.0596756	0.092277	0.775471	0.226108	0.479789	0.234431	0.463318	-0.743536	0.0055737	-0.351911	0.261949	-0.215364	0.501441	0.396608	0.201801	-0.150675	0.640195	-0.277491	0.38254	0.320954	0.309062	-0.252021	0.429403	-0.106241	0.742442	-0.587491	0.0445737	-0.392368	0.207105	0.254762	0.42423	-0.418958	0.175226	0.15958	0.620317
CSS0012521	antiquewhite	0.275016	0.386973	0.328848	0.296629	0.203727	0.525369	0.505529	0.0936127	0.208914	0.514643	0.145291	0.652322	-0.425511	0.167873	-0.134795	0.676183	-0.0774442	0.810931	-0.284936	0.369362	0.7147	0.00900094	0.473952	0.119569	0.557773	0.0595086	-0.115408	0.720972	0.259922	0.414575	0.342392	0.275964	-0.390187	0.209865	0.114031	0.724186	-0.17681	0.582516	0.396467	0.201976	0.674937	0.0160371	0.198802	0.535641	0.547752	0.0652451	0.0516035	0.873457
CSS0012605	antiquewhite	-0.127834	0.692164	-0.33703	0.284044	-0.0855123	0.791598	-0.503909	0.0948426	-0.138265	0.668264	-0.477915	0.116078	0.593982	0.0417043	0.229657	0.472734	0.21182	0.508677	0.449688	0.142447	-0.863081	0.000299777	-0.570552	0.0527155	-0.4786	0.115482	0.0677706	0.834238	-0.413308	0.181725	-0.593366	0.0419707	0.42119	0.172699	-0.3765	0.227702	-0.119331	0.711838	-0.634324	0.0267317	-0.263563	0.407829	0.093599	0.772328	-0.571806	0.0520792	0.240524	0.45143
CSS0012623	antiquewhite	0.521514	0.0820491	0.504266	0.0945704	-0.341867	0.276749	0.279506	0.378949	-0.274883	0.387213	0.654837	0.0208344	-0.484219	0.110665	-0.0509438	0.875063	0.136639	0.67197	0.155339	0.629756	0.884678	0.000131963	0.462413	0.130124	0.352955	0.260437	0.0855537	0.791499	0.715416	0.00890043	0.715077	0.0089479	-0.0461965	0.886636	0.727812	0.00728987	0.0447258	0.890226	0.452659	0.139505	-0.109305	0.735246	-0.501056	0.0970345	0.226498	0.479012	-0.397701	0.200446
CSS0012994	antiquewhite	-0.685049	0.0139579	-0.389324	0.210964	0.0876181	0.786569	-0.531287	0.0754808	0.0109973	0.972941	-0.524395	0.0800744	0.579267	0.0484067	-0.144359	0.65443	-0.143405	0.656588	-0.0685746	0.832296	-0.8941	8.76e-05	-0.683639	0.014235	-0.43842	0.153966	-0.0109795	0.972984	-0.683553	0.014252	-0.561724	0.0573471	-0.0377282	0.907329	-0.563442	0.0564241	-0.162538	0.613763	-0.549581	0.0641706	-0.100939	0.75494	0.236321	0.459615	-0.456115	0.136132	0.1153	0.721223
CSS0012995	antiquewhite	-0.580704	0.0477206	-0.473939	0.119581	0.322409	0.30675	-0.32115	0.30875	0.221339	0.489346	-0.625771	0.0295157	0.50569	0.0934911	0.17383	0.588988	-0.0299245	0.926445	0.061727	0.848863	-0.887569	0.000116821	-0.483022	0.11168	-0.555456	0.0608028	-0.189725	0.554793	-0.673869	0.0162692	-0.765516	0.00370769	0.0289805	0.928761	-0.683062	0.0143497	-0.06594	0.838663	-0.475261	0.118409	-0.128304	0.691079	0.274168	0.388498	-0.418855	0.175343	0.258559	0.417115
CSS0014306	antiquewhite	0.234356	0.463466	0.0518823	0.872778	0.21548	0.501204	0.598107	0.0399501	0.311277	0.324692	0.367298	0.240186	-0.586539	0.0450061	0.0231262	0.943128	-0.0920451	0.776022	-0.319827	0.310861	0.854186	0.000404276	0.711112	0.0095174	0.498106	0.0993367	-0.098226	0.761355	0.447413	0.144726	0.512062	0.0887619	-0.212988	0.506286	0.271027	0.394174	0.119627	0.71115	0.630099	0.028082	0.263248	0.40841	-0.0577454	0.858522	0.690562	0.0129118	0.0177938	0.956229
CSS0014461	antiquewhite	0.12233	0.70488	0.383409	0.218588	0.100082	0.756964	0.555027	0.0610444	0.119079	0.712425	0.508056	0.0917156	-0.637029	0.0258923	-0.236066	0.460115	-0.335251	0.286755	-0.383395	0.218607	0.817358	0.00116752	0.352494	0.261103	0.277643	0.382269	-0.335581	0.28625	0.186802	0.561021	0.407322	0.188771	-0.378507	0.225031	0.372378	0.233246	0.184619	0.565688	0.682017	0.0145591	0.36667	0.241053	-0.264159	0.406731	0.471739	0.121549	-0.267779	0.400088
CSS0014843	antiquewhite	-0.510656	0.0897916	-0.366643	0.241091	-0.233451	0.465244	-0.559591	0.0585069	-0.262704	0.409415	-0.158035	0.623748	0.436946	0.155515	-0.228964	0.474106	-0.204125	0.524542	-0.060471	0.851908	-0.767249	0.00358402	-0.691123	0.0128088	-0.362856	0.246356	0.139104	0.666353	-0.500225	0.0976795	-0.32112	0.308798	0.20986	0.512697	-0.185979	0.562779	0.071201	0.825958	-0.403026	0.193931	-0.318332	0.313255	0.062828	0.846195	-0.421313	0.17256	-0.0372799	0.908426
CSS0014870	antiquewhite	0.694056	0.0122797	0.492191	0.104062	-0.0463517	0.886257	0.535099	0.0730193	-0.00441419	0.989137	0.51852	0.0841371	-0.548033	0.0650792	0.212241	0.507813	0.137408	0.670216	0.13222	0.68208	0.792889	0.00209488	0.614488	0.0334997	0.130144	0.686847	-0.152437	0.636245	0.5991	0.0395356	0.396129	0.202395	-0.028537	0.929848	0.547072	0.0656472	0.332024	0.291708	0.556381	0.0602836	-0.0704113	0.827863	-0.429544	0.163447	0.225284	0.481434	-0.296774	0.348906
CSS0015197	antiquewhite	0.454151	0.138043	0.469094	0.123942	-0.422117	0.171657	0.11356	0.725286	-0.363159	0.245932	0.563436	0.0564275	-0.321368	0.308404	-0.145913	0.650917	0.231627	0.468837	0.163964	0.610614	0.832641	0.000775089	0.433993	0.15865	0.504142	0.0946648	0.290565	0.359559	0.781446	0.00268496	0.803726	0.00163287	-0.119229	0.712075	0.682311	0.0144998	-0.174643	0.58722	0.269915	0.396194	-0.0489715	0.879869	-0.349616	0.265288	0.189622	0.555012	-0.384611	0.217026
CSS0015433	antiquewhite	0.370934	0.235207	0.0919803	0.776176	0.021288	0.947643	0.198598	0.53607	0.0708239	0.826867	0.0335153	0.917644	-0.134133	0.677698	-0.211357	0.509626	0.231512	0.469065	-0.249653	0.433897	0.774968	0.00307077	0.685673	0.0138364	0.887874	0.000115305	0.364813	0.243627	0.648191	0.0226291	0.685152	0.0139376	-0.543276	0.0679261	0.109242	0.735394	-0.478855	0.11526	0.113984	0.724296	0.580062	0.0480263	0.347169	0.268877	0.51158	0.0891139	-0.0380447	0.906555
CSS0015682	antiquewhite	0.390258	0.209775	0.393467	0.205722	0.162715	0.613372	0.572783	0.0515877	0.204796	0.523151	0.3092	0.328103	-0.604835	0.0372025	-0.00536181	0.986805	-0.0519114	0.872707	-0.194333	0.545035	0.850077	0.000461174	0.612867	0.0341023	0.44108	0.151196	-0.188398	0.557617	0.410269	0.185281	0.437466	0.154968	-0.308307	0.329574	0.282781	0.373152	0.00197538	0.995139	0.572372	0.0517944	0.327054	0.299429	-0.0722908	0.823331	0.552971	0.0622118	-0.079749	0.805398
CSS0015896	antiquewhite	-0.30373	0.337175	-0.302895	0.338572	0.131665	0.683354	-0.25904	0.416218	0.0469967	0.884684	-0.452532	0.13963	0.437273	0.155171	0.253227	0.427123	0.111094	0.731053	0.260423	0.413643	-0.768567	0.00349205	-0.410243	0.185312	-0.396187	0.202323	-0.0190801	0.953068	-0.449024	0.14311	-0.632896	0.0271827	0.312223	0.323146	-0.43404	0.158599	-0.0578967	0.858155	-0.460497	0.131933	-0.105743	0.743614	0.292553	0.356129	-0.36823	0.238904	0.342581	0.275682
CSS0016016	antiquewhite	-0.157562	0.624801	-0.212497	0.507291	-0.275931	0.38533	-0.675042	0.0160143	-0.346943	0.26921	-0.430752	0.162135	0.733863	0.00658835	0.0177172	0.956417	0.274456	0.387981	0.423504	0.170104	-0.828438	0.000870888	-0.616793	0.0326564	-0.382662	0.219563	0.270081	0.395892	-0.278137	0.381387	-0.407363	0.188722	0.213425	0.505393	-0.270627	0.394899	-0.264849	0.405461	-0.761491	0.00400743	-0.281702	0.375056	0.0932151	0.77324	-0.721312	0.00810444	-0.00461699	0.988638
CSS0016345	antiquewhite	-0.564636	0.0557887	-0.327953	0.298025	-0.293618	0.354299	-0.55668	0.0601169	-0.239031	0.45433	-0.06919	0.83081	0.396611	0.201796	-0.400455	0.197061	-0.22647	0.479068	-0.259866	0.41468	-0.588604	0.044072	-0.534083	0.0736699	-0.0993289	0.758745	0.383557	0.218396	-0.297904	0.346985	0.0151563	0.962713	0.119288	0.711938	-0.0777982	0.81008	0.00313196	0.992293	-0.339329	0.280563	-0.331435	0.292617	0.103419	0.749086	-0.22286	0.48629	-0.0597856	0.85357
CSS0016484	antiquewhite	0.152493	0.636119	0.253405	0.426786	0.0319489	0.921483	0.212244	0.507808	0.0311447	0.923454	0.215281	0.50161	-0.234328	0.463521	-0.00642265	0.984195	0.0186971	0.954009	0.0768722	0.812305	0.491416	0.104693	0.191367	0.551308	-0.0349525	0.914124	-0.272615	0.3913	0.198726	0.535801	0.211741	0.508837	-0.294841	0.352205	0.203374	0.526103	-0.0293623	0.927824	0.263786	0.407417	0.0392546	0.903595	-0.451798	0.140354	0.0124649	0.969331	-0.30847	0.329305
CSS0016514	antiquewhite	0.403074	0.193873	0.599915	0.0391982	-0.0884605	0.78456	0.419681	0.174405	-0.116491	0.718447	0.468571	0.124419	-0.520761	0.0825711	-0.0834541	0.79652	0.0045818	0.988725	0.0067446	0.983403	0.811304	0.00135944	0.399957	0.19767	0.328336	0.297427	-0.153694	0.633431	0.438308	0.154084	0.440703	0.151587	-0.27259	0.391344	0.477009	0.116871	-0.020992	0.94837	0.46789	0.125042	0.262194	0.41036	-0.232062	0.467979	0.269866	0.396284	-0.30005	0.343355
CSS0016565	antiquewhite	-0.761385	0.00401553	-0.673722	0.0163014	0.319708	0.311051	-0.35033	0.264248	0.288149	0.363749	-0.617338	0.0324592	0.482413	0.112199	-0.0174989	0.956954	-0.169644	0.598127	-0.175319	0.585752	-0.81132	0.0013589	-0.483279	0.111461	-0.307535	0.330849	-0.0747833	0.817328	-0.696494	0.0118523	-0.572251	0.0518553	-0.00598774	0.985265	-0.709791	0.00971296	-0.182603	0.570015	-0.434734	0.157859	0.0030954	0.992383	0.376743	0.227377	-0.16834	0.600984	0.373653	0.231522
CSS0017054	antiquewhite	-0.0435807	0.893022	-0.471724	0.121562	0.0765631	0.813048	-0.336925	0.284203	0.042317	0.896109	-0.530589	0.0759376	0.539236	0.0704111	0.485746	0.109379	0.322892	0.305983	0.539633	0.0701644	-0.828236	0.000875696	-0.362553	0.246779	-0.476527	0.117294	0.0291864	0.928256	-0.337171	0.283829	-0.666935	0.0178373	0.563701	0.0562857	-0.438914	0.15345	-0.0518033	0.87297	-0.573687	0.0511357	-0.285747	0.36794	0.149643	0.642515	-0.455412	0.136815	0.436753	0.15572
CSS0017127	antiquewhite	-0.501382	0.0967822	-0.381206	0.221471	0.187198	0.560175	-0.459313	0.13306	0.0820414	0.799902	-0.612013	0.0344227	0.598428	0.0398158	-0.0746672	0.817608	0.0115558	0.971567	-0.122932	0.703486	-0.772213	0.00324705	-0.387746	0.212982	-0.236821	0.458637	0.112384	0.728034	-0.482247	0.11234	-0.504057	0.09473	-0.205484	0.521726	-0.63797	0.0256047	-0.211718	0.508885	-0.573106	0.051426	0.0564141	0.861756	0.486828	0.108475	-0.368202	0.238943	0.135386	0.674834
CSS0017225	antiquewhite	0.0821473	0.799649	0.374922	0.229814	-0.065109	0.840673	0.375222	0.229412	0.0262519	0.935455	0.514259	0.08717	-0.586886	0.0448481	-0.43805	0.154355	-0.313814	0.320554	-0.508718	0.091223	0.877033	0.000179492	0.393566	0.205598	0.617586	0.0323697	0.0174314	0.95712	0.356556	0.255262	0.729762	0.00705796	-0.379343	0.223925	0.433521	0.159154	-0.0265139	0.934812	0.591242	0.0428988	0.367379	0.240075	-0.108479	0.737185	0.639344	0.0251891	-0.209276	0.513899
CSS0017300	antiquewhite	-0.190354	0.553457	0.0280415	0.931064	-0.225855	0.480295	-0.352743	0.260744	-0.301688	0.340597	-0.0635696	0.844399	0.268804	0.398217	0.119236	0.712059	-0.104803	0.745827	0.337141	0.283874	-0.829257	0.000851524	-0.750943	0.00488012	-0.673268	0.016401	-0.102942	0.750212	-0.544827	0.0669889	-0.613047	0.0340352	0.612728	0.0341545	-0.050135	0.877033	0.305547	0.334146	-0.315046	0.318555	-0.417576	0.176802	-0.117898	0.715171	-0.565573	0.0552939	0.0781171	0.809314
CSS0017655	antiquewhite	0.439261	0.153087	0.575008	0.05048	-0.244237	0.44426	0.347091	0.268992	-0.157756	0.624369	0.617842	0.0322777	-0.509442	0.0906864	-0.27937	0.379191	-0.0647026	0.841656	-0.195867	0.541804	0.90432	5.37e-05	0.456587	0.135677	0.455298	0.136926	0.092686	0.774498	0.600069	0.0391342	0.755145	0.00451679	-0.262541	0.409717	0.641934	0.0244188	0.0925699	0.774774	0.522701	0.0812317	0.129472	0.688392	-0.351976	0.261854	0.360379	0.249835	-0.413222	0.181825
CSS0017926	antiquewhite	0.625856	0.0294869	0.443043	0.149171	-0.325287	0.302203	0.186834	0.560951	-0.27599	0.385226	0.462122	0.130398	-0.255306	0.423206	-0.0494157	0.878786	0.340784	0.278372	0.142811	0.657934	0.821476	0.00104939	0.611528	0.0346059	0.469242	0.123807	0.308799	0.328763	0.870111	0.000233185	0.742454	0.00568093	-0.242118	0.448345	0.607051	0.0363278	-0.0877594	0.786232	0.246912	0.439125	-0.0601724	0.852632	-0.265807	0.4037	0.129006	0.689464	-0.449521	0.142614
CSS0018032	antiquewhite	0.587304	0.0446585	0.429959	0.162995	-0.287743	0.364456	0.231099	0.469879	-0.24808	0.436893	0.518922	0.0838548	-0.351827	0.26207	0.0393966	0.903248	0.318632	0.312774	0.221955	0.488108	0.868836	0.000244307	0.605238	0.0370423	0.386113	0.215083	0.172813	0.591203	0.836976	0.000685017	0.699752	0.0112986	-0.173017	0.590759	0.626668	0.0292144	-0.0507407	0.875558	0.327764	0.29832	-0.119202	0.712138	-0.393137	0.206136	0.147607	0.647097	-0.425904	0.167438
CSS0018115	antiquewhite	0.445733	0.146425	0.513511	0.0877101	-0.108826	0.73637	0.527069	0.0782698	-0.0612141	0.850106	0.673568	0.0163351	-0.669583	0.0172259	-0.100164	0.756771	-0.112277	0.728286	-0.149153	0.643615	0.940563	5.28e-06	0.514903	0.0867068	0.378477	0.225072	-0.113631	0.725121	0.520077	0.083047	0.593015	0.0421229	-0.136663	0.671917	0.621327	0.0310416	0.238194	0.45596	0.670974	0.016911	0.182755	0.569687	-0.34392	0.273686	0.451753	0.140398	-0.288566	0.363024
CSS0018176	antiquewhite	0.0097134	0.976099	0.354992	0.257503	-0.0570238	0.860275	0.413404	0.181612	-0.0256515	0.936929	0.598936	0.0396039	-0.683771	0.014209	-0.255452	0.422931	-0.31258	0.322563	-0.317761	0.314173	0.811151	0.00136459	0.326524	0.30026	0.394567	0.204342	-0.177653	0.580691	0.27764	0.382274	0.550268	0.0637703	-0.22916	0.473718	0.481234	0.113207	0.0886312	0.784153	0.65938	0.019669	0.16335	0.611968	-0.234269	0.463637	0.53339	0.0741158	-0.226969	0.478073
CSS0018594	antiquewhite	0.191733	0.550534	0.287895	0.364191	-0.0813985	0.801442	0.329886	0.295016	-0.0705156	0.827611	0.447152	0.14499	-0.491439	0.104674	-0.273196	0.39025	-0.102755	0.750654	-0.30627	0.332944	0.83835	0.000658255	0.47823	0.115804	0.664909	0.0183156	0.0786676	0.807993	0.461333	0.131143	0.632919	0.0271753	-0.347967	0.267704	0.393403	0.205802	-0.119484	0.711483	0.45648	0.13578	0.406836	0.189351	0.0632972	0.845059	0.54152	0.0689989	-0.171734	0.593558
CSS0018642	antiquewhite	0.0477799	0.882774	0.154538	0.631544	0.0473901	0.883724	0.511878	0.0888963	0.121797	0.706114	0.545509	0.0665793	-0.689116	0.0131803	-0.26721	0.401129	-0.404251	0.192451	-0.484802	0.110173	0.797825	0.00187351	0.371942	0.233836	0.464931	0.127771	-0.191983	0.550003	0.198506	0.536261	0.51412	0.08727	-0.191926	0.550125	0.389042	0.211324	0.183374	0.568358	0.712871	0.00926144	0.32953	0.295568	-0.123826	0.701417	0.687285	0.0135263	-0.0870664	0.787886
CSS0019036	antiquewhite	0.516348	0.0856737	0.238155	0.456036	0.173131	0.590511	0.397235	0.201023	0.177314	0.581423	0.0474315	0.883624	-0.291429	0.358065	0.0272915	0.932904	0.191204	0.551654	-0.0939714	0.771444	0.742998	0.00562678	0.648782	0.0224651	0.602059	0.0383192	0.0206648	0.949174	0.483451	0.111315	0.387097	0.213816	-0.386728	0.21429	0.0772865	0.811309	-0.255753	0.422366	0.249017	0.435107	0.594688	0.0414001	0.198192	0.536921	0.455449	0.136779	0.0355385	0.912689
CSS0019186	antiquewhite	-0.256095	0.421726	-0.195784	0.541978	-0.203558	0.525721	-0.404873	0.191702	-0.224729	0.482544	-0.150432	0.640742	0.400903	0.196513	-0.0633841	0.844848	-0.0819963	0.80001	0.0801188	0.80451	-0.733246	0.00665744	-0.591677	0.0427078	-0.295511	0.351059	0.194201	0.545314	-0.408616	0.187234	-0.369182	0.237598	0.44522	0.146946	-0.138866	0.666895	0.121405	0.707024	-0.400177	0.1974	-0.15659	0.626967	0.160099	0.619164	-0.349714	0.265146	0.177452	0.581125
CSS0019521	antiquewhite	-0.334296	0.288215	-0.232079	0.467946	-0.251635	0.430134	-0.537456	0.0715252	-0.255067	0.423656	-0.185358	0.564106	0.506243	0.0930741	-0.14823	0.645693	0.0866672	0.788839	0.0167718	0.958741	-0.598211	0.0399065	-0.340997	0.278053	-0.232161	0.467783	0.386596	0.214461	-0.0961605	0.766248	-0.0855695	0.791461	0.0229806	0.943486	-0.104409	0.746755	-0.0286093	0.929671	-0.455433	0.136795	-0.500565	0.0974153	0.0870875	0.787836	-0.463738	0.128883	-0.191273	0.551507
CSS0019728	antiquewhite	0.818218	0.00114203	0.401466	0.195827	-0.0379508	0.906784	0.508136	0.091656	0.0508078	0.875395	0.321187	0.308692	-0.434806	0.157783	0.202646	0.527616	0.251625	0.430151	0.133189	0.679861	0.765068	0.00374015	0.677568	0.0154754	0.409505	0.186182	0.0541897	0.867163	0.660592	0.0193662	0.458652	0.133691	0.0323247	0.920562	0.43386	0.158792	0.0863898	0.789502	0.402444	0.194636	0.152074	0.637058	-0.138531	0.667658	0.375545	0.22898	-0.0420652	0.896724
CSS0019779	antiquewhite	0.317406	0.314744	0.333438	0.289531	-0.0113713	0.972021	0.556488	0.0602236	0.0582681	0.857253	0.573427	0.0512653	-0.691952	0.0126575	-0.114406	0.723309	-0.153269	0.634382	-0.245553	0.441731	0.949865	2.29e-06	0.558674	0.0590111	0.546377	0.0660606	-0.0916478	0.776967	0.470334	0.122816	0.613873	0.0337276	-0.141492	0.660925	0.502516	0.0959088	0.0956497	0.76746	0.674715	0.0160852	0.305436	0.334331	-0.159154	0.621263	0.649585	0.0222435	-0.0955208	0.767766
CSS0020347	antiquewhite	-0.43833	0.154061	-0.467964	0.124974	-0.0473893	0.883726	-0.574595	0.0506844	-0.0495911	0.878359	-0.424945	0.168501	0.587534	0.0445545	-0.0218883	0.946169	0.123126	0.703036	0.0508012	0.875411	-0.690499	0.0129235	-0.327479	0.298764	-0.349954	0.264796	0.234016	0.464132	-0.222722	0.486567	-0.242745	0.447134	-0.0674297	0.835062	-0.368605	0.238389	-0.129276	0.688843	-0.527491	0.0779879	-0.523427	0.0807342	0.0660024	0.838512	-0.480935	0.113464	-0.0968947	0.764508
CSS0020400	antiquewhite	-0.284607	0.369939	0.156896	0.626283	-0.257712	0.418698	-0.342762	0.27541	-0.333734	0.289077	0.03299	0.918931	0.173869	0.588904	-0.0821331	0.799683	-0.285967	0.367557	0.134217	0.677506	-0.766297	0.00365156	-0.824243	0.000975373	-0.569493	0.0532568	-0.0961504	0.766272	-0.617939	0.0322427	-0.526913	0.0783743	0.54045	0.0696579	-0.0020194	0.99503	0.324163	0.303974	-0.228096	0.475831	-0.267757	0.400129	-0.0673804	0.835181	-0.45253	0.139632	0.0548004	0.865678
CSS0020633	antiquewhite	0.365562	0.242587	0.367374	0.240081	0.0439145	0.892207	0.457869	0.134442	0.128541	0.690534	0.285558	0.368272	-0.530694	0.0758691	0.0501335	0.877037	-0.0237323	0.94164	-0.0733903	0.820682	0.621307	0.0310486	0.464635	0.128046	0.348769	0.266528	-0.0718052	0.824501	0.364101	0.244617	0.385113	0.216376	-0.0183136	0.954951	0.319689	0.311081	0.0373228	0.908321	0.469627	0.123457	0.0803189	0.804031	-0.0811878	0.801948	0.477334	0.116586	0.0248444	0.93891
CSS0020674	antiquewhite	-0.320769	0.309358	-0.168321	0.601026	-0.214573	0.503051	-0.665964	0.0180654	-0.304589	0.335741	-0.388004	0.212651	0.656454	0.0204139	0.0126445	0.968889	0.128812	0.689911	0.326495	0.300305	-0.929876	1.19e-05	-0.694399	0.0122188	-0.566459	0.0548289	0.147064	0.648321	-0.42452	0.168972	-0.517924	0.0845571	0.209412	0.513618	-0.296437	0.34948	-0.0835134	0.796378	-0.672752	0.0165148	-0.430663	0.162232	0.0311214	0.923511	-0.756101	0.00443707	-0.0608655	0.850951
CSS0021370	antiquewhite	-0.454133	0.13806	-0.136584	0.672097	-0.360212	0.250071	-0.613825	0.0337455	-0.413793	0.181161	-0.0282179	0.930631	0.448406	0.143729	-0.211567	0.509195	-0.155763	0.628811	0.067059	0.835957	-0.795307	0.00198407	-0.751586	0.0048231	-0.573654	0.0511521	0.130406	0.686246	-0.433049	0.15966	-0.323541	0.304956	0.221124	0.48978	-0.0279285	0.931341	0.209526	0.513384	-0.404221	0.192488	-0.566351	0.0548855	-0.164715	0.608957	-0.657865	0.0200522	-0.273808	0.389147
CSS0021427	antiquewhite	-0.405186	0.191326	-0.415402	0.179298	0.0792824	0.806517	-0.515871	0.0860141	0.0171579	0.957792	-0.605718	0.0368522	0.609768	0.0352758	0.173512	0.58968	0.131624	0.683447	0.262925	0.409007	-0.925326	1.61e-05	-0.539112	0.0704884	-0.463372	0.129225	0.0504085	0.876367	-0.51118	0.0894072	-0.624717	0.0298726	0.229075	0.473887	-0.555778	0.0606215	-0.188412	0.557588	-0.636966	0.0259114	-0.260841	0.412867	0.234342	0.463493	-0.497511	0.0998055	0.275209	0.386626
CSS0021441	antiquewhite	0.484962	0.110038	0.171595	0.593861	0.164484	0.609465	0.509837	0.0903946	0.243653	0.445383	0.20072	0.531631	-0.402485	0.194587	0.0528185	0.870499	0.191804	0.550382	-0.138085	0.668675	0.91919	2.37e-05	0.821321	0.00105366	0.664471	0.0184202	0.0798323	0.805198	0.657445	0.0201593	0.593446	0.0419361	-0.338731	0.281466	0.225811	0.480383	-0.174642	0.587222	0.406443	0.18982	0.424415	0.16909	0.0558535	0.863118	0.593474	0.041924	0.0114638	0.971793
CSS0021722	antiquewhite	0.264739	0.405663	0.620504	0.0313303	-0.203249	0.526363	0.383764	0.218126	-0.260242	0.413981	0.672237	0.0166287	-0.61936	0.031735	-0.151206	0.639004	-0.238268	0.455816	-0.0237929	0.941491	0.65761	0.0201171	0.0958072	0.767086	0.151814	0.637641	-0.277839	0.381919	0.186936	0.560733	0.29738	0.347876	-0.00578241	0.98577	0.588757	0.0440033	0.231069	0.46994	0.557674	0.0595634	0.223342	0.485323	-0.334475	0.28794	0.226623	0.478762	-0.282995	0.372774
CSS0022222	antiquewhite	0.384725	0.216878	0.562346	0.0570117	-0.206848	0.518904	0.395222	0.203525	-0.148013	0.646182	0.617843	0.0322771	-0.60271	0.0380551	-0.212193	0.507913	-0.0572752	0.859664	-0.147817	0.646624	0.938652	6.17e-06	0.492179	0.104072	0.5403	0.0697505	0.0586708	0.856276	0.594147	0.0416329	0.730719	0.00694624	-0.201789	0.529402	0.628052	0.0287536	0.00921255	0.977331	0.558774	0.0589558	0.171658	0.593724	-0.237398	0.457511	0.467464	0.125432	-0.289678	0.361094
CSS0022457	antiquewhite	0.497611	0.0997268	0.442708	0.149515	-0.166546	0.604925	0.404884	0.191689	-0.132733	0.680905	0.559247	0.0586956	-0.539306	0.0703676	-0.0718266	0.824449	0.0819005	0.80024	-0.0125785	0.969052	0.958172	9.4e-07	0.576488	0.0497527	0.546363	0.0660688	0.046635	0.885566	0.659558	0.0196241	0.670001	0.0171309	-0.17467	0.587162	0.576128	0.049929	-0.0300157	0.926222	0.496442	0.100652	0.233653	0.464847	-0.214085	0.504046	0.429827	0.163138	-0.238529	0.455307
CSS0022877	antiquewhite	0.232426	0.467262	0.34368	0.274042	-0.0352489	0.913398	0.43273	0.160002	-0.0523394	0.871665	0.47436	0.119207	-0.565333	0.0554203	-0.0830523	0.797482	-0.0711518	0.826076	-0.131038	0.684793	0.782481	0.0026269	0.457456	0.134839	0.458043	0.134275	-0.0911791	0.778083	0.408151	0.187785	0.460184	0.13223	-0.206031	0.520594	0.42231	0.17144	-0.000887323	0.997816	0.515935	0.0859685	0.264969	0.40524	-0.0455599	0.88819	0.453268	0.138907	-0.153987	0.632775
CSS0023145	antiquewhite	0.48321	0.11152	0.411651	0.183658	0.0826685	0.798401	0.445739	0.146419	0.00302663	0.992552	0.256966	0.420092	-0.394616	0.204282	0.0901142	0.780618	0.149097	0.643741	0.0465465	0.885782	0.715813	0.00884502	0.535999	0.0724466	0.34334	0.274549	-0.154039	0.63266	0.435826	0.156699	0.255869	0.422149	-0.327322	0.299009	0.255971	0.421958	-0.0515482	0.873591	0.349559	0.265372	0.401891	0.195309	0.0123876	0.969521	0.247313	0.438359	-0.174499	0.587532
CSS0023300	antiquewhite	0.286505	0.366615	0.29896	0.345197	0.0256423	0.936951	0.557429	0.0596997	0.124172	0.700615	0.531144	0.0755744	-0.699878	0.0112776	-0.165161	0.607974	-0.213558	0.505122	-0.356528	0.255303	0.930862	1.11e-05	0.563613	0.056333	0.607628	0.0361028	-0.0577867	0.858422	0.431192	0.161659	0.636816	0.0259577	-0.146123	0.650442	0.449534	0.1426	0.0942308	0.770827	0.684915	0.013984	0.352518	0.261069	-0.0869263	0.78822	0.74173	0.00575352	-0.0259337	0.936236
CSS0023498	antiquewhite	-0.185782	0.5632	-0.749076	0.00504841	0.264202	0.406651	-0.367043	0.240539	0.269975	0.396086	-0.772699	0.00321541	0.636551	0.0260391	0.298273	0.346359	0.33383	0.288929	0.149758	0.642256	-0.692325	0.0125899	-0.0628886	0.846048	-0.0570932	0.860106	0.25612	0.421677	-0.211997	0.508314	-0.431898	0.160897	0.119606	0.711199	-0.696991	0.0117667	-0.333038	0.290146	-0.63175	0.0275486	-0.0358791	0.911855	0.542637	0.0683151	-0.167681	0.602431	0.494368	0.102306
CSS0023923	antiquewhite	0.223914	0.484176	0.202368	0.528196	-0.134238	0.677459	0.274234	0.388379	-0.0257933	0.936581	0.458487	0.13385	-0.384044	0.217762	-0.158781	0.622091	0.0379485	0.90679	-0.163586	0.611448	0.808556	0.00145417	0.547546	0.0653667	0.432382	0.160376	0.137467	0.670081	0.622731	0.0305537	0.733326	0.00664843	-0.298649	0.345723	0.480732	0.113639	-0.0193714	0.952352	0.431222	0.161627	-0.0703976	0.827896	-0.309068	0.328319	0.361004	0.248955	-0.342721	0.275473
CSS0023932	antiquewhite	0.628463	0.028618	0.427071	0.166153	-0.233423	0.465298	0.300663	0.342321	-0.189575	0.555112	0.489273	0.106448	-0.364594	0.24393	0.0720321	0.823954	0.317827	0.314067	0.194898	0.543844	0.863041	0.000300196	0.652119	0.0215553	0.371346	0.234645	0.146553	0.649472	0.830142	0.000831005	0.661185	0.0192193	-0.187652	0.559206	0.601202	0.038669	-0.0061399	0.984891	0.354345	0.258433	-0.105076	0.745183	-0.356498	0.255345	0.164621	0.609163	-0.410998	0.184424
CSS0024168	antiquewhite	0.372604	0.23294	0.144014	0.655211	0.0936663	0.772168	0.30509	0.334906	0.112178	0.728516	0.0863351	0.789632	-0.214963	0.502258	-0.171003	0.595154	0.124594	0.69964	-0.266269	0.402852	0.748975	0.00505766	0.608163	0.0358944	0.78626	0.00242303	0.202893	0.527102	0.499906	0.0979281	0.532002	0.0750148	-0.451747	0.140404	0.0955085	0.767795	-0.330016	0.294813	0.19899	0.535248	0.716091	0.00880646	0.327516	0.298706	0.528617	0.0772384	0.0334008	0.917925
CSS0024262	antiquewhite	-0.53956	0.0702094	-0.178766	0.578283	-0.112886	0.726861	-0.55076	0.0634848	-0.198243	0.536814	-0.30316	0.338128	0.504074	0.0947164	-0.1038	0.74819	-0.155796	0.628736	0.110331	0.732841	-0.920929	2.13e-05	-0.820417	0.00107887	-0.659695	0.01959	-0.0719785	0.824083	-0.664469	0.0184208	-0.587635	0.0445085	0.169644	0.598126	-0.31701	0.315382	0.0583222	0.857122	-0.485645	0.109464	-0.348636	0.266722	-0.0461255	0.886809	-0.646523	0.0230966	-0.0564016	0.861786
CSS0024666	antiquewhite	-0.105597	0.743957	0.0199623	0.9509	-0.0888969	0.783519	-0.196842	0.539754	-0.0577392	0.858537	-0.181945	0.571429	0.119845	0.710645	-0.00286765	0.992943	-0.126539	0.695148	0.024352	0.940119	-0.553752	0.0617666	-0.407221	0.188891	-0.124456	0.699961	0.123181	0.702908	-0.35628	0.255657	-0.286522	0.366586	0.477372	0.116552	-0.134409	0.677068	0.0601241	0.852749	-0.21047	0.511445	-0.115841	0.719961	0.258242	0.417707	-0.0442616	0.891359	0.354875	0.25767
CSS0024667	antiquewhite	-0.26993	0.396166	-0.171461	0.594153	-0.216402	0.49933	-0.582264	0.0469841	-0.304754	0.335465	-0.354117	0.258761	0.570378	0.052804	0.0836699	0.796003	0.169657	0.598099	0.401252	0.196087	-0.846426	0.000516791	-0.637527	0.0257398	-0.377825	0.225937	0.194945	0.543745	-0.371762	0.23408	-0.482214	0.112368	0.389343	0.21094	-0.258333	0.417537	-0.177972	0.58	-0.64491	0.0235553	-0.267821	0.400012	0.172486	0.591917	-0.57762	0.049201	0.166261	0.605553
CSS0024841	antiquewhite	-0.116451	0.718541	-0.130113	0.686918	0.0779389	0.809742	-0.20786	0.516816	-0.053075	0.869875	-0.332679	0.290698	0.316345	0.316454	0.39253	0.2069	0.0971526	0.763897	0.475778	0.117952	-0.773215	0.00318209	-0.518044	0.084472	-0.683218	0.0143186	-0.279706	0.378594	-0.523275	0.0808381	-0.80515	0.0015785	0.442714	0.149509	-0.320268	0.310156	0.137684	0.669588	-0.367476	0.239941	-0.244509	0.443736	0.0130727	0.967836	-0.547783	0.0652266	0.21491	0.502365
CSS0024913	antiquewhite	0.513718	0.0875603	0.0807979	0.802882	0.0524488	0.871399	0.32962	0.295428	0.111889	0.729194	0.117117	0.716988	-0.250287	0.432691	-0.00653544	0.983918	0.263689	0.407597	-0.076745	0.812611	0.822661	0.00101719	0.71747	0.00861677	0.793929	0.00204667	0.231996	0.468109	0.651629	0.021687	0.597438	0.0402307	-0.285668	0.36808	0.17589	0.584512	-0.345513	0.271322	0.21475	0.502692	0.552834	0.0622903	0.211517	0.509296	0.552213	0.0626459	0.089226	0.782735
CSS0024932	antiquewhite	0.457307	0.134982	0.290897	0.358984	0.0413409	0.898494	0.412645	0.182497	-0.0302581	0.925627	0.341528	0.277257	-0.381991	0.220441	0.145592	0.651641	0.169424	0.598609	0.112972	0.726661	0.723985	0.00776162	0.529067	0.0769398	0.285704	0.368016	-0.152621	0.635833	0.468739	0.124265	0.272526	0.39146	-0.223908	0.484188	0.311635	0.324107	0.0231889	0.942975	0.361559	0.248175	0.308303	0.32958	-0.11375	0.724841	0.215026	0.502129	-0.187242	0.560082
CSS0024999	antiquewhite	-0.606798	0.0364272	-0.639307	0.0252002	0.30616	0.333128	-0.340084	0.279426	0.243843	0.445017	-0.630465	0.0279631	0.524504	0.0799999	0.131067	0.684727	-0.0708469	0.826812	-0.0451808	0.889115	-0.919543	2.32e-05	-0.466085	0.126701	-0.413006	0.182076	-0.0624064	0.847216	-0.673046	0.0164499	-0.707495	0.01006	0.129279	0.688836	-0.701827	0.0109563	-0.0555908	0.863757	-0.485386	0.109681	-0.0669831	0.836141	0.414807	0.179986	-0.282463	0.373712	0.392384	0.207085
CSS0026294	antiquewhite	0.344654	0.272595	0.498973	0.0986563	-0.145976	0.650775	0.310969	0.325197	-0.125877	0.696677	0.461033	0.131426	-0.410195	0.185369	-0.3005	0.342595	-0.131144	0.68455	-0.236346	0.459566	0.721193	0.00811996	0.282592	0.373485	0.499254	0.0984366	0.0465348	0.885811	0.349814	0.265	0.519968	0.0831229	-0.207867	0.516801	0.429483	0.163513	0.00615996	0.984841	0.390916	0.20894	0.503673	0.0950226	-0.069723	0.829523	0.386237	0.214923	-0.171078	0.594991
CSS0026342	antiquewhite	0.262269	0.410221	0.140694	0.662738	0.281697	0.375066	0.689795	0.0130537	0.383946	0.217889	0.37101	0.235102	-0.699109	0.0114065	0.0822298	0.799451	-0.156959	0.626143	-0.286486	0.366648	0.869453	0.000238877	0.67813	0.0153574	0.376482	0.227726	-0.278039	0.381561	0.356437	0.255432	0.428416	0.164678	-0.177467	0.581093	0.265537	0.404196	0.181169	0.573099	0.726971	0.0073917	0.224549	0.482905	-0.176888	0.582346	0.704016	0.0106032	0.0325388	0.920037
CSS0026517	antiquewhite	0.221424	0.489176	0.227416	0.477182	-0.0346355	0.9149	0.493098	0.103328	0.056265	0.862118	0.542199	0.068583	-0.656034	0.0205226	-0.17732	0.581411	-0.242035	0.448505	-0.320623	0.30959	0.824386	0.000971646	0.435047	0.157527	0.607766	0.036049	-0.0230512	0.943313	0.349974	0.264766	0.582865	0.0467025	-6.7e-05	0.999835	0.451333	0.140814	0.0868314	0.788447	0.626325	0.0293293	0.380709	0.222124	-0.0376271	0.907577	0.728684	0.0071855	0.0649004	0.841178
CSS0026526	antiquewhite	-0.511749	0.0889903	-0.302863	0.338624	0.0833503	0.796768	-0.419986	0.174059	0.0124067	0.969474	-0.481449	0.113023	0.528543	0.0772871	-0.11041	0.732657	-0.154484	0.631665	-0.0905371	0.779611	-0.893692	8.92e-05	-0.647417	0.022845	-0.368969	0.23789	0.0332056	0.918403	-0.671598	0.0167713	-0.596082	0.0408044	0.11196	0.729027	-0.515998	0.0859235	-0.044326	0.891202	-0.507757	0.0919389	0.0427186	0.895128	0.360194	0.250096	-0.374499	0.230383	0.233936	0.46429
CSS0026556	antiquewhite	-0.186946	0.560713	0.201477	0.530052	-0.281283	0.375797	-0.361715	0.247955	-0.332083	0.291617	0.00409082	0.989933	0.247914	0.43721	0.065981	0.838564	-0.00537447	0.986774	0.335265	0.286732	-0.654606	0.0208948	-0.582804	0.0467307	-0.623236	0.0303794	0.00703867	0.982679	-0.301697	0.340582	-0.376101	0.228235	0.406336	0.189947	0.0732896	0.820924	0.230261	0.471537	-0.280516	0.377156	-0.615	0.033311	-0.243396	0.445878	-0.600814	0.0388277	-0.143525	0.656318
CSS0027094	antiquewhite	-0.510247	0.0900924	-0.329361	0.295831	0.046567	0.885732	-0.492104	0.104133	0.00258185	0.993646	-0.459603	0.132783	0.527187	0.0781911	0.00255157	0.993721	-0.100373	0.756276	0.0808171	0.802836	-0.920745	2.15e-05	-0.682378	0.0144863	-0.612501	0.0342393	-0.0733773	0.820713	-0.651257	0.0217876	-0.612278	0.0343232	0.162149	0.614623	-0.470599	0.122576	0.0147075	0.963816	-0.497213	0.100041	-0.312475	0.322734	0.0323861	0.920411	-0.531619	0.0752641	0.0996071	0.758087
CSS0027248	antiquewhite	0.405031	0.191512	0.26128	0.412053	0.00901073	0.977828	0.398226	0.199798	0.0839694	0.795287	0.335022	0.287104	-0.412021	0.183225	-0.0849251	0.793001	0.148274	0.645595	-0.158563	0.622574	0.957729	9.9e-07	0.746085	0.00532712	0.636855	0.0259456	0.128827	0.689877	0.708613	0.00988986	0.724033	0.0077556	-0.418861	0.175336	0.366263	0.241616	-0.170606	0.596022	0.420483	0.173497	0.262852	0.409143	-0.0865429	0.789136	0.499472	0.0982667	-0.205523	0.521646
CSS0027363	antiquewhite	0.366084	0.241864	0.229499	0.473047	-0.0328261	0.919333	0.319808	0.310891	0.0692648	0.830629	0.337769	0.282922	-0.34591	0.270735	-0.141853	0.660107	0.108518	0.737092	-0.207371	0.517823	0.87476	0.000195925	0.674509	0.0161297	0.549827	0.0640268	0.164058	0.610406	0.673521	0.0163455	0.732768	0.00671133	-0.417272	0.177149	0.369424	0.237268	-0.0959721	0.766695	0.389676	0.210516	0.152057	0.637095	-0.172188	0.592566	0.424588	0.168897	-0.277732	0.382109
CSS0027456	antiquewhite	0.544333	0.0672865	0.281008	0.376285	-0.0570583	0.860191	0.297941	0.346922	0.0410024	0.899322	0.227279	0.477457	-0.290513	0.359648	-0.0592192	0.854945	0.267228	0.401094	-0.0523624	0.871609	0.876066	0.000186349	0.720178	0.00825326	0.670764	0.0169584	0.251563	0.430269	0.757385	0.00433168	0.72915	0.00713011	-0.343791	0.273877	0.335544	0.286307	-0.2687	0.398406	0.272371	0.391741	0.255285	0.423246	-0.0434958	0.893229	0.436693	0.155782	-0.147565	0.64719
CSS0027678	antiquewhite	0.0633158	0.845014	-0.345819	0.270869	0.400829	0.196603	0.318713	0.312645	0.412734	0.182393	-0.108136	0.73799	-0.155003	0.630506	0.0996421	0.758004	0.124341	0.700224	-0.259237	0.415851	0.554961	0.0610815	0.677313	0.0155293	0.480767	0.113608	-0.0296315	0.927164	0.326401	0.300452	0.261395	0.411839	-0.476291	0.117501	-0.200759	0.531549	-0.212095	0.508113	0.211056	0.510242	0.42606	0.167266	0.251845	0.429735	0.483856	0.110972	0.113461	0.725517
CSS0028192	antiquewhite	0.391408	0.208317	0.65181	0.0216383	-0.0556528	0.863606	0.548279	0.0649338	-0.0650216	0.840885	0.605186	0.0370631	-0.673917	0.0162587	-0.119786	0.710782	-0.185324	0.56418	-0.119378	0.71173	0.843016	0.000573306	0.346136	0.270401	0.265404	0.404439	-0.278943	0.379951	0.320928	0.309104	0.40453	0.192114	-0.171017	0.595125	0.541904	0.0687631	0.199916	0.53331	0.644248	0.0237454	0.318094	0.313637	-0.311859	0.32374	0.37112	0.234953	-0.267417	0.40075
CSS0028225	antiquewhite	0.170984	0.595195	0.0602185	0.85252	0.0855996	0.791389	0.295997	0.350229	0.123563	0.702024	0.224155	0.483693	-0.293716	0.354131	-0.135375	0.674859	0.108923	0.736143	-0.215364	0.50144	0.860346	0.000329355	0.657073	0.0202546	0.552202	0.0626523	0.0506655	0.875741	0.574532	0.0507154	0.63186	0.0275134	-0.597173	0.0403423	0.208563	0.515366	-0.255611	0.422634	0.337905	0.282717	0.272502	0.391504	-0.0809015	0.802634	0.408297	0.187612	-0.267459	0.400673
CSS0028689	antiquewhite	0.185465	0.563877	0.288673	0.362837	0.206364	0.519904	0.604456	0.0373537	0.225643	0.480717	0.361305	0.248531	-0.635224	0.0264503	-0.0196246	0.95173	-0.1326	0.681209	-0.229236	0.473568	0.84971	0.000466556	0.560354	0.05809	0.383869	0.21799	-0.286165	0.367209	0.324342	0.303691	0.396292	0.202192	-0.336945	0.284172	0.276237	0.384783	0.0182954	0.954996	0.628879	0.0284809	0.320165	0.310321	-0.113711	0.724932	0.559072	0.058792	-0.0949736	0.769064
CSS0029257	antiquewhite	0.359687	0.250812	0.256997	0.420034	-0.0426541	0.895285	0.318431	0.313097	0.0498248	0.877789	0.317749	0.314192	-0.41177	0.183519	-0.262615	0.409581	-0.0640122	0.843327	-0.308875	0.328637	0.826068	0.00092878	0.498327	0.0991632	0.633322	0.0270476	0.0901625	0.780503	0.467949	0.124988	0.6579	0.0200431	-0.346421	0.26998	0.3182	0.313467	-0.131889	0.68284	0.406963	0.189199	0.40838	0.187513	-0.0447046	0.890277	0.540455	0.0696546	-0.136065	0.673282
CSS0029364	antiquewhite	-0.710662	0.00958362	-0.460287	0.132132	0.280166	0.377778	-0.314236	0.319867	0.248344	0.436389	-0.524027	0.0803247	0.394182	0.204824	-0.0518345	0.872894	-0.270784	0.394615	-0.217705	0.496686	-0.85204	0.00043326	-0.565915	0.0551141	-0.366484	0.24131	-0.0951222	0.768711	-0.76396	0.00382146	-0.610693	0.0349225	0.111815	0.729366	-0.633952	0.0268486	-0.0250694	0.938357	-0.366974	0.240633	0.0092951	0.977128	0.35732	0.254173	-0.160981	0.61721	0.387627	0.213135
CSS0029395	antiquewhite	-0.577248	0.0493819	-0.469943	0.123171	0.235783	0.460668	-0.433858	0.158794	0.181906	0.571511	-0.601402	0.0385869	0.611394	0.0346565	-0.04389	0.892266	-0.0125367	0.969155	-0.149556	0.64271	-0.785044	0.00248729	-0.362366	0.247042	-0.418615	0.175617	0.042232	0.896316	-0.483148	0.111573	-0.490861	0.105145	-0.253206	0.427162	-0.631431	0.0276511	-0.093299	0.773041	-0.512372	0.0885361	-0.187875	0.558731	0.259017	0.416261	-0.436336	0.15616	0.0158163	0.96109
CSS0029607	antiquewhite	-0.0309354	0.923967	0.14374	0.65583	0.273718	0.38931	0.525455	0.0793554	0.197705	0.537942	0.276052	0.385115	-0.521832	0.0818296	0.0668719	0.83641	-0.16216	0.614599	-0.177749	0.580481	0.562455	0.0569528	0.378342	0.225251	0.226302	0.479402	-0.356024	0.256024	0.092398	0.775183	0.0897876	0.781396	-0.229504	0.473037	0.119097	0.712383	0.0727524	0.822218	0.506002	0.0932555	0.363135	0.245966	0.0598011	0.853533	0.428638	0.164434	0.0219472	0.946024
CSS0029680	antiquewhite	-0.0769272	0.812173	-0.226422	0.479162	0.0699843	0.828893	-0.303469	0.33761	-0.0424086	0.895885	-0.48595	0.109208	0.526331	0.0787653	0.183762	0.567525	0.136571	0.672126	0.254843	0.424077	-0.779033	0.00282407	-0.45225	0.139907	-0.413042	0.182035	-0.0193779	0.952336	-0.452304	0.139854	-0.674316	0.0161717	0.206937	0.518719	-0.439162	0.15319	-0.0267818	0.934155	-0.533953	0.0737533	0.0409953	0.899339	0.299537	0.34422	-0.497807	0.0995724	0.21325	0.505751
CSS0029708	antiquewhite	0.330606	0.293899	0.33662	0.284668	0.0517328	0.873142	0.518652	0.0840442	0.0978209	0.762314	0.415516	0.179168	-0.581579	0.0473067	-0.150503	0.640581	-0.116819	0.717683	-0.30925	0.328019	0.867139	0.000259759	0.556713	0.0600984	0.693316	0.0124115	0.017733	0.956378	0.426618	0.16665	0.556393	0.0602772	-0.177331	0.581387	0.350108	0.264571	-0.0290485	0.928594	0.539736	0.0701	0.572864	0.0515471	0.124313	0.700291	0.701744	0.0109697	0.0656114	0.839458
CSS0030105	antiquewhite	0.423597	0.17	0.461849	0.130655	-0.137509	0.669987	0.456613	0.135652	-0.049743	0.877989	0.606584	0.036511	-0.62787	0.0288137	-0.173452	0.589812	-0.0783992	0.808637	-0.200632	0.531815	0.972318	1.22e-07	0.563114	0.0565995	0.526623	0.0785692	0.0163392	0.959805	0.594615	0.0414315	0.728795	0.00717223	-0.201988	0.528987	0.595557	0.0410282	0.0851292	0.792513	0.616457	0.0327783	0.172072	0.592821	-0.273745	0.389261	0.526759	0.0784776	-0.265447	0.404361
CSS0030210	antiquewhite	0.411344	0.184018	0.365267	0.242996	0.19464	0.544389	0.706745	0.0101753	0.240117	0.45222	0.426385	0.166908	-0.721407	0.00809208	-0.0144175	0.964529	-0.171345	0.594406	-0.270192	0.395691	0.927454	1.4e-05	0.598905	0.0396167	0.511299	0.0893193	-0.256077	0.421758	0.341538	0.277241	0.419248	0.174897	-0.170741	0.595726	0.329529	0.29557	0.11739	0.716353	0.697761	0.0116347	0.548781	0.0646389	-0.0416337	0.897779	0.711676	0.00943469	0.0581334	0.85758
CSS0030591	antiquewhite	-0.366486	0.241307	-0.197773	0.537799	0.142081	0.659588	-0.143474	0.656432	0.121848	0.705998	-0.268491	0.398787	0.196582	0.540301	0.189993	0.554224	-0.228812	0.474408	0.0719384	0.82418	-0.837368	0.000677295	-0.577439	0.0492891	-0.671727	0.0167423	-0.252771	0.427984	-0.689334	0.0131396	-0.710987	0.00953568	0.478621	0.115463	-0.327917	0.298081	0.351516	0.262522	-0.184717	0.565479	-0.335693	0.286079	0.0173882	0.957226	-0.312656	0.322438	0.282285	0.374027
CSS0030756	antiquewhite	0.221652	0.488717	0.159573	0.620332	0.263679	0.407616	0.350863	0.263471	0.236957	0.458372	-0.0474975	0.883463	-0.17833	0.579224	-0.173946	0.588735	0.0370113	0.909084	-0.338756	0.281429	0.625899	0.0294725	0.516204	0.0857767	0.608231	0.0358683	0.0100689	0.975224	0.284906	0.369415	0.318553	0.312901	-0.61119	0.0347336	-0.0798779	0.805088	-0.311151	0.324899	0.188631	0.557121	0.786746	0.00239773	0.352053	0.261742	0.442358	0.149875	0.0120337	0.970392
CSS0030813	antiquewhite	0.0363918	0.9106	0.239927	0.452588	0.161023	0.617116	0.598551	0.0397645	0.236099	0.46005	0.459344	0.13303	-0.755397	0.00449569	-0.20821	0.516093	-0.411998	0.183252	-0.480116	0.114169	0.799569	0.00179974	0.404768	0.191828	0.468791	0.124218	-0.269911	0.396201	0.146424	0.649764	0.450725	0.141416	-0.196745	0.539958	0.309856	0.327023	0.126837	0.694461	0.744205	0.00550813	0.379673	0.223489	-0.0588692	0.855794	0.764888	0.00375331	0.0252304	0.937962
CSS0031123	antiquewhite	0.615494	0.0331297	0.382908	0.219242	-0.0821198	0.799714	0.409137	0.186616	-0.0404137	0.900761	0.405659	0.190758	-0.448419	0.143716	0.207402	0.51776	0.310812	0.325453	0.223939	0.484126	0.856129	0.000379345	0.707864	0.0100036	0.348287	0.267234	0.0198036	0.95129	0.757814	0.00429694	0.547258	0.0655372	-0.127969	0.691853	0.49574	0.10121	-0.0127423	0.968649	0.410276	0.185273	-0.0699658	0.828938	-0.300397	0.342769	0.267637	0.400348	-0.247355	0.438278
CSS0031865	antiquewhite	0.355623	0.256598	0.53661	0.0720589	0.0621335	0.847878	0.589907	0.0434899	0.0490842	0.879594	0.504377	0.0944863	-0.645812	0.0232978	-0.026687	0.934387	-0.199672	0.53382	-0.10102	0.754749	0.746852	0.00525457	0.30963	0.327394	0.215182	0.501811	-0.358664	0.252262	0.195009	0.54361	0.251647	0.430111	-0.0766252	0.812899	0.410687	0.18479	0.213688	0.504856	0.618043	0.0322054	0.417805	0.17654	-0.246271	0.440352	0.406219	0.190088	-0.0937834	0.77189
CSS0032047	antiquewhite	-0.282485	0.373674	-0.265203	0.404809	-0.15139	0.638592	-0.415427	0.17927	-0.123027	0.703266	-0.257068	0.419902	0.311675	0.324041	0.0968329	0.764654	0.0494227	0.878769	0.234549	0.463086	-0.655055	0.0207774	-0.446132	0.14602	-0.169314	0.598851	0.226973	0.478066	-0.288297	0.363492	-0.268871	0.398095	0.539912	0.069991	-0.187416	0.55971	-0.121897	0.705884	-0.401624	0.195634	-0.334742	0.287532	0.178903	0.577986	-0.180299	0.574973	0.368188	0.238961
CSS0032449	antiquewhite	0.360906	0.249092	0.202012	0.528936	0.246293	0.44031	0.576441	0.0497758	0.329311	0.295908	0.21298	0.506302	-0.515394	0.0863549	0.125617	0.697277	0.0821004	0.799761	-0.123002	0.703323	0.84731	0.000502876	0.743809	0.00554687	0.429946	0.16301	-0.1346	0.67663	0.507188	0.0923646	0.462469	0.130072	-0.297121	0.348315	0.208407	0.515688	-0.0520026	0.872485	0.519547	0.0834168	0.212227	0.507843	-0.10737	0.739788	0.558588	0.0590584	-0.0152379	0.962512
CSS0033150	antiquewhite	0.296972	0.34857	0.365674	0.242431	0.155208	0.630047	0.574639	0.0506627	0.180144	0.575308	0.331719	0.292178	-0.580457	0.0478382	-0.155773	0.628787	-0.234304	0.463568	-0.333377	0.289625	0.75864	0.00423057	0.394021	0.205027	0.533108	0.074298	-0.191561	0.550898	0.183542	0.567997	0.346352	0.270083	-0.183584	0.567907	0.234685	0.462819	0.0192481	0.952655	0.548067	0.0650591	0.710895	0.00954932	0.0934908	0.772585	0.651397	0.0217497	0.114236	0.723707
CSS0033173	antiquewhite	-0.620008	0.0315055	-0.447732	0.144406	0.164583	0.609248	-0.433126	0.159577	0.0959545	0.766737	-0.529396	0.0767224	0.510482	0.0899196	0.0374554	0.907997	-0.133539	0.679059	-0.00243365	0.994011	-0.963004	5.13e-07	-0.633937	0.0268533	-0.550793	0.0634656	-0.0925103	0.774916	-0.71774	0.00857999	-0.692815	0.0125014	0.143233	0.656978	-0.58255	0.0468499	-0.000372415	0.999084	-0.484204	0.110677	-0.215213	0.501748	0.229908	0.472236	-0.430445	0.162468	0.224102	0.483799
CSS0033240	antiquewhite	0.463682	0.128934	0.285975	0.367542	-0.00752816	0.981475	0.460451	0.131977	0.071552	0.825111	0.402783	0.194225	-0.485367	0.109697	-0.0501502	0.876996	0.112457	0.727863	-0.125956	0.696494	0.978943	3.15e-08	0.723878	0.00777513	0.609037	0.0355565	0.0691345	0.830944	0.684758	0.0140146	0.696876	0.0117864	-0.311927	0.323629	0.424925	0.168523	-0.093772	0.771917	0.486522	0.10873	0.27056	0.395021	-0.134748	0.676291	0.52719	0.0781892	-0.173001	0.590794
CSS0033477	antiquewhite	0.504758	0.0941963	0.523906	0.0804071	0.023797	0.941481	0.540935	0.0693585	0.00180885	0.995549	0.486324	0.108895	-0.576496	0.0497486	0.0644976	0.842153	0.062608	0.846728	0.0110465	0.97282	0.900166	6.59e-05	0.594402	0.0415232	0.302342	0.339499	-0.202535	0.527849	0.530855	0.0757633	0.425854	0.167494	-0.269826	0.396356	0.462078	0.130439	0.111454	0.73021	0.55712	0.0598712	0.235153	0.461901	-0.26429	0.406489	0.323398	0.305183	-0.284297	0.370483
CSS0033583	antiquewhite	-0.643909	0.0238431	-0.572298	0.0518314	0.21911	0.493843	-0.514497	0.0869982	0.166311	0.605442	-0.675096	0.0160027	0.662091	0.0189967	-0.0875181	0.786808	-0.0381893	0.906201	-0.157862	0.624134	-0.860913	0.000323042	-0.461358	0.131118	-0.315017	0.3186	0.0935509	0.772442	-0.570158	0.052916	-0.51417	0.0872342	-0.173232	0.590291	-0.708722	0.00987343	-0.219387	0.493283	-0.598365	0.0398422	-0.0558902	0.863029	0.392675	0.206717	-0.368863	0.238035	0.172578	0.591717
CSS0033589	antiquewhite	0.309661	0.327343	0.131182	0.684462	-0.166605	0.604795	0.163493	0.611652	-0.0706938	0.827181	0.326594	0.30015	-0.208668	0.51515	-0.167952	0.601836	0.206272	0.520095	-0.0812373	0.801829	0.81501	0.00123929	0.582402	0.0469192	0.623376	0.0303312	0.309149	0.328185	0.720404	0.00822332	0.785272	0.00247511	-0.335157	0.286897	0.397622	0.200544	-0.261013	0.412548	0.233023	0.466087	0.144965	0.653059	-0.142311	0.659067	0.352576	0.260984	-0.245655	0.441534
CSS0033675	antiquewhite	-0.628744	0.0285253	-0.369757	0.236812	0.0339728	0.916524	-0.531346	0.0754425	-0.045591	0.888114	-0.491419	0.10469	0.574088	0.0509362	-0.201014	0.531017	-0.166583	0.604843	-0.106641	0.741503	-0.883558	0.000138227	-0.704975	0.0104515	-0.327847	0.29819	0.058494	0.856705	-0.679459	0.0150808	-0.532607	0.0746221	0.0161605	0.960244	-0.529866	0.0764126	-0.169038	0.599455	-0.559012	0.0588248	0.0321281	0.921043	0.34091	0.278184	-0.398529	0.199424	0.170927	0.59532
CSS0033852	antiquewhite	-0.562232	0.057073	-0.328538	0.297112	0.0888714	0.78358	-0.390462	0.209517	0.0529705	0.870129	-0.358916	0.251904	0.427601	0.165571	0.111824	0.729346	-0.0674408	0.835035	0.138693	0.667289	-0.818406	0.00113652	-0.568708	0.0536604	-0.624244	0.0300336	-0.101483	0.753654	-0.560321	0.0581083	-0.564985	0.0556042	0.234641	0.462907	-0.395321	0.203401	0.0680749	0.833503	-0.392248	0.207255	-0.410489	0.185023	-0.0502058	0.876861	-0.46497	0.127735	0.131136	0.684569
CSS0034021	antiquewhite	0.246816	0.439309	0.216874	0.498371	0.182581	0.570062	0.569701	0.0531502	0.228939	0.474156	0.364604	0.243917	-0.602935	0.0379643	-0.0932906	0.773061	-0.103492	0.748915	-0.333737	0.289071	0.944208	3.88e-06	0.667979	0.0175943	0.624038	0.030104	-0.105275	0.744715	0.440941	0.151339	0.552279	0.0626082	-0.352921	0.260486	0.271176	0.393905	-0.0472646	0.88403	0.598612	0.0397391	0.492891	0.103496	0.0264752	0.934907	0.704005	0.0106051	-0.0132947	0.96729
CSS0034160	antiquewhite	-0.221742	0.488536	-0.0229011	0.943681	0.0240787	0.94079	-0.267975	0.399729	0.0379131	0.906877	-0.288181	0.363693	0.312534	0.322638	-0.127067	0.693932	-0.216692	0.498741	-0.133193	0.679851	-0.667645	0.017672	-0.532663	0.074586	-0.359539	0.251022	0.00613611	0.9849	-0.533894	0.0737916	-0.414122	0.180779	0.199783	0.533588	-0.301376	0.341121	0.159009	0.621584	-0.288466	0.363197	-0.0205289	0.949508	0.114334	0.723479	-0.255719	0.422432	0.162957	0.612836
CSS0034349	antiquewhite	0.208892	0.514688	0.307828	0.330364	-0.163819	0.610934	0.332338	0.291223	-0.0662506	0.837912	0.574016	0.050972	-0.545348	0.0666757	-0.218838	0.494394	-0.0868575	0.788385	-0.213867	0.504491	0.890868	0.000101234	0.496268	0.100789	0.497171	0.100074	0.0653686	0.840045	0.565225	0.0554772	0.759224	0.00418408	-0.23734	0.457624	0.557674	0.0595638	0.00583658	0.985637	0.549437	0.0642547	0.0242446	0.940382	-0.302957	0.338469	0.480705	0.113661	-0.299488	0.344303
CSS0034557	antiquewhite	0.516751	0.0853873	0.516131	0.0858285	0.180332	0.574902	0.768748	0.00347958	0.168167	0.601365	0.485922	0.109231	-0.758518	0.00424029	0.226834	0.478343	-0.1307	0.685571	0.0346973	0.914749	0.763525	0.00385376	0.440863	0.15142	0.107979	0.738358	-0.505354	0.0937452	0.213655	0.504924	0.114218	0.723748	0.0699703	0.828927	0.398058	0.200005	0.342188	0.276269	0.718006	0.0085439	0.331091	0.293148	-0.279109	0.379655	0.442655	0.149569	0.00961185	0.976349
CSS0034708	antiquewhite	0.331969	0.291791	0.385771	0.215524	-0.0158959	0.960894	0.488061	0.107449	0.0502203	0.876826	0.491949	0.104259	-0.658605	0.0198643	-0.0471442	0.884324	-0.146871	0.648756	-0.19591	0.541713	0.754926	0.00453518	0.487896	0.107586	0.350323	0.264257	-0.123358	0.702499	0.394053	0.204986	0.478955	0.115173	-0.0960222	0.766576	0.455269	0.136954	0.192099	0.549757	0.62546	0.0296207	0.0498721	0.877674	-0.185561	0.563673	0.507493	0.092136	-0.150153	0.641367
CSS0034734	antiquewhite	-0.669402	0.0172672	-0.363945	0.244834	-0.104875	0.745657	-0.58576	0.0453623	-0.145645	0.651523	-0.348664	0.266682	0.531347	0.0754414	-0.265377	0.40449	-0.184863	0.565166	-0.142066	0.659623	-0.848485	0.00048482	-0.69084	0.0128606	-0.212378	0.507533	0.235782	0.46067	-0.568791	0.0536174	-0.35885	0.251998	0.146258	0.650139	-0.381266	0.221391	-0.136092	0.673221	-0.527347	0.0780843	-0.0882908	0.784964	0.34348	0.274341	-0.317871	0.313996	0.179383	0.576949
CSS0034807	antiquewhite	0.388034	0.212613	0.308302	0.329583	-0.153973	0.632806	0.280522	0.377145	-0.166277	0.605517	0.417592	0.176783	-0.403078	0.193868	-0.0858864	0.790704	0.0859472	0.790559	-0.0656265	0.839421	0.725007	0.00763344	0.497616	0.0997227	0.566033	0.0550519	0.144535	0.654032	0.552117	0.0627012	0.531207	0.0755333	-0.170591	0.596056	0.427065	0.166159	-0.0663682	0.837627	0.34293	0.27516	0.259284	0.415764	0.0642235	0.842816	0.378181	0.225463	-0.15894	0.621738
CSS0034826	antiquewhite	-0.662448	0.0189093	-0.442808	0.149412	0.0790146	0.80716	-0.527975	0.0776653	0.00136818	0.996633	-0.493261	0.103197	0.554556	0.0613103	-0.0700702	0.828686	-0.143088	0.657306	-0.0358487	0.91193	-0.94498	3.62e-06	-0.678936	0.0151892	-0.490609	0.105351	-0.0175915	0.956726	-0.690389	0.0129436	-0.611114	0.0347625	0.0771975	0.811523	-0.546136	0.0662043	-0.0602016	0.852561	-0.52829	0.0774556	-0.193341	0.547131	0.231516	0.469057	-0.460796	0.13165	0.146145	0.650393
CSS0034830	antiquewhite	0.211686	0.50895	0.0641406	0.843017	0.159935	0.619529	0.483593	0.111195	0.217525	0.497052	0.340235	0.279198	-0.481163	0.113268	-0.0702518	0.828247	-0.0430525	0.894312	-0.289745	0.360977	0.889086	0.000109439	0.659055	0.0197506	0.519476	0.0834666	-0.0821731	0.799587	0.469883	0.123225	0.551486	0.0630649	-0.39065	0.209277	0.254053	0.425564	-0.0245329	0.939675	0.529278	0.0768004	0.349234	0.265848	-0.0921511	0.77577	0.574007	0.0509765	-0.116174	0.719186
CSS0035453	antiquewhite	-0.372877	0.232569	-0.3755	0.229039	0.196391	0.540701	-0.356043	0.255996	0.0877322	0.786297	-0.597799	0.0400791	0.527015	0.0783064	0.202367	0.528197	0.0621799	0.847765	0.16802	0.601687	-0.906631	4.77e-05	-0.4875	0.107915	-0.433914	0.158734	-0.0420806	0.896686	-0.586336	0.0450987	-0.744169	0.00551172	0.20886	0.514754	-0.602963	0.037953	-0.0857784	0.790962	-0.550803	0.0634598	-0.0434272	0.893397	0.401729	0.195506	-0.412101	0.183132	0.352783	0.260686
CSS0035590	antiquewhite	-0.504396	0.094472	-0.405981	0.190373	0.301121	0.34155	-0.242841	0.446948	0.249706	0.433796	-0.547058	0.0656557	0.385389	0.216018	0.248224	0.436618	-0.044032	0.89192	0.125066	0.698549	-0.837201	0.000680576	-0.455236	0.136986	-0.606743	0.0364487	-0.234065	0.464037	-0.637031	0.0258916	-0.725956	0.00751586	0.181464	0.572463	-0.583067	0.0466081	0.0199075	0.951035	-0.369059	0.237766	-0.281034	0.376238	0.131596	0.683512	-0.362305	0.247127	0.291142	0.35856
CSS0035780	antiquewhite	0.122085	0.705448	0.515969	0.0859438	-0.166902	0.604142	0.384023	0.217789	-0.106577	0.741651	0.671637	0.0167624	-0.667987	0.0175926	-0.435319	0.157238	-0.358439	0.252581	-0.434127	0.158507	0.885296	0.000128605	0.30485	0.335306	0.513304	0.0878596	-0.0499857	0.877397	0.339505	0.280298	0.700069	0.0112459	-0.28388	0.371216	0.576451	0.0497706	0.0995184	0.758297	0.656637	0.0203668	0.293471	0.354551	-0.232197	0.467714	0.556155	0.0604102	-0.303604	0.337386
CSS0035865	antiquewhite	0.188997	0.556342	0.0791073	0.806937	0.346395	0.270019	0.726413	0.00745983	0.392374	0.207097	0.3508	0.263563	-0.704601	0.0105105	0.0931011	0.773511	-0.183966	0.567088	-0.283927	0.371134	0.873703	0.000203955	0.645453	0.0234001	0.374587	0.230265	-0.384826	0.216747	0.269772	0.396455	0.327928	0.298064	-0.238001	0.456336	0.201462	0.530082	0.13838	0.668001	0.729496	0.00708922	0.378344	0.225247	-0.107794	0.738792	0.70259	0.0108323	0.0578853	0.858183
CSS0035947	antiquewhite	-0.427025	0.166203	-0.106904	0.740885	-0.186092	0.562536	-0.528178	0.0775298	-0.241736	0.449084	-0.232746	0.466632	0.448333	0.143802	-0.0332125	0.918386	-0.13469	0.676425	0.200994	0.531059	-0.939301	5.86e-06	-0.831931	0.00079067	-0.669329	0.0172839	-0.0279167	0.93137	-0.625	0.0297764	-0.576401	0.0497954	0.393595	0.205561	-0.218372	0.495335	0.139089	0.666387	-0.458596	0.133745	-0.435645	0.156891	-0.0852917	0.792125	-0.620446	0.0313507	0.0244758	0.939815
CSS0036179	antiquewhite	0.214942	0.5023	0.183968	0.567083	0.04523	0.888995	0.437002	0.155456	0.155616	0.629138	0.382712	0.219497	-0.518054	0.0844655	-0.167909	0.601931	-0.0791833	0.806755	-0.296136	0.349993	0.903158	5.69e-05	0.591384	0.0428366	0.590828	0.0430815	0.00934573	0.977003	0.496785	0.100379	0.681241	0.0147159	-0.315068	0.318519	0.34964	0.265254	-0.0932584	0.773138	0.53272	0.0745492	0.276297	0.384675	-0.133853	0.67834	0.624669	0.029889	-0.103017	0.750034
CSS0036485	antiquewhite	-0.0423802	0.895954	-0.301326	0.341205	0.047938	0.882388	-0.287821	0.364319	0.063734	0.844001	-0.478467	0.115598	0.459797	0.132599	0.195746	0.542058	0.102643	0.750917	0.163312	0.612053	-0.790321	0.00221768	-0.370133	0.236298	-0.269434	0.39707	0.168244	0.601196	-0.378492	0.225051	-0.513962	0.0873836	0.459656	0.132733	-0.400723	0.196733	0.0265207	0.934795	-0.479455	0.11474	-0.09577	0.767175	0.34312	0.274878	-0.257809	0.418515	0.434006	0.158636
CSS0036532	antiquewhite	0.393862	0.205226	0.397551	0.200632	-0.148421	0.645263	0.327907	0.298097	-0.0924384	0.775087	0.51037	0.0900017	-0.472078	0.121244	-0.17248	0.59193	-0.00240919	0.994071	-0.152376	0.63638	0.864808	0.000282202	0.501487	0.0967017	0.563824	0.0562206	0.112914	0.726795	0.570483	0.0527504	0.671277	0.0168429	-0.184516	0.565909	0.496988	0.100219	-0.0123542	0.969603	0.448774	0.14336	0.2901	0.360364	-0.154417	0.631815	0.459498	0.132884	-0.188222	0.557991
CSS0036864	antiquewhite	0.136503	0.672282	0.160695	0.617843	0.0866651	0.788844	0.564818	0.0556928	0.17991	0.575812	0.518997	0.0838021	-0.689518	0.0131054	-0.0118626	0.970812	-0.221099	0.48983	-0.214476	0.50325	0.802647	0.00167497	0.468225	0.124735	0.297284	0.348039	-0.256739	0.420518	0.308078	0.329951	0.462609	0.12994	-0.0640588	0.843215	0.417095	0.177352	0.194643	0.544383	0.70743	0.0100699	0.0707877	0.826955	-0.318108	0.313616	0.588263	0.0442255	-0.0714244	0.825419
CSS0036984	antiquewhite	-0.703732	0.0106487	-0.262803	0.409234	-0.0577362	0.858544	-0.577548	0.049236	-0.127477	0.692986	-0.366484	0.24131	0.473687	0.119805	-0.263032	0.40881	-0.243204	0.446249	-0.120916	0.708159	-0.852309	0.000429548	-0.755424	0.00449339	-0.392948	0.206373	0.0354935	0.912799	-0.667987	0.0175926	-0.449754	0.142382	0.0163158	0.959862	-0.410394	0.185134	-0.112441	0.727903	-0.475809	0.117925	-0.183176	0.568784	0.189894	0.554434	-0.421708	0.172116	0.0372736	0.908442
CSS0037035	antiquewhite	-0.220142	0.49176	0.216698	0.498729	-0.17176	0.593501	0.151264	0.638875	-0.147565	0.647191	0.530248	0.0761612	-0.482006	0.112546	-0.431538	0.161286	-0.339813	0.279833	-0.402412	0.194676	0.620207	0.0314349	0.157993	0.623843	0.396893	0.201446	-0.0104571	0.974269	0.212851	0.506567	0.583853	0.0462416	-0.322445	0.306693	0.420798	0.173142	-0.0157183	0.961331	0.475697	0.118024	0.0607343	0.851269	-0.161983	0.61499	0.402335	0.194769	-0.323956	0.304301
CSS0037105	antiquewhite	0.709368	0.00977615	0.542618	0.0683271	-0.293535	0.354442	0.243004	0.446634	-0.287071	0.365627	0.485457	0.109622	-0.309918	0.326921	0.0781304	0.809282	0.365112	0.24321	0.308356	0.329494	0.822782	0.00101394	0.552698	0.062368	0.35697	0.254671	0.152823	0.63538	0.803327	0.00164833	0.598516	0.0397791	-0.120554	0.708999	0.610573	0.0349683	-0.0504531	0.876259	0.265738	0.403827	0.0156786	0.961429	-0.348051	0.267581	0.0769914	0.812019	-0.383125	0.218958
CSS0038189	antiquewhite	-0.475243	0.118424	-0.329607	0.295448	0.14784	0.64657	-0.280586	0.377032	0.0641849	0.842909	-0.387881	0.212809	0.36679	0.240888	0.0796133	0.805723	-0.221367	0.489291	0.0534462	0.868972	-0.895454	8.23e-05	-0.702451	0.0108547	-0.619172	0.0318018	-0.260672	0.413182	-0.795627	0.00196975	-0.77944	0.00280019	0.301483	0.340941	-0.471095	0.122128	0.155852	0.628611	-0.348893	0.266347	-0.0834992	0.796412	0.128791	0.68996	-0.402546	0.194513	0.261134	0.412323
CSS0038486	antiquewhite	0.512383	0.0885284	0.317467	0.314646	0.28102	0.376264	0.756041	0.00444202	0.293251	0.35493	0.318526	0.312944	-0.66853	0.0174671	0.19082	0.552469	-0.0200218	0.950754	-0.082463	0.798892	0.878899	0.000166824	0.663081	0.0187552	0.419516	0.174592	-0.330167	0.294579	0.359119	0.251617	0.266432	0.402553	-0.123398	0.702406	0.248322	0.436433	0.0929657	0.773833	0.634136	0.0267907	0.537156	0.0717143	-0.0224924	0.944685	0.625995	0.02944	0.124105	0.700771
CSS0038608	antiquewhite	0.587317	0.0446528	0.531681	0.0752237	-0.217721	0.496654	0.412065	0.183174	-0.143754	0.655799	0.611774	0.0345131	-0.560685	0.0579101	-0.141476	0.660962	0.00689458	0.983034	-0.0959277	0.766801	0.939207	5.9e-06	0.542869	0.0681739	0.476114	0.117656	0.0545165	0.866368	0.646846	0.0230055	0.702105	0.0109108	-0.163807	0.610959	0.641867	0.0244386	0.119087	0.712406	0.547209	0.0655661	0.150782	0.639955	-0.312502	0.32269	0.400086	0.197512	-0.332422	0.291093
CSS0038761	antiquewhite	-0.311596	0.324171	-0.402248	0.194874	-0.122374	0.704777	-0.685564	0.0138576	-0.159526	0.620436	-0.521236	0.0822419	0.739873	0.00594295	0.0521465	0.872135	0.231781	0.468534	0.250858	0.431606	-0.882236	0.00014592	-0.49095	0.105072	-0.403274	0.193631	0.292524	0.356179	-0.293125	0.355145	-0.405726	0.190678	0.131779	0.683092	-0.416577	0.177947	-0.184335	0.566296	-0.727586	0.00731718	-0.420477	0.173504	0.149036	0.643879	-0.62934	0.0283297	0.0329802	0.918955
CSS0038975	antiquewhite	0.262834	0.409176	0.490432	0.105496	-0.045052	0.889429	0.521823	0.081836	-0.0067705	0.983339	0.637213	0.0258357	-0.713269	0.00920426	-0.153173	0.634596	-0.189073	0.556179	-0.225133	0.481737	0.945208	3.55e-06	0.488713	0.106909	0.382842	0.219328	-0.182854	0.569475	0.442206	0.150031	0.591182	0.0429254	-0.246756	0.439424	0.557264	0.0597913	0.156269	0.627681	0.703229	0.0107291	0.170501	0.596251	-0.323618	0.304835	0.501563	0.0966426	-0.292327	0.356517
CSS0039134	antiquewhite	-0.381564	0.221	-0.291361	0.358183	-0.0895685	0.781918	-0.521749	0.0818871	-0.160104	0.619154	-0.373509	0.231716	0.510801	0.0896845	-0.117748	0.715519	-0.071425	0.825418	-0.0112957	0.972207	-0.818781	0.00112559	-0.583161	0.0465639	-0.348461	0.266979	0.126	0.696393	-0.491291	0.104794	-0.455503	0.136727	0.0942306	0.770828	-0.36366	0.245232	-0.0254579	0.937404	-0.506018	0.0932433	-0.18697	0.560661	0.257565	0.418972	-0.456044	0.136201	0.036734	0.909762
CSS0039141	antiquewhite	0.493468	0.10303	0.456541	0.135721	0.0787858	0.807709	0.662797	0.0188243	0.0845399	0.793922	0.558227	0.0592575	-0.699813	0.0112885	0.107289	0.739978	-0.0777045	0.810305	-0.0378229	0.907098	0.888891	0.000110362	0.538299	0.0709961	0.259799	0.414804	-0.323464	0.305078	0.398497	0.199464	0.346303	0.270154	-0.0704255	0.827828	0.475786	0.117945	0.268916	0.398013	0.687923	0.013405	0.297669	0.347385	-0.30003	0.343388	0.454029	0.138162	-0.130164	0.686801
CSS0039154	antiquewhite	-0.205071	0.522582	-0.643737	0.023893	0.0281008	0.930918	-0.455669	0.136565	0.0969307	0.764423	-0.495643	0.101287	0.572126	0.0519178	0.0336904	0.917215	0.223287	0.485433	0.00422532	0.989602	-0.496574	0.100547	-0.0790391	0.807101	-0.0227296	0.944102	0.366268	0.241608	-0.0522261	0.871941	-0.0890232	0.783218	-0.0112837	0.972236	-0.415716	0.178937	-0.241482	0.449574	-0.510042	0.0902434	-0.239586	0.453251	0.236256	0.459743	-0.195274	0.543052	0.147621	0.647064
CSS0039322	antiquewhite	0.0326384	0.919793	-0.113685	0.724994	0.290559	0.359568	0.428223	0.164889	0.343901	0.273714	0.112107	0.728683	-0.40495	0.191609	-0.196986	0.53945	-0.25826	0.417673	-0.504868	0.0941128	0.634064	0.0268133	0.417473	0.176919	0.570138	0.0529267	-0.146307	0.650027	0.0920125	0.7761	0.331055	0.293203	-0.353865	0.259124	-0.0325843	0.919926	-0.0980879	0.761682	0.433484	0.159194	0.67552	0.0159115	0.207002	0.518587	0.698774	0.0114628	0.167086	0.603737
CSS0039455	antiquewhite	0.372638	0.232893	-0.0767996	0.812479	0.105238	0.744803	0.227111	0.47779	0.192061	0.549837	-0.0594767	0.85432	-0.0989596	0.759619	-0.141598	0.660685	0.229742	0.472566	-0.272106	0.39222	0.703604	0.0106691	0.704125	0.010586	0.900075	6.62e-05	0.371383	0.234595	0.592939	0.0421562	0.624832	0.0298335	-0.436835	0.155633	0.00780928	0.980783	-0.459747	0.132647	0.0937397	0.771994	0.619326	0.0317469	0.413392	0.181627	0.593433	0.0419416	0.130738	0.685483
CSS0039468	antiquewhite	-0.772369	0.00323689	-0.315441	0.317915	0.0238954	0.94124	-0.543606	0.0677259	-0.0151682	0.962683	-0.420702	0.17325	0.487362	0.10803	-0.310273	0.326339	-0.280991	0.376315	-0.253163	0.427243	-0.838078	0.000663479	-0.702885	0.0107845	-0.28119	0.375962	0.0998903	0.757417	-0.67922	0.0151304	-0.403928	0.192841	-0.0137678	0.966127	-0.485855	0.109288	-0.147075	0.648295	-0.472076	0.121246	-0.0575102	0.859093	0.302838	0.338667	-0.29063	0.359446	0.151122	0.639192
CSS0039987	antiquewhite	0.435604	0.156935	0.383662	0.21826	0.0323654	0.920462	0.555093	0.0610069	0.110356	0.732783	0.481732	0.11278	-0.632694	0.0272471	-0.0877296	0.786303	-0.195436	0.542711	-0.214804	0.502581	0.820884	0.00106578	0.416485	0.178052	0.411464	0.183877	-0.190405	0.553349	0.303717	0.337197	0.443049	0.149165	-0.039401	0.903237	0.410372	0.18516	0.173534	0.589633	0.619707	0.0316119	0.430969	0.1619	-0.205531	0.521628	0.58099	0.0475851	-0.00653531	0.983918
CSS0040543	antiquewhite	0.330531	0.294015	0.199799	0.533556	-0.211199	0.509949	0.183038	0.56908	-0.0931723	0.773342	0.402639	0.1944	-0.341445	0.277381	-0.0778467	0.809964	0.17623	0.583773	0.0255664	0.937137	0.801833	0.00170732	0.536838	0.0719152	0.558315	0.059209	0.249534	0.434123	0.698244	0.0115525	0.768653	0.0034861	-0.115523	0.720704	0.480478	0.113857	-0.199366	0.534462	0.311244	0.324746	-0.0242881	0.940275	-0.244296	0.444146	0.398022	0.20005	-0.166645	0.604708
CSS0040583	antiquewhite	-0.785881	0.00244291	-0.599105	0.0395338	0.347272	0.268726	-0.223101	0.485806	0.321548	0.308117	-0.496005	0.100998	0.314581	0.319308	-0.0978308	0.76229	-0.366735	0.240963	-0.343377	0.274495	-0.760301	0.00409946	-0.52211	0.0816382	-0.25767	0.418774	-0.151434	0.638493	-0.805024	0.00158328	-0.579604	0.0482451	0.0671408	0.83576	-0.657181	0.020227	-0.0355612	0.912633	-0.269954	0.396124	0.152206	0.636762	0.425707	0.167657	-0.0021755	0.994646	0.450337	0.141801
CSS0040610	antiquewhite	0.482127	0.112443	0.267456	0.400679	-0.0788949	0.807447	0.359982	0.250395	0.00472413	0.988375	0.325868	0.301288	-0.474037	0.119494	0.0177736	0.956279	0.102896	0.750321	-0.0322939	0.920637	0.743439	0.00558322	0.572739	0.0516099	0.587704	0.0444775	0.126781	0.69459	0.565398	0.0553861	0.565123	0.0555311	-0.0244814	0.939801	0.384986	0.21654	-0.094903	0.769232	0.393345	0.205875	0.167498	0.602834	0.0108025	0.97342	0.530683	0.0758761	0.0233516	0.942575
CSS0040627	antiquewhite	-0.53318	0.0742513	-0.301569	0.340797	0.0499431	0.877501	-0.479295	0.114879	-0.0510697	0.874757	-0.446717	0.145429	0.522102	0.0816439	0.00411211	0.989881	-0.107482	0.739526	0.0960456	0.766521	-0.939573	5.73e-06	-0.714386	0.00904522	-0.612899	0.0340905	-0.1128	0.727061	-0.692929	0.0124811	-0.688993	0.0132033	0.135992	0.673448	-0.478792	0.115315	0.00958943	0.976404	-0.507227	0.0923355	-0.222392	0.487228	0.118371	0.71407	-0.565838	0.0551547	0.0902308	0.78034
CSS0040759	antiquewhite	-0.562512	0.0569225	-0.51909	0.0837369	0.290444	0.359767	-0.283756	0.371434	0.266587	0.402268	-0.539994	0.0699404	0.369624	0.236993	0.123823	0.701423	-0.179604	0.576472	-0.0273746	0.9327	-0.842918	0.000574991	-0.538375	0.0709484	-0.461088	0.131374	-0.190614	0.552905	-0.739507	0.00598082	-0.683723	0.0142184	0.251148	0.431056	-0.626749	0.0291873	0.000668029	0.998356	-0.360326	0.249909	-0.0788667	0.807514	0.232098	0.467908	-0.19912	0.534976	0.43677	0.155702
CSS0040865	antiquewhite	-0.499144	0.0985225	-0.421228	0.172656	0.145468	0.651922	-0.369843	0.236694	0.0478845	0.882519	-0.512987	0.0880893	0.461115	0.131348	0.14147	0.660975	-0.0250181	0.938483	0.1725	0.591886	-0.86017	0.000331333	-0.580214	0.0479536	-0.461153	0.131312	-0.122747	0.703914	-0.640003	0.0249915	-0.696322	0.0118822	0.21998	0.492086	-0.536406	0.0721882	-0.119237	0.712058	-0.486061	0.109116	-0.10759	0.739272	0.265038	0.405112	-0.394285	0.204696	0.307504	0.3309
CSS0041130	antiquewhite	0.323891	0.304403	0.552693	0.0623707	0.0344519	0.91535	0.680195	0.0149293	0.0272362	0.93304	0.69064	0.0128975	-0.821331	0.0010534	-0.033249	0.918297	-0.320476	0.309825	-0.177971	0.580002	0.824473	0.000969397	0.343581	0.27419	0.158216	0.623346	-0.439535	0.152801	0.20296	0.526964	0.293583	0.35436	-0.0361364	0.911225	0.547392	0.0654578	0.415109	0.179637	0.809216	0.00143098	0.2639	0.407208	-0.354855	0.2577	0.46417	0.12848	-0.190856	0.552392
CSS0041479	antiquewhite	0.638871	0.0253315	0.598863	0.0396342	-0.221607	0.488807	0.440345	0.151957	-0.146946	0.648587	0.619521	0.0316779	-0.566264	0.054931	-0.1368	0.671604	-0.0211612	0.947955	-0.108851	0.736312	0.883692	0.000137469	0.508551	0.0913472	0.422618	0.171095	0.0437596	0.892585	0.606647	0.0364865	0.646553	0.023088	-0.112353	0.728108	0.653921	0.0210753	0.208333	0.51584	0.557108	0.059878	0.149675	0.642443	-0.302883	0.338591	0.373481	0.231754	-0.327616	0.298551
CSS0041664	antiquewhite	-0.476996	0.116882	-0.304178	0.336427	0.0866268	0.788935	-0.391731	0.207908	0.055403	0.864213	-0.494357	0.102315	0.510352	0.0900147	-0.231117	0.469845	-0.201378	0.530259	-0.20089	0.531277	-0.774613	0.00309303	-0.615415	0.0331589	-0.240439	0.451596	0.0495306	0.878506	-0.647674	0.0227731	-0.471954	0.121356	-0.00547658	0.986523	-0.515519	0.0862652	-0.13368	0.678736	-0.474698	0.118907	0.177188	0.581697	0.355646	0.256564	-0.273273	0.390112	0.218929	0.49421
CSS0042041	antiquewhite	-0.465691	0.127066	-0.24254	0.44753	-0.109842	0.733988	-0.434454	0.158158	-0.136049	0.673317	-0.269169	0.397551	0.391609	0.208063	0.0033456	0.991767	-0.115815	0.720023	0.184554	0.565827	-0.830616	0.000820171	-0.723034	0.00788225	-0.490975	0.105052	-0.0137422	0.96619	-0.581155	0.0475071	-0.505302	0.0937847	0.418411	0.175849	-0.255232	0.423346	0.00295085	0.992738	-0.415187	0.179546	-0.316285	0.31655	0.0184468	0.954624	-0.421602	0.172235	0.196226	0.541049
CSS0042098	antiquewhite	0.576052	0.0499663	0.28686	0.365995	0.31287	0.322091	0.64558	0.0233639	0.301326	0.341206	0.139911	0.664517	-0.457264	0.135024	0.253161	0.427247	0.156697	0.626728	0.0189928	0.953282	0.77843	0.00285969	0.689518	0.0131052	0.378614	0.224889	-0.248911	0.435309	0.407702	0.188319	0.198399	0.536487	-0.22121	0.489607	0.117316	0.716525	-0.0165523	0.959281	0.434258	0.158367	0.554332	0.0614371	0.0338511	0.916822	0.461666	0.130828	0.101223	0.754269
CSS0042830	antiquewhite	-0.0216871	0.946663	0.295697	0.350741	-0.117481	0.716142	0.206211	0.520221	-0.074797	0.817295	0.392029	0.207532	-0.436802	0.155668	-0.316659	0.315947	-0.138872	0.666881	-0.262011	0.410699	0.705203	0.0104155	0.319697	0.311068	0.496889	0.100297	0.0478149	0.882688	0.367821	0.239467	0.625166	0.02972	-0.361338	0.248485	0.373371	0.231903	-0.194651	0.544366	0.400276	0.197279	0.126542	0.695142	-0.104225	0.747188	0.422599	0.171117	-0.246439	0.440031
CSS0042914	antiquewhite	0.509297	0.0907934	0.579522	0.0482843	-0.436406	0.156086	0.236542	0.459183	-0.35102	0.263243	0.715076	0.00894806	-0.485972	0.10919	-0.156755	0.626598	0.0583734	0.856997	0.102908	0.750293	0.840235	0.000622836	0.351615	0.262378	0.371545	0.234376	0.145881	0.65099	0.671783	0.0167298	0.753002	0.00469939	0.0270232	0.933562	0.794993	0.00199822	0.0792753	0.806534	0.449001	0.143133	-0.0984362	0.760857	-0.5028	0.0956903	0.229846	0.472359	-0.39912	0.198698
CSS0042975	antiquewhite	-0.641077	0.0246718	-0.335662	0.286127	0.131036	0.684797	-0.419321	0.174813	0.0482357	0.881662	-0.401822	0.195392	0.460476	0.131954	0.0417889	0.897399	-0.0837474	0.795818	0.0241354	0.94065	-0.826624	0.000914953	-0.534288	0.0735384	-0.531239	0.0755119	-0.0523461	0.871649	-0.570569	0.0527068	-0.572408	0.0517762	0.0847612	0.793393	-0.471061	0.122159	0.019124	0.95296	-0.428299	0.164805	-0.282635	0.373409	0.135588	0.674371	-0.442761	0.149461	0.115174	0.721517
CSS0043111	antiquewhite	0.655938	0.0205474	0.455831	0.136408	-0.118142	0.714603	0.361471	0.248297	-0.10108	0.754606	0.358757	0.25213	-0.340269	0.279147	-0.0297491	0.926876	0.26416	0.406729	0.0163179	0.959857	0.877866	0.000173749	0.685109	0.013946	0.548389	0.0648695	0.160184	0.618977	0.753344	0.00466989	0.619433	0.031709	-0.348369	0.267114	0.45137	0.140777	-0.102887	0.750341	0.322819	0.3061	0.266597	0.402251	-0.0729687	0.821697	0.286001	0.367496	-0.30456	0.335789
CSS0043143	antiquewhite	0.193865	0.546024	0.412965	0.182124	-0.285346	0.368643	0.179034	0.577703	-0.272036	0.392346	0.574317	0.0508223	-0.443975	0.148215	-0.239975	0.452497	0.00369878	0.990898	-0.040053	0.901643	0.830801	0.00081597	0.354459	0.258268	0.480136	0.114152	0.0923735	0.775241	0.557254	0.0597969	0.702137	0.0109056	-0.250908	0.431511	0.578879	0.048593	-0.140451	0.66329	0.39491	0.203914	0.0853512	0.791983	-0.2783	0.381097	0.298673	0.345682	-0.365465	0.242721
CSS0043220	antiquewhite	0.647082	0.0229391	0.541225	0.0691799	-0.275576	0.385968	0.330778	0.293633	-0.231018	0.47004	0.578967	0.0485507	-0.475702	0.11802	0.0210316	0.948273	0.218438	0.495202	0.171413	0.594259	0.904131	5.42e-05	0.578656	0.0487005	0.390323	0.209692	0.0922448	0.775547	0.772471	0.00323021	0.67296	0.0164688	-0.109049	0.735847	0.670156	0.0170958	0.0332969	0.918179	0.432989	0.159724	-0.0430955	0.894207	-0.38892	0.21148	0.230712	0.470645	-0.380506	0.22239
CSS0043249	antiquewhite	0.57406	0.05095	0.575964	0.0500092	-0.435563	0.156978	0.227071	0.477871	-0.355935	0.256151	0.663272	0.0187089	-0.459135	0.13323	-0.156174	0.627893	0.123011	0.703302	0.102948	0.750197	0.869562	0.000237929	0.421739	0.172081	0.493796	0.102766	0.227033	0.477945	0.738816	0.00605288	0.790977	0.00218583	-0.00569316	0.98599	0.76669	0.00362352	-0.00944541	0.976758	0.401624	0.195633	-0.0113843	0.971989	-0.375781	0.228663	0.274635	0.387658	-0.353477	0.259683
CSS0043367	antiquewhite	-0.482081	0.112482	-0.16235	0.61418	-0.472526	0.120842	-0.686885	0.0136027	-0.502948	0.0955772	0.0577356	0.858546	0.45856	0.133779	-0.25149	0.430408	-0.0963744	0.765741	0.129877	0.68746	-0.692232	0.0126067	-0.732394	0.00675381	-0.457883	0.134428	0.247673	0.43767	-0.301862	0.340304	-0.149253	0.643391	0.259807	0.414788	0.0766493	0.812841	0.0981067	0.761637	-0.425951	0.167386	-0.602819	0.0380113	-0.234786	0.462622	-0.625902	0.0294714	-0.286751	0.366186
CSS0043619	antiquewhite	-0.0592998	0.854749	0.16983	0.59772	0.149738	0.6423	0.470666	0.122516	0.236617	0.459037	0.39008	0.210001	-0.617977	0.032229	-0.353876	0.259107	-0.380249	0.222729	-0.615312	0.0331966	0.820936	0.00106433	0.452717	0.139448	0.612667	0.0341773	-0.0934618	0.772654	0.223893	0.484218	0.593983	0.0417038	-0.397947	0.200142	0.24195	0.44867	-0.00853367	0.979001	0.637081	0.0258762	0.452699	0.139466	0.0338198	0.916898	0.77341	0.00316951	-0.0354098	0.913004
CSS0043661	antiquewhite	0.289034	0.362211	0.218931	0.494206	0.27308	0.39046	0.63044	0.0279714	0.326828	0.299784	0.318584	0.31285	-0.616296	0.0328369	0.0721755	0.823609	-0.0688832	0.831551	-0.270059	0.395933	0.846217	0.00052012	0.724429	0.00770569	0.351941	0.261905	-0.23284	0.466446	0.421764	0.172054	0.412777	0.182343	-0.350771	0.263604	0.23779	0.456747	0.143294	0.65684	0.646453	0.0231163	0.189848	0.554533	-0.120305	0.709576	0.569421	0.0532936	-0.113013	0.726564
CSS0043925	antiquewhite	-0.7293	0.00711243	-0.429464	0.163534	0.161689	0.615641	-0.483592	0.111195	0.0894049	0.782308	-0.557121	0.0598706	0.543683	0.0676796	-0.116666	0.71804	-0.147645	0.64701	-0.100806	0.755253	-0.860324	0.000329601	-0.623751	0.0302025	-0.371874	0.233929	-0.018458	0.954597	-0.68454	0.0140574	-0.556786	0.0600577	-0.0415024	0.898099	-0.613885	0.0337231	-0.205212	0.522289	-0.523742	0.0805189	-0.0390141	0.904183	0.308676	0.328965	-0.356563	0.255252	0.209287	0.513876
CSS0043996	antiquewhite	0.490937	0.105083	0.540497	0.0696288	-0.243862	0.444981	0.444502	0.147677	-0.165997	0.606134	0.734049	0.00656762	-0.675314	0.0159558	-0.0134322	0.966952	-0.0529249	0.87024	0.0656278	0.839418	0.88165	0.000149432	0.415758	0.178888	0.233902	0.464358	-0.124543	0.699759	0.547639	0.0653113	0.598361	0.0398439	0.0658698	0.838833	0.737846	0.006155	0.256333	0.421279	0.647657	0.022778	-0.107133	0.740346	-0.569037	0.053491	0.334875	0.287328	-0.324381	0.303629
CSS0044307	antiquewhite	0.0568131	0.860786	0.227741	0.476536	-0.0217913	0.946407	0.219181	0.493699	0.00308815	0.9924	0.346816	0.269398	-0.292721	0.355841	-0.315109	0.318452	-0.0751961	0.816335	-0.310804	0.325467	0.758467	0.00424435	0.41633	0.17823	0.324678	0.303162	-0.0384595	0.90554	0.416758	0.177739	0.590657	0.0431571	-0.660085	0.0194925	0.30271	0.338882	-0.082382	0.799087	0.376207	0.228093	0.14614	0.650404	-0.287547	0.364797	0.22267	0.48667	-0.511155	0.0894254
CSS0044375	antiquewhite	0.336017	0.285586	0.306428	0.332682	0.118874	0.712901	0.543415	0.0678417	0.202152	0.528646	0.357068	0.254532	-0.581477	0.0473549	-0.193944	0.545857	-0.133143	0.679965	-0.400265	0.197293	0.937575	6.72e-06	0.634548	0.0266614	0.675272	0.0159648	-0.0263073	0.935319	0.451399	0.140748	0.621231	0.0310754	-0.360303	0.249942	0.303064	0.338288	-0.048541	0.880918	0.578835	0.048614	0.523911	0.0804038	0.0363968	0.910588	0.714795	0.00898749	-0.0355317	0.912706
CSS0044897	antiquewhite	0.331023	0.293254	0.420747	0.173199	-0.0482618	0.881599	0.550806	0.0634577	0.0172905	0.957466	0.636356	0.0260993	-0.727431	0.00733583	-0.0955404	0.767719	-0.165255	0.607767	-0.177727	0.58053	0.957098	1.06e-06	0.510585	0.0898438	0.403527	0.193325	-0.17956	0.576568	0.460971	0.131484	0.596044	0.0408207	-0.140098	0.664093	0.569309	0.0533508	0.164615	0.609177	0.714653	0.00900763	0.166396	0.605255	-0.340647	0.278578	0.549299	0.0643353	-0.213404	0.505436
CSS0044970	antiquewhite	0.255202	0.423401	0.107917	0.738503	0.0145667	0.964162	0.196411	0.54066	0.0561515	0.862394	0.23604	0.460165	-0.183579	0.567918	-0.111765	0.729483	0.132304	0.681889	-0.176055	0.584153	0.699174	0.0113955	0.573253	0.0513525	0.359816	0.25063	0.0985892	0.760495	0.555606	0.0607185	0.552718	0.0623565	-0.514021	0.0873412	0.230979	0.470117	-0.0648633	0.841268	0.262124	0.41049	0.110316	0.732875	-0.187614	0.559287	0.2138	0.504627	-0.36808	0.23911
CSS0045088	antiquewhite	0.27416	0.388513	0.0839362	0.795366	0.143448	0.656491	0.300052	0.343351	0.187766	0.558964	0.0920386	0.776038	-0.286245	0.36707	-0.0676367	0.834561	0.125679	0.697133	-0.186519	0.561624	0.765011	0.0037443	0.624068	0.030094	0.680389	0.0148896	0.105344	0.744552	0.490689	0.105286	0.531211	0.0755306	-0.390098	0.209979	0.0844744	0.794079	-0.328768	0.296753	0.257188	0.419677	0.507181	0.0923699	0.156409	0.62737	0.548492	0.064809	0.057087	0.860121
CSS0045261	antiquewhite	0.218603	0.494868	0.412159	0.183064	0.204281	0.524219	0.659163	0.0197234	0.167728	0.602328	0.442354	0.14988	-0.70013	0.0112357	-0.03739	0.908157	-0.233344	0.465455	-0.275315	0.386436	0.800774	0.00175006	0.476999	0.11688	0.319787	0.310925	-0.369113	0.237692	0.21347	0.505302	0.268279	0.399175	-0.28615	0.367235	0.30458	0.335756	0.180369	0.574823	0.684725	0.0140212	0.438338	0.154052	-0.0544401	0.866554	0.53205	0.0749839	-0.10179	0.752931
CSS0045389	antiquewhite	-0.0348524	0.914369	0.188044	0.558371	0.137746	0.669445	0.46048	0.13195	0.194616	0.54444	0.400659	0.19681	-0.5854	0.0455274	-0.366879	0.240764	-0.345443	0.271427	-0.605366	0.0369918	0.848162	0.000489732	0.47683	0.117027	0.588884	0.0439466	-0.10389	0.747977	0.261592	0.411475	0.592717	0.0422528	-0.506347	0.0929959	0.253987	0.42569	-0.00752301	0.981488	0.621338	0.0310379	0.457723	0.134582	0.0166682	0.958996	0.693566	0.0123668	-0.149031	0.643891
CSS0045476	antiquewhite	-0.220625	0.490784	-0.342727	0.275463	-0.103943	0.747853	-0.550471	0.0636521	-0.159996	0.619393	-0.439643	0.152689	0.625088	0.0297466	0.215728	0.5007	0.206627	0.519362	0.377941	0.225783	-0.93521	8.06e-06	-0.537333	0.0716025	-0.525677	0.0792055	0.162404	0.614059	-0.372696	0.232815	-0.572542	0.0517085	0.399826	0.197831	-0.354276	0.258532	-0.00880909	0.978324	-0.638327	0.0254961	-0.433684	0.15898	0.120604	0.708881	-0.621914	0.0308369	0.15936	0.620804
CSS0046249	antiquewhite	0.364437	0.244149	0.65852	0.0198857	-0.091288	0.777823	0.477671	0.116292	-0.11984	0.710655	0.602427	0.0381701	-0.587497	0.0445709	-0.150561	0.640451	-0.187203	0.560164	-0.102926	0.75025	0.761998	0.00396869	0.261315	0.411988	0.120159	0.709916	-0.308291	0.329601	0.278195	0.381284	0.348285	0.267238	-0.239562	0.453298	0.540964	0.0693407	0.255877	0.422134	0.592402	0.0423901	0.231529	0.469031	-0.410777	0.184684	0.202259	0.528423	-0.41267	0.182467
CSS0046424	antiquewhite	0.696767	0.0118052	0.0857289	0.79108	0.227308	0.477397	0.409808	0.185824	0.217722	0.496653	-0.114164	0.723875	-0.125342	0.697911	0.246971	0.439012	0.423011	0.170655	0.0963663	0.765761	0.633323	0.0270473	0.753267	0.00467654	0.583074	0.0466047	0.0944556	0.770294	0.565401	0.0553845	0.251774	0.42987	-0.284185	0.370679	-0.0239144	0.941193	-0.285887	0.367696	0.0923121	0.775387	0.609944	0.0352083	0.32886	0.29661	0.361784	0.247858	0.156266	0.627687
CSS0046903	antiquewhite	0.534667	0.0732953	0.403119	0.193818	-0.144759	0.653525	0.335685	0.286091	-0.0833234	0.796833	0.379567	0.223628	-0.330033	0.294788	0.150731	0.640071	0.283468	0.371941	0.226695	0.478619	0.677263	0.0155398	0.535584	0.0727099	0.332233	0.291385	0.136042	0.673333	0.661433	0.0191581	0.498374	0.0991262	0.0403632	0.900884	0.486952	0.108371	-0.0128854	0.968297	0.296403	0.349537	-0.0233514	0.942575	-0.233185	0.465767	0.224922	0.482159	-0.126135	0.696082
CSS0046910	antiquewhite	0.0446181	0.890489	0.322199	0.307083	-0.0358749	0.911865	0.496159	0.100876	0.0298899	0.92653	0.652618	0.0214216	-0.764954	0.00374846	-0.206676	0.51926	-0.393986	0.205071	-0.31956	0.311288	0.798007	0.00186569	0.288778	0.362656	0.296115	0.350028	-0.281997	0.374535	0.203193	0.52648	0.4976	0.0997352	-0.0928167	0.774187	0.515716	0.0861249	0.233325	0.465492	0.757755	0.00430171	0.106996	0.740667	-0.348849	0.266411	0.571348	0.0523109	-0.181549	0.57228
CSS0047968	antiquewhite	-0.0209743	0.948414	0.430844	0.162036	-0.172805	0.591222	0.322758	0.306197	-0.101237	0.754236	0.643921	0.0238398	-0.641725	0.0244804	-0.487773	0.107688	-0.406265	0.190033	-0.497559	0.0997674	0.814716	0.00124853	0.254509	0.424705	0.533863	0.0738116	-0.00483255	0.988108	0.288964	0.362333	0.712614	0.00929858	-0.282419	0.37379	0.539407	0.0703046	0.0621607	0.847812	0.630055	0.0280962	0.239912	0.452619	-0.178448	0.578971	0.582928	0.0466727	-0.274027	0.388753
CSS0048008	antiquewhite	0.417762	0.176589	0.485852	0.10929	-0.242458	0.447689	0.366987	0.240615	-0.173206	0.590348	0.596012	0.0408344	-0.562221	0.0570788	-0.128734	0.690091	-0.00581076	0.985701	-0.0745283	0.817942	0.828155	0.000877653	0.481178	0.113255	0.50255	0.0958827	0.11846	0.713863	0.602841	0.0380025	0.678546	0.0152705	-0.0541456	0.867271	0.633402	0.0270222	0.057338	0.859511	0.511354	0.0892792	0.0482436	0.881643	-0.196173	0.541161	0.433044	0.159666	-0.229889	0.472273
CSS0048218	antiquewhite	0.338575	0.281702	0.241801	0.448958	0.056483	0.861589	0.496316	0.100751	0.142631	0.658342	0.384684	0.216931	-0.538811	0.0706758	-0.184089	0.566825	-0.0655392	0.839632	-0.368347	0.238744	0.943128	4.26e-06	0.682074	0.0145476	0.719091	0.00839772	0.075896	0.814652	0.549071	0.0644691	0.687369	0.0135103	-0.347778	0.267982	0.349787	0.265039	-0.064701	0.84166	0.543087	0.0680413	0.439492	0.152846	0.0537846	0.868149	0.691049	0.0128224	-0.0724734	0.822891
CSS0048374	antiquewhite	0.536177	0.0723337	0.344744	0.272462	0.300456	0.342669	0.60677	0.036438	0.328801	0.296702	0.0990312	0.759449	-0.464971	0.127734	0.283594	0.37172	0.152708	0.635637	0.079978	0.804848	0.699573	0.0113285	0.625228	0.0296991	0.267411	0.40076	-0.271278	0.39372	0.370298	0.236073	0.186419	0.561837	-0.150649	0.640253	0.116946	0.717387	-0.0265846	0.934639	0.423705	0.16988	0.347604	0.268238	-0.0803579	0.803937	0.420382	0.173612	0.107264	0.740038
CSS0048523	antiquewhite	0.511702	0.0890245	0.263473	0.407997	-0.143878	0.655517	0.247094	0.438777	-0.0608336	0.851029	0.314331	0.319714	-0.278696	0.380391	-0.0484553	0.881127	0.321346	0.308438	0.0169863	0.958214	0.902479	5.89e-05	0.735536	0.00640365	0.659357	0.0196747	0.304762	0.335452	0.849091	0.000475712	0.790841	0.00219238	-0.335212	0.286813	0.428732	0.164332	-0.265657	0.403975	0.263973	0.407073	0.125776	0.69691	-0.105969	0.743083	0.369444	0.23724	-0.24372	0.445255
CSS0048563	antiquewhite	0.180851	0.573783	0.40443	0.192236	0.0418216	0.897319	0.380223	0.222763	0.0176259	0.956642	0.35561	0.256615	-0.404104	0.192628	-0.228058	0.475907	-0.180125	0.575348	-0.261809	0.411073	0.650185	0.0220791	0.260517	0.41347	0.350674	0.263746	-0.153161	0.634623	0.187138	0.560302	0.327117	0.29933	-0.318439	0.313084	0.265525	0.404217	0.0198434	0.951192	0.410188	0.185377	0.543389	0.0678579	-0.0580476	0.857788	0.349514	0.265437	-0.149497	0.642843
CSS0048610	antiquewhite	0.353091	0.260241	0.110234	0.73307	0.300251	0.343016	0.616197	0.032873	0.354814	0.257759	0.186237	0.562226	-0.515356	0.086382	0.0207354	0.949001	0.0222033	0.945395	-0.309386	0.327796	0.907194	4.63e-05	0.799962	0.0017834	0.710212	0.00965027	-0.0427531	0.895043	0.485243	0.109802	0.491467	0.104651	-0.354362	0.258409	0.125826	0.696795	-0.12518	0.698286	0.511072	0.0894859	0.609247	0.0354757	0.215955	0.500239	0.758146	0.00427014	0.144121	0.654969
CSS0048614	antiquewhite	-0.146433	0.649744	-0.197318	0.538755	-0.352447	0.261172	-0.578368	0.0488391	-0.395281	0.203452	-0.171309	0.594486	0.547347	0.0654845	0.040956	0.899435	0.122339	0.704859	0.367572	0.239809	-0.808901	0.00144202	-0.644636	0.0236337	-0.439903	0.152417	0.243387	0.445895	-0.298906	0.345288	-0.387697	0.213046	0.492729	0.103626	-0.0788621	0.807526	0.0531497	0.869693	-0.562822	0.0567557	-0.404435	0.19223	-0.0124028	0.969484	-0.621048	0.0311392	0.0290619	0.928561
CSS0049183	antiquewhite	-0.534086	0.0736682	-0.669546	0.0172343	0.17396	0.588704	-0.545103	0.0668228	0.123263	0.702719	-0.741452	0.00578163	0.722	0.00801518	0.080307	0.804059	0.13933	0.66584	0.0910713	0.778339	-0.897431	7.51e-05	-0.445584	0.146576	-0.263464	0.408012	0.155073	0.63035	-0.49551	0.101393	-0.549989	0.0639328	0.033996	0.916467	-0.711266	0.00949474	-0.356104	0.255908	-0.709074	0.00982029	-0.0733435	0.820795	0.440907	0.151375	-0.379763	0.22337	0.338954	0.28113
CSS0049251	antiquewhite	-0.260214	0.414032	-0.246639	0.439648	-0.146822	0.648865	-0.417986	0.176334	-0.176118	0.584017	-0.258322	0.417556	0.400548	0.196947	0.0182182	0.955186	0.0290921	0.928487	0.110225	0.73309	-0.718392	0.00849169	-0.447454	0.144685	-0.144514	0.654078	0.291416	0.358089	-0.312006	0.3235	-0.336796	0.2844	0.426416	0.166874	-0.220729	0.490576	-0.0286289	0.929623	-0.451977	0.140177	-0.162381	0.614111	0.359822	0.250622	-0.250096	0.433054	0.296417	0.349514
CSS0049571	antiquewhite	-0.371625	0.234266	-0.135392	0.67482	-0.0238575	0.941333	-0.283032	0.372709	-0.0874198	0.787042	-0.237009	0.458271	0.228194	0.475636	0.024234	0.940408	-0.257782	0.418566	0.0912391	0.77794	-0.831781	0.000793982	-0.742239	0.00570237	-0.493002	0.103406	-0.167172	0.60355	-0.726266	0.00747779	-0.654762	0.0208541	0.486464	0.108778	-0.281597	0.375242	0.157204	0.625598	-0.284803	0.369596	-0.120254	0.709695	0.146241	0.650177	-0.307179	0.331439	0.301586	0.340767
CSS0049683	antiquewhite	0.236303	0.459651	0.248741	0.435632	-0.0438957	0.892253	0.44008	0.152233	0.0143935	0.964588	0.557501	0.0596597	-0.637035	0.0258903	0.00995324	0.975509	-0.151082	0.639283	-0.0235154	0.942173	0.773686	0.00315188	0.346293	0.270169	0.176496	0.583197	-0.297016	0.348494	0.314808	0.31894	0.424324	0.169191	-0.0222692	0.945233	0.485126	0.1099	0.173234	0.590287	0.626351	0.0293203	-0.00720439	0.982272	-0.485693	0.109424	0.3943	0.204677	-0.192648	0.548595
CSS0049689	antiquewhite	-0.404849	0.191731	-0.190418	0.553322	0.0663231	0.837737	-0.254692	0.424362	0.015052	0.962969	-0.329133	0.296185	0.333444	0.289522	-0.210751	0.510868	-0.315264	0.3182	-0.193675	0.546426	-0.704121	0.0105866	-0.656127	0.0204985	-0.328445	0.297256	-0.118708	0.713287	-0.708936	0.00984116	-0.529127	0.0769006	0.0834651	0.796494	-0.388725	0.211728	0.0463313	0.886307	-0.303503	0.337555	0.185501	0.5638	0.246608	0.439708	-0.25186	0.429707	0.173951	0.588724
CSS0049854	antiquewhite	0.429104	0.163926	0.184663	0.565594	0.382868	0.219294	0.700875	0.0111124	0.432236	0.160533	0.110068	0.733458	-0.571937	0.0520131	0.157817	0.624235	0.0109037	0.973171	-0.196525	0.540419	0.81458	0.00125281	0.726789	0.00741377	0.607057	0.0363255	-0.184217	0.566551	0.348721	0.266598	0.302716	0.338871	-0.174213	0.588154	0.0574308	0.859286	-0.0940563	0.771242	0.521532	0.0820367	0.659803	0.0195628	0.229019	0.473998	0.773836	0.00314226	0.324752	0.303044
CSS0049978	antiquewhite	-0.530774	0.0758161	-0.356754	0.25498	0.069691	0.829601	-0.223614	0.484778	0.0703245	0.828072	-0.239759	0.452914	0.170778	0.595646	-0.0471889	0.884215	-0.370045	0.236419	-0.138163	0.668497	-0.764765	0.00376228	-0.630657	0.0279009	-0.406368	0.189909	-0.151988	0.637251	-0.723991	0.00776086	-0.537315	0.0716142	0.385685	0.215636	-0.327388	0.298907	0.187729	0.559042	-0.171009	0.595141	-0.177679	0.580634	0.167152	0.603593	-0.123352	0.702514	0.315545	0.317746
CSS0050080	antiquewhite	0.375569	0.228947	0.0413001	0.898594	0.184701	0.565513	0.323279	0.305371	0.230436	0.471192	-0.026568	0.934679	-0.196736	0.539976	-0.134625	0.676572	0.131097	0.684658	-0.305672	0.333939	0.725572	0.00756335	0.660694	0.0193408	0.787544	0.00235664	0.178236	0.579429	0.474201	0.119348	0.505503	0.0936319	-0.491852	0.104337	-0.0100151	0.975357	-0.359003	0.25178	0.190679	0.552767	0.706096	0.0102759	0.360549	0.249595	0.576903	0.0495498	0.0904373	0.779849
CSS0050163	antiquewhite	0.38736	0.213478	0.172431	0.592036	0.283675	0.371576	0.671326	0.0168319	0.322353	0.306839	0.245956	0.440956	-0.618084	0.0321906	0.116881	0.717537	-0.0866763	0.788817	-0.166073	0.605967	0.792914	0.00209371	0.571771	0.0520971	0.543368	0.0678705	-0.244805	0.443167	0.260715	0.413101	0.276662	0.384021	-0.0345909	0.91501	0.155294	0.629857	-0.00716876	0.982359	0.564335	0.0559488	0.656722	0.0203449	0.119731	0.71091	0.745989	0.00533628	0.31166	0.324065
CSS0050274	antiquewhite	0.372328	0.233313	0.431488	0.16134	-0.109561	0.734647	0.475595	0.118113	-0.00151107	0.996281	0.606803	0.0364252	-0.661005	0.0192639	-0.182128	0.571036	-0.156798	0.626501	-0.233223	0.465693	0.940579	5.28e-06	0.499005	0.0986317	0.485745	0.10938	-0.0447206	0.890238	0.502845	0.0956562	0.693102	0.01245	-0.139705	0.664986	0.574286	0.0508374	0.121146	0.707625	0.652847	0.0213604	0.177879	0.5802	-0.313999	0.320253	0.568457	0.0537896	-0.205543	0.521604
CSS0050300	antiquewhite	0.369149	0.237644	0.178023	0.579888	0.0882864	0.784975	0.549798	0.064044	0.209022	0.514421	0.357741	0.253573	-0.572	0.0519813	-0.126211	0.695905	-0.129702	0.687862	-0.33802	0.282543	0.865979	0.000270744	0.597215	0.0403246	0.612284	0.0343209	-0.0340877	0.916242	0.426143	0.167175	0.584407	0.0459849	-0.200593	0.531896	0.325652	0.301629	0.0133653	0.967117	0.581253	0.0474604	0.402858	0.194134	-0.0214569	0.947228	0.707461	0.0100651	0.0195175	0.951993
CSS0001211	antiquewhite1	-0.151302	0.638789	0.323117	0.305628	0.146249	0.650158	0.529577	0.0766035	0.146977	0.648516	0.494612	0.102111	-0.67544	0.0159286	0.026919	0.933818	-0.656344	0.0204423	-0.274564	0.387786	0.0318011	0.921845	-0.232582	0.466955	-0.350696	0.263713	-0.585798	0.0453446	-0.48432	0.11058	-0.291236	0.358399	0.460996	0.131461	0.255286	0.423245	0.763818	0.003832	0.676011	0.0158061	0.00849652	0.979093	-0.238969	0.45445	0.313012	0.321859	0.156894	0.62629
CSS0001595	antiquewhite1	0.309336	0.327879	0.415405	0.179295	0.0922253	0.775594	0.544198	0.0673677	0.102989	0.750101	0.425991	0.167343	-0.598334	0.0398551	0.281367	0.375649	-0.418734	0.175481	0.1102	0.733148	0.0204473	0.949708	-0.217964	0.496162	-0.649834	0.0221752	-0.745611	0.00537238	-0.39197	0.207607	-0.431196	0.161655	0.551282	0.0631822	0.30711	0.331552	0.840857	0.000611479	0.604329	0.0374046	-0.192533	0.548839	-0.585736	0.045373	0.00895131	0.977974	0.00500613	0.987681
CSS0002525	antiquewhite1	0.168129	0.601447	0.642986	0.0241109	-0.110635	0.73213	0.453107	0.139065	-0.0853223	0.792052	0.672968	0.016467	-0.702983	0.0107688	-0.13398	0.678049	-0.586486	0.0450305	-0.283459	0.371956	0.222565	0.486881	-0.1455	0.651851	-0.245465	0.441899	-0.395382	0.203326	-0.205085	0.522552	-0.00546245	0.986558	0.343788	0.273882	0.52024	0.0829335	0.808146	0.00146871	0.696596	0.0118347	-0.0881405	0.785323	-0.376114	0.228217	0.225384	0.481234	-0.156956	0.626151
CSS0003515	antiquewhite1	0.115979	0.71964	-0.18347	0.568153	-0.179622	0.576434	-0.41239	0.182795	-0.209257	0.513938	-0.344973	0.272122	0.56213	0.0571276	-0.225708	0.480589	0.531371	0.0754257	0.0847249	0.79348	0.153257	0.634408	0.247579	0.437851	0.657785	0.0200725	0.664194	0.0184867	0.501444	0.0967344	0.427227	0.165981	-0.511381	0.0892598	-0.157173	0.625667	-0.824999	0.000955864	-0.579537	0.0482771	0.411846	0.18343	0.46276	0.129798	-0.0915437	0.777215	-0.0754707	0.815675
CSS0003569	antiquewhite1	0.0410356	0.89924	0.644762	0.0235975	-0.222256	0.487502	0.285042	0.369175	-0.256757	0.420485	0.668368	0.0175045	-0.558063	0.059348	-0.0118803	0.970769	-0.534054	0.0736883	0.0597449	0.853669	-0.0574204	0.859311	-0.490028	0.105827	-0.663665	0.018614	-0.564474	0.0558749	-0.397207	0.201057	-0.275557	0.386002	0.529858	0.0764183	0.538658	0.0707717	0.834576	0.000733828	0.542009	0.0686989	-0.364891	0.243517	-0.661143	0.0192298	-0.168302	0.601068	-0.25549	0.422861
CSS0005248	antiquewhite1	0.0321571	0.920972	0.223366	0.485273	0.335628	0.286178	0.688534	0.0132896	0.391791	0.207833	0.390515	0.209448	-0.743741	0.00555354	0.0348417	0.914395	-0.724583	0.00768644	-0.448309	0.143826	0.164681	0.609033	-0.0744228	0.818196	-0.313816	0.32055	-0.725586	0.00756157	-0.513691	0.0875796	-0.292642	0.355976	0.312791	0.322219	0.125505	0.697535	0.835415	0.000716462	0.795154	0.00199093	0.189709	0.554827	-0.262958	0.408946	0.471297	0.121947	0.191898	0.550183
CSS0005310	antiquewhite1	0.239901	0.452639	0.429438	0.163563	-0.102669	0.750856	0.382615	0.219624	-0.125517	0.697508	0.579897	0.0481049	-0.52264	0.0812737	0.294892	0.352117	-0.338574	0.281703	0.27213	0.392177	-0.040991	0.899349	-0.30889	0.328613	-0.762664	0.00391824	-0.646681	0.0230517	-0.300669	0.34231	-0.389987	0.21012	0.650927	0.021877	0.468033	0.124911	0.895491	8.22e-05	0.531231	0.0755174	-0.445664	0.146495	-0.737795	0.00616041	-0.198615	0.536035	-0.158124	0.623551
CSS0005421	antiquewhite1	0.155738	0.628865	0.462584	0.129964	-0.0720842	0.823829	0.391225	0.208549	-0.0879003	0.785896	0.584387	0.0459944	-0.58559	0.04544	0.183241	0.568643	-0.494465	0.102228	0.110316	0.732876	-0.0638071	0.843824	-0.378458	0.225096	-0.769125	0.00345367	-0.705685	0.0103399	-0.422753	0.170943	-0.402786	0.194222	0.590818	0.0430862	0.434685	0.157912	0.945003	3.61e-06	0.596037	0.0408237	-0.404384	0.192291	-0.714686	0.00900286	-0.135985	0.673464	-0.169632	0.598154
CSS0005989	antiquewhite1	-0.0591899	0.855016	0.442831	0.149389	-0.0359591	0.911659	0.430951	0.16192	-0.0370644	0.908954	0.634834	0.026572	-0.695018	0.0121098	0.0463866	0.886172	-0.69616	0.0119103	-0.0836665	0.796012	-0.0534307	0.86901	-0.460337	0.132085	-0.671416	0.0168118	-0.734501	0.0065174	-0.560858	0.057816	-0.368814	0.238103	0.603756	0.0376338	0.42026	0.17375	0.936457	7.33e-06	0.694785	0.0121508	-0.289291	0.361764	-0.624252	0.0300309	0.0496839	0.878133	-0.062179	0.847767
CSS0006263	antiquewhite1	0.206201	0.520241	-0.158146	0.623502	-0.225974	0.480056	-0.433401	0.159283	-0.283178	0.372452	-0.302086	0.339928	0.475093	0.118557	0.0332941	0.918186	0.662799	0.0188237	0.38825	0.212336	0.11438	0.723371	0.267157	0.401225	0.508404	0.0914563	0.581933	0.0471398	0.56108	0.0576956	0.329872	0.295036	-0.275321	0.386426	-0.0878542	0.786006	-0.782447	0.00262881	-0.568381	0.0538294	0.115259	0.72132	0.338037	0.282516	-0.176691	0.582773	-0.0408139	0.899782
CSS0006493	antiquewhite1	0.21139	0.509558	0.311548	0.324248	-0.0991609	0.759142	0.295324	0.351378	-0.0971591	0.763882	0.444517	0.147662	-0.413574	0.181415	0.279451	0.379047	-0.315418	0.317951	0.187309	0.559938	-0.212345	0.507602	-0.312007	0.323499	-0.585187	0.045625	-0.414192	0.180698	-0.322223	0.307045	-0.40165	0.195602	0.791266	0.00217188	0.349985	0.26475	0.832326	0.000781967	0.393008	0.206298	-0.354805	0.257771	-0.411095	0.18431	-0.083063	0.797456	0.0880419	0.785558
CSS0007035	antiquewhite1	-0.00888327	0.978141	0.302125	0.339863	-0.00981089	0.975859	0.35115	0.263054	-0.0239286	0.941158	0.532827	0.07448	-0.484733	0.110231	0.0760729	0.814226	-0.536607	0.0720611	-0.039864	0.902105	-0.0628319	0.846186	-0.372222	0.233457	-0.729773	0.00705672	-0.675233	0.0159731	-0.454996	0.137219	-0.365619	0.242508	0.40815	0.187787	0.341447	0.277378	0.895426	8.24e-05	0.558238	0.0592516	-0.31033	0.326244	-0.677097	0.015575	-0.129456	0.688429	-0.216535	0.49906
CSS0007144	antiquewhite1	0.179849	0.575945	0.417444	0.176953	0.0468345	0.88508	0.597806	0.0400761	0.0521225	0.872193	0.663999	0.0185334	-0.76527	0.00372552	0.216775	0.498572	-0.529259	0.0768135	-0.0141626	0.965156	0.172543	0.591792	-0.139743	0.6649	-0.587706	0.0444767	-0.734955	0.00646734	-0.313004	0.321872	-0.283958	0.371079	0.540186	0.069821	0.465734	0.127027	0.975524	6.64e-08	0.787195	0.00237453	-0.27772	0.382131	-0.643515	0.0239571	0.123272	0.702699	-0.089138	0.782944
CSS0007365	antiquewhite1	0.00182151	0.995517	0.305012	0.335036	0.0307704	0.924371	0.46392	0.128712	0.0494332	0.878744	0.605074	0.0371074	-0.6792	0.0151345	0.17053	0.596188	-0.577998	0.0490182	-0.0447484	0.890171	0.0210676	0.948185	-0.264444	0.406206	-0.68036	0.0148955	-0.717144	0.0086614	-0.415346	0.179364	-0.32053	0.309739	0.545797	0.0664071	0.397722	0.20042	0.960624	6.98e-07	0.713153	0.0092209	-0.421715	0.172109	-0.678748	0.0152285	0.0536054	0.868585	-0.103984	0.747756
CSS0007567	antiquewhite1	0.0366512	0.909965	0.374405	0.230509	-0.0631064	0.845521	0.312844	0.322132	-0.0594359	0.854419	0.532132	0.0749306	-0.502373	0.0960187	0.0444097	0.890997	-0.552125	0.0626968	-0.110836	0.731659	-0.132968	0.680367	-0.35472	0.257894	-0.642567	0.0242333	-0.529063	0.0769428	-0.424489	0.169007	-0.326841	0.299763	0.495899	0.101083	0.36193	0.247653	0.941325	4.96e-06	0.542116	0.0686331	-0.360335	0.249898	-0.523944	0.0803812	-0.065553	0.839599	-0.15453	0.631563
CSS0008769	antiquewhite1	0.0796992	0.805517	0.359956	0.250433	0.0421484	0.896521	0.485024	0.109986	0.0602504	0.852443	0.561634	0.0573954	-0.70277	0.0108032	0.24277	0.447086	-0.527328	0.0780966	0.0397269	0.90244	0.0129796	0.968065	-0.250169	0.432915	-0.659407	0.019662	-0.723199	0.00786131	-0.406151	0.190169	-0.354818	0.257753	0.624542	0.0299323	0.38286	0.219304	0.912567	3.47e-05	0.695092	0.0120966	-0.404618	0.192009	-0.636161	0.0261594	0.0788242	0.807617	-0.0131639	0.967612
CSS0009071	antiquewhite1	0.0882579	0.785043	0.539808	0.0700555	-0.0824744	0.798865	0.546022	0.0662726	-0.0740611	0.819067	0.812534	0.00131861	-0.827519	0.000893002	-0.0936527	0.772201	-0.690674	0.0128911	-0.233186	0.465766	0.327715	0.298395	-0.208933	0.514605	-0.393014	0.20629	-0.655313	0.0207099	-0.298675	0.345678	-0.0600583	0.852909	0.361346	0.248473	0.586795	0.0448898	0.901675	6.12e-05	0.851984	0.000434051	-0.108929	0.736129	-0.632331	0.0273627	0.215975	0.500198	-0.230422	0.471219
CSS0009317	antiquewhite1	0.239356	0.453698	0.369747	0.236825	0.166464	0.605105	0.64087	0.0247332	0.186167	0.562376	0.501228	0.0969016	-0.700016	0.0112547	0.137259	0.670556	-0.578833	0.0486152	-0.189477	0.55532	0.14401	0.65522	-0.120138	0.709963	-0.439199	0.153151	-0.698535	0.0115032	-0.402651	0.194385	-0.327114	0.299336	0.45698	0.135297	0.292848	0.355622	0.913355	3.32e-05	0.734162	0.006555	0.0579263	0.858083	-0.408207	0.187719	0.251178	0.430999	0.0687075	0.831975
CSS0010298	antiquewhite1	0.0940653	0.771221	-0.280436	0.377299	0.0277646	0.931743	-0.323422	0.305144	0.0748222	0.817235	-0.554423	0.0613856	0.507208	0.0923495	0.0130166	0.967974	0.464071	0.128571	0.158833	0.621974	-0.0989946	0.759536	0.146673	0.649202	0.501069	0.0970248	0.518853	0.0839028	0.235871	0.460496	0.157068	0.625901	-0.112424	0.727941	-0.372449	0.233149	-0.747328	0.00520989	-0.573269	0.0513441	0.358494	0.252502	0.499035	0.0986079	0.0585431	0.856585	0.376595	0.227575
CSS0010364	antiquewhite1	-0.0308798	0.924103	0.176147	0.583953	0.211397	0.509542	0.537997	0.0711854	0.273735	0.389279	0.436031	0.156483	-0.646641	0.0230631	0.224429	0.483144	-0.510595	0.0898361	-0.114344	0.723455	0.088841	0.783652	-0.079368	0.806311	-0.595661	0.0409835	-0.709144	0.00980976	-0.356863	0.254824	-0.274949	0.387093	0.39418	0.204827	0.242961	0.446718	0.835589	0.000712902	0.708445	0.00991522	-0.380077	0.222956	-0.610188	0.0351149	0.171884	0.59323	-0.0186488	0.954128
CSS0010375	antiquewhite1	0.13828	0.66823	0.301533	0.340856	0.0460934	0.886888	0.515447	0.0863168	0.0851554	0.792451	0.570744	0.0526174	-0.673691	0.0163083	0.191741	0.550516	-0.528313	0.0774399	0.000134217	0.99967	0.103917	0.747912	-0.217451	0.497202	-0.639233	0.0252226	-0.744912	0.0054395	-0.37253	0.233039	-0.293933	0.353759	0.524321	0.0801242	0.395043	0.203749	0.903365	5.63e-05	0.71332	0.00919701	-0.325268	0.302232	-0.71938	0.00835909	0.0756371	0.815274	-0.0876901	0.786398
CSS0010673	antiquewhite1	-0.0104727	0.974231	-0.345938	0.270694	-0.0521434	0.872142	-0.435664	0.156872	-0.0609242	0.850809	-0.535825	0.0725571	0.629736	0.0282003	-0.179173	0.577403	0.506075	0.0932007	0.0422359	0.896307	-0.011448	0.971832	0.197476	0.538422	0.669587	0.017225	0.664939	0.0183085	0.353487	0.259669	0.305214	0.334701	-0.437487	0.154946	-0.357528	0.253876	-0.904009	5.45e-05	-0.660952	0.0192769	0.46927	0.123781	0.626546	0.0292552	-0.00886588	0.978184	0.156576	0.626997
CSS0011101	antiquewhite1	0.0341561	0.916075	0.579113	0.0484803	-0.119163	0.712229	0.426885	0.166357	-0.135764	0.67397	0.758393	0.00425033	-0.722332	0.0079723	-0.00677969	0.983317	-0.604792	0.0372198	-0.0732603	0.820995	0.158738	0.622186	-0.302013	0.340051	-0.623107	0.0304238	-0.675926	0.0158242	-0.325762	0.301455	-0.173362	0.590007	0.384647	0.216979	0.567577	0.0542458	0.921777	2.02e-05	0.743202	0.00560659	-0.377336	0.226587	-0.752124	0.00477585	-0.0208512	0.948716	-0.335576	0.286258
CSS0012357	antiquewhite1	-0.0880605	0.785514	0.197769	0.537807	0.126503	0.695231	0.355965	0.256108	0.0979221	0.762074	0.334777	0.287479	-0.461054	0.131406	0.167807	0.602154	-0.602987	0.0379434	-0.0908972	0.778754	-0.338529	0.281771	-0.464294	0.128364	-0.739095	0.00602365	-0.69086	0.012857	-0.687179	0.0135465	-0.620947	0.0311746	0.596229	0.040742	0.120018	0.710243	0.916523	2.77e-05	0.483512	0.111263	-0.220221	0.4916	-0.360228	0.250049	-0.0358587	0.911905	0.100448	0.756099
CSS0012535	antiquewhite1	0.136445	0.672415	0.581842	0.0471827	-0.0524382	0.871425	0.492808	0.103562	-0.0688437	0.831646	0.657071	0.0202551	-0.695057	0.0121029	0.0380061	0.906649	-0.615332	0.0331894	-0.0681783	0.833253	0.0708857	0.826718	-0.346586	0.269737	-0.622995	0.0304624	-0.714358	0.00904929	-0.43107	0.161791	-0.310144	0.32655	0.476079	0.117687	0.4777	0.116266	0.936502	7.3e-06	0.706436	0.0102232	-0.201784	0.529411	-0.63011	0.0280786	0.0091434	0.977501	-0.17948	0.57674
CSS0012767	antiquewhite1	0.00467958	0.988484	-0.053326	0.869264	0.382711	0.219499	0.60772	0.0360669	0.414045	0.180869	0.278891	0.380043	-0.556163	0.0604056	0.33444	0.287994	-0.483365	0.111388	-0.150062	0.641573	-0.00667719	0.983569	-0.0363264	0.91076	-0.532299	0.0748217	-0.731624	0.00684171	-0.462882	0.129683	-0.467679	0.125234	0.455553	0.136677	0.0339862	0.916491	0.846253	0.000519547	0.635751	0.0262865	-0.0717639	0.824601	-0.350249	0.264366	0.254113	0.425451	0.230625	0.470818
CSS0013151	antiquewhite1	0.239716	0.452998	0.475079	0.11857	0.132571	0.681276	0.564313	0.0559601	0.0533403	0.86923	0.475199	0.118464	-0.615077	0.0332829	0.172494	0.591899	-0.412127	0.183102	-0.0628549	0.84613	0.160157	0.619035	-0.0629674	0.845857	-0.390087	0.209993	-0.626768	0.0291808	-0.286749	0.366189	-0.345285	0.27166	0.313295	0.321397	0.286224	0.367107	0.768697	0.0034831	0.61065	0.0349391	0.10698	0.740705	-0.27877	0.380258	0.112997	0.726602	-0.0278943	0.931425
CSS0013381	antiquewhite1	-0.139256	0.666007	0.170176	0.596962	0.282696	0.373302	0.642582	0.0242288	0.31688	0.315591	0.467969	0.124969	-0.73539	0.00641955	0.0208228	0.948786	-0.74855	0.00509664	-0.443309	0.148898	0.10629	0.742327	-0.119859	0.710612	-0.413549	0.181445	-0.725127	0.00761849	-0.51888	0.0838839	-0.296218	0.349853	0.292413	0.35637	0.187172	0.560229	0.891099	0.000100208	0.808973	0.00143947	-0.0202345	0.950231	-0.322225	0.307041	0.375701	0.228771	0.0653181	0.840167
CSS0013867	antiquewhite1	0.161439	0.616194	0.286623	0.366409	0.0234335	0.942374	0.492012	0.104207	0.0817051	0.800708	0.57123	0.0523708	-0.658289	0.0199443	0.233477	0.465192	-0.460718	0.131724	0.0312515	0.923192	0.107128	0.740357	-0.145073	0.652815	-0.617871	0.0322671	-0.659977	0.0195193	-0.278085	0.381479	-0.236147	0.459956	0.553404	0.0619643	0.420135	0.17389	0.902897	5.76e-05	0.696215	0.0119007	-0.441288	0.15098	-0.719347	0.00836358	0.0765522	0.813074	-0.0916087	0.77706
CSS0014920	antiquewhite1	0.0904992	0.779701	0.337902	0.28272	-0.0525515	0.871149	0.314555	0.31935	-0.0479835	0.882277	0.398729	0.199178	-0.454367	0.137832	0.0765868	0.812991	-0.529248	0.0768206	-0.0590692	0.855309	-0.255014	0.423756	-0.444934	0.147237	-0.445523	0.146638	-0.4284	0.164695	-0.525323	0.0794446	-0.424419	0.169085	0.743458	0.00558133	0.257511	0.419072	0.782618	0.00261929	0.417776	0.176574	-0.0557973	0.863255	-0.204324	0.52413	0.0834522	0.796525	0.219273	0.493514
CSS0015004	antiquewhite1	0.426972	0.166261	0.110941	0.731413	0.138943	0.666719	0.52677	0.0784704	0.169682	0.598044	0.336852	0.284314	-0.454091	0.138101	0.307164	0.331463	-0.220236	0.491569	0.0191736	0.952838	0.157397	0.625168	0.100823	0.755214	-0.251433	0.430516	-0.425024	0.168413	-0.117558	0.715961	-0.239319	0.45377	0.483123	0.111594	0.217409	0.497286	0.695629	0.0120027	0.491539	0.104592	0.074604	0.81776	-0.256101	0.421713	0.207716	0.517112	0.16712	0.603663
CSS0016281	antiquewhite1	-0.00477396	0.988252	0.600039	0.0391469	-0.103282	0.74941	0.419022	0.175153	-0.144013	0.655213	0.719779	0.00830605	-0.684182	0.0141277	-0.232218	0.467672	-0.711072	0.00952329	-0.326296	0.300618	0.193871	0.546011	-0.319262	0.311765	-0.371849	0.233962	-0.568566	0.0537337	-0.380749	0.222071	-0.114322	0.723505	0.215019	0.502143	0.493163	0.103275	0.826354	0.000921636	0.708056	0.00997438	0.0133601	0.96713	-0.462442	0.130097	0.111994	0.728948	-0.284167	0.370712
CSS0016464	antiquewhite1	0.0563088	0.862012	0.456593	0.135671	-0.132641	0.681117	0.394819	0.204028	-0.135899	0.673662	0.70275	0.0108063	-0.65317	0.0212744	0.00911098	0.977581	-0.597266	0.0403033	-0.102204	0.751952	0.0365873	0.910122	-0.322391	0.306777	-0.565136	0.0555242	-0.568403	0.0538177	-0.355764	0.256396	-0.219572	0.492909	0.512414	0.0885059	0.519596	0.0833824	0.95032	2.19e-06	0.674026	0.0162351	-0.340808	0.278337	-0.589913	0.0434872	0.0158167	0.961089	-0.206151	0.520344
CSS0016496	antiquewhite1	-0.0384849	0.905478	-0.0969191	0.76445	-0.232448	0.467218	-0.581401	0.0473906	-0.218811	0.494447	-0.455113	0.137106	0.650681	0.0219438	-0.325863	0.301296	0.507024	0.0924873	0.0444436	0.890915	-0.0203164	0.95003	0.124019	0.700971	0.596101	0.0407965	0.773644	0.00315453	0.445137	0.147031	0.463985	0.128652	-0.540666	0.0695244	-0.208346	0.515814	-0.918177	2.51e-05	-0.690142	0.0129894	0.178057	0.579816	0.452254	0.139904	-0.166311	0.605441	-0.109364	0.735108
CSS0016874	antiquewhite1	0.113129	0.726292	0.411907	0.183358	0.037008	0.909092	0.361755	0.247899	-0.00138134	0.996601	0.439406	0.152935	-0.415761	0.178884	0.0558483	0.863131	-0.381128	0.221573	-0.131837	0.682958	0.0234268	0.94239	-0.119102	0.71237	-0.473473	0.119996	-0.438284	0.154109	-0.236343	0.459572	-0.247803	0.437422	0.214515	0.503169	0.284567	0.370009	0.782156	0.00264502	0.475095	0.118555	-0.144525	0.654055	-0.365844	0.242196	-0.0568341	0.860736	-0.205984	0.520691
CSS0017401	antiquewhite1	0.106527	0.74177	-0.521558	0.082019	0.198837	0.535568	-0.280207	0.377704	0.22892	0.474196	-0.703521	0.0106824	0.607124	0.0362994	0.149866	0.642014	0.707279	0.0100931	0.117852	0.715279	0.0307826	0.924342	0.562966	0.0566787	0.6432	0.0240487	0.648491	0.0225456	0.520863	0.0825005	0.256109	0.421699	-0.430338	0.162584	-0.508087	0.0916926	-0.854539	0.000399646	-0.619061	0.0318414	0.289618	0.361198	0.67741	0.0155087	0.0907851	0.77902	0.294608	0.352603
CSS0017512	antiquewhite1	-0.0335056	0.917668	0.439163	0.153189	-0.0828053	0.798073	0.362506	0.246845	-0.0808781	0.80269	0.597845	0.0400599	-0.604733	0.0372434	-0.0287337	0.929366	-0.710068	0.00967169	-0.129382	0.688599	-0.135895	0.673671	-0.535287	0.0728992	-0.643198	0.0240492	-0.652819	0.0213678	-0.599382	0.0394185	-0.38105	0.221675	0.615018	0.0333046	0.395225	0.203521	0.933243	9.33e-06	0.612748	0.0341469	-0.208415	0.515672	-0.550471	0.0636521	0.0144439	0.964464	-0.0492223	0.879257
CSS0018341	antiquewhite1	-0.137914	0.669063	0.417458	0.176936	-0.227311	0.477393	0.246479	0.439954	-0.206489	0.519647	0.755824	0.00446004	-0.625559	0.0295871	-0.214351	0.503505	-0.72267	0.00792885	-0.267917	0.399836	0.0368958	0.909366	-0.434454	0.158158	-0.461339	0.131136	-0.459518	0.132864	-0.395242	0.2035	-0.0693039	0.830535	0.44152	0.15074	0.541507	0.0690068	0.877951	0.000173169	0.652248	0.0215206	-0.325037	0.302596	-0.590726	0.0431266	0.0685018	0.832472	-0.254976	0.423827
CSS0019458	antiquewhite1	0.203265	0.526329	0.578381	0.0488329	-0.110133	0.733306	0.450816	0.141326	-0.127756	0.692342	0.643508	0.0239593	-0.672286	0.0166179	0.0150149	0.96306	-0.562009	0.0571929	-0.0980734	0.761716	0.0647527	0.841535	-0.28279	0.373135	-0.434147	0.158485	-0.532614	0.0746178	-0.341161	0.277807	-0.239308	0.453791	0.528891	0.0770565	0.48787	0.107607	0.879072	0.000165682	0.64801	0.0226795	-0.128424	0.690804	-0.41537	0.179335	0.0927018	0.774461	-0.0905913	0.779482
CSS0019782	antiquewhite1	0.176236	0.583761	0.448388	0.143747	0.0732593	0.820997	0.611022	0.0347973	0.0508095	0.87539	0.6234	0.0303231	-0.772641	0.00321916	0.158888	0.621852	-0.58151	0.0473389	-0.0950236	0.768945	0.145869	0.651018	-0.175813	0.584678	-0.454554	0.13765	-0.702294	0.0108801	-0.387606	0.213162	-0.32762	0.298544	0.5554	0.0608343	0.402468	0.194608	0.922955	1.88e-05	0.760636	0.00407336	-0.0326859	0.919677	-0.424981	0.16846	0.220696	0.490641	0.045231	0.888992
CSS0020000	antiquewhite1	0.0533144	0.869292	0.305384	0.334417	-0.0728977	0.821868	0.366974	0.240633	-0.109889	0.733878	0.616034	0.0329323	-0.598026	0.0399838	0.129441	0.688464	-0.513491	0.0877245	0.00578195	0.985772	-0.00599574	0.985246	-0.307065	0.331627	-0.56761	0.0542288	-0.604449	0.0373566	-0.377811	0.225956	-0.322241	0.307016	0.558249	0.0592452	0.417181	0.177254	0.879908	0.000160268	0.600566	0.0389298	-0.281019	0.376265	-0.524444	0.0800406	0.00185001	0.995447	-0.101181	0.754367
CSS0020985	antiquewhite1	-0.137441	0.670141	0.253227	0.427123	0.271209	0.393845	0.642791	0.0241679	0.299771	0.343825	0.509573	0.0905897	-0.785605	0.00245748	0.0256643	0.936897	-0.768237	0.00351495	-0.429685	0.163293	0.1234	0.702401	-0.132688	0.681007	-0.433862	0.158789	-0.747434	0.00519997	-0.521884	0.0817936	-0.292288	0.356586	0.321061	0.308892	0.217783	0.496528	0.918343	2.49e-05	0.840071	0.000625845	-0.0435337	0.893137	-0.360562	0.249578	0.381011	0.221726	0.0605438	0.851731
CSS0021107	antiquewhite1	0.051999	0.872494	0.0439121	0.892212	0.118888	0.712868	0.444431	0.14775	0.146132	0.650423	0.417885	0.176448	-0.547014	0.0656821	0.410386	0.185144	-0.372011	0.233743	0.138223	0.66836	-0.0941533	0.771012	-0.162101	0.61473	-0.660052	0.0195006	-0.644535	0.0236628	-0.361516	0.248235	-0.428589	0.164488	0.702906	0.0107812	0.250503	0.43228	0.860552	0.000327046	0.567897	0.0540797	-0.461858	0.130646	-0.54154	0.0689864	0.0568191	0.860772	0.121018	0.707921
CSS0023195	antiquewhite1	0.193939	0.545868	0.169911	0.597543	0.326288	0.30063	0.744514	0.00547809	0.381787	0.220707	0.353149	0.260156	-0.747112	0.00523019	0.274709	0.387525	-0.56632	0.0549018	-0.147858	0.646532	0.136588	0.672087	-0.064448	0.842273	-0.382191	0.220179	-0.791818	0.00214544	-0.477669	0.116293	-0.404758	0.19184	0.55757	0.0596215	0.147833	0.646587	0.792412	0.00211729	0.755856	0.0044574	0.121454	0.70691	-0.319088	0.312043	0.427064	0.16616	0.33391	0.288806
CSS0024745	antiquewhite1	-0.0411532	0.898953	0.234501	0.463181	0.263307	0.408303	0.69243	0.0125709	0.270148	0.39577	0.521029	0.0823848	-0.822758	0.00101458	0.155089	0.630313	-0.700133	0.0112352	-0.267247	0.40106	0.133188	0.679862	-0.140493	0.663194	-0.367964	0.239269	-0.76434	0.00379346	-0.520722	0.0825981	-0.363561	0.24537	0.53821	0.0710519	0.232462	0.467191	0.871141	0.000224489	0.823071	0.00100622	0.0900389	0.780798	-0.283318	0.372205	0.443908	0.148284	0.258628	0.416987
CSS0025332	antiquewhite1	-0.0714185	0.825433	0.316789	0.315738	0.143905	0.655458	0.515025	0.0866191	0.156513	0.627138	0.529528	0.0766358	-0.696391	0.0118702	0.101658	0.753241	-0.682309	0.0145004	-0.204677	0.523398	-0.00517487	0.987265	-0.277529	0.382472	-0.658286	0.0199451	-0.77445	0.00310336	-0.532851	0.074464	-0.379211	0.224099	0.438568	0.153811	0.285133	0.369017	0.964744	4.04e-07	0.740588	0.00586944	-0.272557	0.391404	-0.566282	0.0549217	0.127719	0.692428	-0.0554732	0.864043
CSS0025733	antiquewhite1	-0.023232	0.942869	0.307066	0.331625	0.0869595	0.788141	0.39176	0.207872	0.107256	0.740057	0.402382	0.194712	-0.555948	0.0605264	0.0915125	0.777289	-0.652061	0.0215707	-0.163241	0.61221	-0.21973	0.49259	-0.421551	0.172293	-0.619228	0.0317819	-0.637534	0.0257375	-0.623793	0.0301879	-0.472629	0.120749	0.61798	0.0322278	0.199747	0.533665	0.906243	4.87e-05	0.561361	0.0575432	-0.182518	0.570196	-0.387711	0.213027	0.0969844	0.764295	0.125665	0.697167
CSS0026296	antiquewhite1	0.120738	0.708571	0.113846	0.724618	0.503145	0.0954261	0.852737	0.000423685	0.538114	0.0711121	0.286658	0.366349	-0.793236	0.00207869	0.266848	0.401791	-0.620847	0.03121	-0.318011	0.313771	0.196531	0.540408	0.0606391	0.8515	-0.288127	0.363787	-0.839021	0.000645456	-0.512688	0.0883062	-0.434415	0.158199	0.405152	0.191367	0.0189457	0.953398	0.789203	0.00227284	0.818968	0.00112019	0.311581	0.324195	-0.146641	0.649275	0.568984	0.0535184	0.406833	0.189354
CSS0026757	antiquewhite1	-0.0338263	0.916883	0.311446	0.324415	-0.128769	0.69001	0.113934	0.724411	-0.150171	0.641327	0.457106	0.135176	-0.308717	0.328898	-0.0212243	0.9478	-0.4558	0.136438	-0.0619051	0.848431	-0.192518	0.54887	-0.406658	0.189563	-0.709668	0.00973128	-0.460565	0.131869	-0.382309	0.220024	-0.297412	0.34782	0.304701	0.335555	0.313606	0.320892	0.823133	0.00100456	0.376678	0.227465	-0.45845	0.133885	-0.602365	0.0381949	-0.27737	0.382755	-0.349043	0.266127
CSS0026855	antiquewhite1	0.113716	0.72492	0.437534	0.154896	-0.0558811	0.863051	0.453415	0.138763	-0.0271694	0.933204	0.663421	0.0186729	-0.674783	0.0160703	0.0838348	0.795609	-0.571257	0.052357	-0.0607042	0.851342	0.0908573	0.778849	-0.264747	0.405648	-0.64647	0.0231113	-0.666461	0.0179483	-0.344299	0.273123	-0.228002	0.476018	0.486999	0.108332	0.48849	0.107094	0.965375	3.7e-07	0.716491	0.00875117	-0.393994	0.205061	-0.735627	0.00639372	0.0149531	0.963212	-0.215893	0.500364
CSS0027402	antiquewhite1	-0.0750459	0.816697	0.118317	0.714196	0.150329	0.640973	0.496146	0.100887	0.200636	0.531808	0.515541	0.0862497	-0.647594	0.0227956	0.141905	0.65999	-0.592538	0.042331	-0.211291	0.509761	0.0577251	0.858571	-0.13828	0.668231	-0.510654	0.089793	-0.631276	0.027701	-0.395335	0.203384	-0.257832	0.418472	0.471725	0.121561	0.274008	0.388786	0.902673	5.83e-05	0.711098	0.00951934	-0.275635	0.385863	-0.506157	0.0931385	0.22991	0.472232	0.0289977	0.928718
CSS0028662	antiquewhite1	-0.0879299	0.785825	0.468437	0.124541	-0.216216	0.499707	0.183167	0.568803	-0.215504	0.501156	0.624046	0.0301014	-0.543257	0.0679377	-0.0427546	0.89504	-0.607007	0.0363451	-0.0338235	0.916889	-0.153989	0.632771	-0.528743	0.0771547	-0.674594	0.0161113	-0.529574	0.0766049	-0.463991	0.128647	-0.263615	0.407734	0.563483	0.0564022	0.468797	0.124212	0.856304	0.000377156	0.530494	0.0759998	-0.506247	0.0930707	-0.649913	0.0221536	-0.118601	0.713536	-0.217512	0.497078
CSS0029202	antiquewhite1	-0.137003	0.671141	0.173387	0.589952	-0.107102	0.740419	0.137347	0.670356	-0.0587958	0.855972	0.450199	0.141938	-0.366935	0.240687	-0.0738805	0.819501	-0.589893	0.0434961	-0.169536	0.598364	-0.222488	0.487037	-0.471766	0.121524	-0.666848	0.0178576	-0.475167	0.118491	-0.488599	0.107004	-0.265186	0.404841	0.421201	0.172687	0.289929	0.360659	0.830862	0.000814591	0.440633	0.151658	-0.468589	0.124403	-0.607962	0.0359726	-0.11812	0.714654	-0.20774	0.517063
CSS0030357	antiquewhite1	-0.160707	0.617816	-0.0262919	0.935357	0.0282805	0.930478	0.236954	0.458377	0.102578	0.751071	0.375524	0.229007	-0.369924	0.236583	-0.0469675	0.884755	-0.520079	0.0830456	-0.285264	0.368786	-0.0687676	0.83183	-0.206162	0.520322	-0.478801	0.115308	-0.411997	0.183254	-0.342138	0.276344	-0.142714	0.658154	0.237954	0.456426	0.209748	0.512927	0.733091	0.00667486	0.483719	0.111088	-0.400198	0.197374	-0.475711	0.118011	0.0484415	0.881161	-0.173718	0.589232
CSS0030471	antiquewhite1	-0.00216634	0.994669	0.352882	0.260543	-0.120149	0.709939	0.20848	0.515536	-0.0596947	0.853791	0.536654	0.072031	-0.421531	0.172315	-0.14629	0.650067	-0.489868	0.105959	-0.239505	0.453409	0.0795085	0.805974	-0.20637	0.519892	-0.472264	0.121077	-0.358199	0.252921	-0.198671	0.535916	0.00632297	0.98444	0.167203	0.60348	0.402829	0.19417	0.758473	0.00424392	0.513513	0.0877085	-0.40118	0.196175	-0.635763	0.0262825	-0.0456179	0.888048	-0.377039	0.226982
CSS0031284	antiquewhite1	0.0251029	0.938275	0.530314	0.0761183	-0.0718978	0.824278	0.445079	0.14709	-0.094085	0.771174	0.693674	0.0123475	-0.683039	0.0143542	0.036223	0.911013	-0.615447	0.0331471	-0.0720653	0.823874	0.050595	0.875913	-0.347191	0.268845	-0.654204	0.0210007	-0.686657	0.0136464	-0.41179	0.183496	-0.285399	0.368551	0.466397	0.126414	0.496631	0.100501	0.952988	1.67e-06	0.705023	0.0104438	-0.320418	0.309918	-0.661455	0.0191528	-0.0208662	0.948679	-0.228183	0.475659
CSS0031743	antiquewhite1	0.164283	0.609909	0.300959	0.341823	0.234811	0.462573	0.652349	0.0214935	0.220488	0.491062	0.484355	0.11055	-0.71543	0.00889843	0.406434	0.189831	-0.425509	0.167876	0.0726535	0.822457	0.11002	0.733571	-0.0457659	0.887687	-0.670341	0.0170538	-0.832076	0.000787457	-0.346838	0.269365	-0.443176	0.149035	0.510587	0.0898419	0.282396	0.373831	0.927341	1.41e-05	0.738094	0.00612877	-0.281103	0.376116	-0.584512	0.0459366	0.10622	0.742492	0.0217197	0.946583
CSS0031759	antiquewhite1	0.0762216	0.813869	0.233744	0.464668	0.0782379	0.809024	0.355213	0.257186	0.12264	0.704161	0.313362	0.321288	-0.403063	0.193887	0.123004	0.703318	-0.502762	0.09572	-0.049537	0.87849	-0.187044	0.560503	-0.376883	0.227191	-0.68427	0.0141104	-0.627459	0.0289504	-0.525663	0.0792151	-0.435663	0.156873	0.491991	0.104225	0.179379	0.576958	0.808695	0.00144925	0.461176	0.13129	-0.23597	0.460301	-0.540508	0.0696219	-0.0536563	0.868461	-0.000507296	0.998752
CSS0031891	antiquewhite1	0.058623	0.856391	-0.309156	0.328175	0.120862	0.708284	-0.314672	0.31916	0.115028	0.721858	-0.669344	0.0172804	0.565737	0.0552077	0.0327349	0.919556	0.559346	0.0586413	0.166709	0.604568	-0.0485273	0.880951	0.264994	0.405193	0.456112	0.136136	0.441869	0.150379	0.293378	0.354711	0.12951	0.688305	-0.446098	0.146055	-0.466074	0.126712	-0.865089	0.000279415	-0.608546	0.0357461	0.311929	0.323626	0.515914	0.0859833	-0.0588713	0.855789	0.18116	0.573118
CSS0032232	antiquewhite1	0.125693	0.697102	0.22031	0.491419	-0.112391	0.728018	0.258089	0.417992	-0.0779313	0.809761	0.471934	0.121373	-0.419454	0.174663	-0.0643819	0.842433	-0.542742	0.0682509	-0.154987	0.630541	-0.067638	0.834558	-0.37769	0.226116	-0.424005	0.169546	-0.436185	0.15632	-0.412397	0.182786	-0.229997	0.47206	0.484229	0.110657	0.321157	0.308739	0.770505	0.00336013	0.460173	0.132242	-0.0848648	0.793146	-0.429247	0.16377	0.037629	0.907572	-0.0543114	0.866867
CSS0032287	antiquewhite1	-0.0179294	0.955896	-0.297674	0.347376	0.0491335	0.879474	-0.295412	0.351227	0.00718812	0.982312	-0.509215	0.0908546	0.483854	0.110974	-0.134799	0.676175	0.483471	0.111299	-0.0255508	0.937176	0.10305	0.749956	0.349624	0.265277	0.74064	0.00586416	0.592201	0.0424781	0.392545	0.206881	0.304559	0.335792	-0.535265	0.0729133	-0.36292	0.246266	-0.88516	0.000129339	-0.534833	0.0731896	0.512899	0.0881533	0.737091	0.00623548	0.10999	0.733641	0.161049	0.617058
CSS0032628	antiquewhite1	0.0649954	0.840948	0.079883	0.805076	0.13535	0.674916	0.471185	0.122047	0.193593	0.546598	0.43807	0.154334	-0.591581	0.0427497	0.303347	0.337816	-0.468135	0.124817	0.0101996	0.974903	-0.0181899	0.955256	-0.172306	0.59231	-0.58562	0.0454262	-0.655277	0.0207193	-0.39446	0.204477	-0.357004	0.254624	0.655899	0.0205575	0.247606	0.437798	0.863492	0.00029552	0.623337	0.0303446	-0.324048	0.304155	-0.55829	0.0592228	0.158784	0.622084	0.13956	0.665317
CSS0032882	antiquewhite1	0.00328225	0.991923	0.331932	0.29185	0.0470254	0.884614	0.482311	0.112286	0.0313923	0.922847	0.597515	0.0401984	-0.661025	0.0192588	0.0432509	0.893827	-0.620026	0.0314992	-0.217014	0.498088	0.06328	0.8451	-0.211979	0.50835	-0.532312	0.0748133	-0.645168	0.0234813	-0.401543	0.195733	-0.28303	0.372713	0.3727	0.232809	0.367497	0.239913	0.941542	4.87e-06	0.7086	0.00989185	-0.212437	0.507414	-0.475309	0.118366	0.10629	0.742326	-0.146394	0.649831
CSS0033177	antiquewhite1	0.062062	0.848051	0.205674	0.521333	0.279588	0.378804	0.666528	0.0179325	0.271265	0.393743	0.412116	0.183114	-0.691951	0.0126576	0.253844	0.425958	-0.579138	0.0484688	-0.174438	0.587665	0.00746857	0.981622	-0.119329	0.711842	-0.484115	0.110753	-0.740579	0.00587036	-0.499801	0.0980099	-0.47728	0.116633	0.5262	0.0788531	0.172244	0.592445	0.907952	4.45e-05	0.714768	0.0089914	-0.000380052	0.999065	-0.258125	0.417925	0.28198	0.374566	0.211227	0.509891
CSS0033353	antiquewhite1	0.191659	0.550691	0.0326255	0.919824	0.196774	0.539896	0.469522	0.123552	0.257722	0.418678	0.305444	0.334317	-0.45488	0.137332	0.32633	0.300563	-0.332124	0.291553	0.0123593	0.969591	0.010988	0.972964	-0.0495094	0.878558	-0.502499	0.095922	-0.566999	0.0545465	-0.296334	0.349655	-0.338118	0.282393	0.527283	0.0781267	0.150907	0.639676	0.771591	0.00328793	0.51614	0.085822	-0.179687	0.576293	-0.463859	0.128769	0.134195	0.677557	0.14804	0.646121
CSS0033912	antiquewhite1	-0.161391	0.616301	-0.381068	0.221651	-0.00760869	0.981277	-0.44065	0.151641	0.0453904	0.888603	-0.523186	0.0808988	0.502212	0.0961426	-0.217588	0.496924	0.361394	0.248406	-0.127545	0.692829	-0.0446509	0.890409	0.215462	0.501242	0.699846	0.011283	0.68967	0.0130769	0.298225	0.346442	0.372819	0.232648	-0.366516	0.241267	-0.380879	0.2219	-0.830827	0.000815383	-0.553087	0.0621455	0.297654	0.347411	0.650553	0.0219786	0.17344	0.589838	0.249641	0.433919
CSS0034717	antiquewhite1	0.072217	0.823509	0.159123	0.621331	0.412743	0.182383	0.793498	0.00206654	0.40894	0.18685	0.38895	0.211441	-0.781634	0.00267434	0.37309	0.232282	-0.455396	0.136831	-0.14122	0.661543	0.236859	0.458565	0.155869	0.628574	-0.291716	0.35757	-0.72621	0.00748462	-0.314764	0.319011	-0.356873	0.25481	0.446258	0.145893	0.140921	0.662221	0.756882	0.00437276	0.783768	0.00255607	0.0907952	0.778997	-0.183904	0.567221	0.474179	0.119368	0.32248	0.306637
CSS0035270	antiquewhite1	0.0460362	0.887027	0.353394	0.259803	0.0290969	0.928475	0.257208	0.41964	-0.0754752	0.815664	0.333623	0.289247	-0.296306	0.349703	0.067386	0.835167	-0.356863	0.254824	-0.0502683	0.876709	-0.145455	0.651951	-0.261936	0.410838	-0.603025	0.037928	-0.508592	0.0913167	-0.363753	0.245102	-0.424972	0.16847	0.153282	0.634354	0.187076	0.560435	0.723438	0.00783088	0.346039	0.270544	-0.161063	0.617028	-0.320091	0.310439	-0.243703	0.445288	-0.267941	0.399792
CSS0035623	antiquewhite1	-0.0311144	0.923528	0.268846	0.39814	0.253225	0.427127	0.612847	0.0341097	0.238386	0.455586	0.460699	0.131742	-0.73842	0.00609446	0.191248	0.55156	-0.537073	0.0717664	-0.223334	0.485339	0.148836	0.644329	0.00498734	0.987727	-0.30429	0.336239	-0.613528	0.0338556	-0.344387	0.272992	-0.285012	0.369229	0.406648	0.189575	0.213054	0.506152	0.772151	0.00325109	0.72744	0.00733476	-0.0181115	0.955448	-0.196489	0.540495	0.378782	0.224667	0.176337	0.583541
CSS0035644	antiquewhite1	-0.134207	0.677528	-0.403756	0.193048	0.00796004	0.980412	-0.516224	0.0857622	-0.0203466	0.949956	-0.622919	0.0304886	0.715403	0.00890227	0.146018	0.65068	0.695886	0.0119578	0.382688	0.219529	-0.220658	0.490719	0.189118	0.556085	0.184965	0.564947	0.503328	0.0952861	0.360503	0.249661	0.0958173	0.767062	-0.380186	0.222813	-0.401871	0.195332	-0.813668	0.00128181	-0.730995	0.00691423	-0.170769	0.595666	0.290527	0.359624	-0.361469	0.2483	-0.00668977	0.983538
CSS0036703	antiquewhite1	0.235778	0.460677	0.514966	0.0866613	-0.0659496	0.83864	0.508566	0.0913365	-0.00303208	0.992538	0.647783	0.0227427	-0.719104	0.00839599	0.04989	0.87763	-0.578582	0.0487359	-0.127837	0.692157	0.127535	0.692853	-0.21126	0.509823	-0.438813	0.153555	-0.539639	0.0701604	-0.302913	0.338541	-0.15707	0.625898	0.593396	0.0419574	0.498411	0.0990971	0.925782	1.56e-05	0.722434	0.00795912	-0.212936	0.506392	-0.544908	0.06694	0.193264	0.547293	-0.0341391	0.916116
CSS0037020	antiquewhite1	-0.186569	0.561517	0.19776	0.537826	0.0341826	0.91601	0.208608	0.515274	0.00752926	0.981472	0.358927	0.251889	-0.367023	0.240566	0.0450639	0.8894	-0.470822	0.122375	-0.158049	0.623717	-0.208241	0.516029	-0.279359	0.379211	-0.623802	0.0301849	-0.468667	0.124331	-0.405532	0.190911	-0.337819	0.282846	0.257562	0.418977	0.189152	0.556012	0.770769	0.00334249	0.422199	0.171564	-0.452393	0.139768	-0.386558	0.214509	-0.119213	0.712113	-0.205642	0.521398
CSS0038632	antiquewhite1	-0.0500188	0.877317	0.290811	0.359133	0.298695	0.345644	0.651082	0.021835	0.320484	0.309812	0.425317	0.168088	-0.705888	0.0103083	-0.00527399	0.987022	-0.742666	0.00565974	-0.459835	0.132562	0.092381	0.775223	-0.136729	0.671766	-0.406452	0.189809	-0.720908	0.00815715	-0.540698	0.0695048	-0.333358	0.289654	0.257195	0.419664	0.15479	0.630981	0.890109	0.000104668	0.773113	0.00318866	0.108307	0.737589	-0.273357	0.389961	0.350778	0.263595	0.0738983	0.819459
CSS0039034	antiquewhite1	-0.192807	0.54826	-0.615185	0.0332433	0.21438	0.503446	-0.45641	0.135847	0.22586	0.480284	-0.807347	0.00149741	0.726613	0.00743528	0.0533587	0.869185	0.546385	0.0660556	0.0180344	0.955638	-0.288131	0.363781	0.280005	0.378063	0.408765	0.187057	0.581902	0.0471543	0.226927	0.478156	0.06372	0.844035	-0.445112	0.147056	-0.655798	0.0205838	-0.793134	0.00208343	-0.719396	0.00835699	0.140471	0.663245	0.670576	0.0170006	-0.0665341	0.837226	0.257414	0.419254
CSS0041064	antiquewhite1	0.201658	0.529674	0.137178	0.670742	0.245819	0.44122	0.597544	0.0401864	0.297418	0.34781	0.340844	0.278283	-0.595483	0.0410598	0.320782	0.309337	-0.480605	0.113747	-0.0768679	0.812315	-0.0368165	0.90956	-0.111007	0.731257	-0.515128	0.0865456	-0.666283	0.0179903	-0.442104	0.150137	-0.450346	0.141792	0.638527	0.0254355	0.154102	0.632519	0.898341	7.19e-05	0.628573	0.0285817	-0.0851618	0.792435	-0.356652	0.255125	0.240832	0.450833	0.261453	0.411732
CSS0041347	antiquewhite1	0.0164333	0.959573	0.0988085	0.759976	0.325961	0.301142	0.614239	0.033592	0.385726	0.215582	0.301497	0.340917	-0.624324	0.0300064	0.176606	0.582958	-0.633318	0.0270488	-0.301809	0.340393	-0.0452359	0.888981	-0.135784	0.673923	-0.489412	0.106334	-0.709238	0.00979568	-0.552312	0.0625892	-0.433883	0.158768	0.45783	0.134479	0.0736991	0.819938	0.886358	0.000122987	0.684553	0.0140548	-0.0407829	0.899858	-0.2908	0.359151	0.318546	0.312911	0.222436	0.487141
CSS0041507	antiquewhite1	0.0366093	0.910068	0.259868	0.414676	0.0691854	0.830821	0.402462	0.194615	0.129223	0.688965	0.401017	0.196374	-0.522493	0.0813747	0.130306	0.686476	-0.492092	0.104143	-0.0565611	0.861399	-0.0331395	0.918565	-0.247008	0.438943	-0.648703	0.0224868	-0.641546	0.024533	-0.397477	0.200723	-0.294413	0.352936	0.404174	0.192544	0.272671	0.391199	0.788858	0.00229007	0.575681	0.0501484	-0.407103	0.189032	-0.636268	0.0261265	0.00673619	0.983424	-0.108086	0.738106
CSS0041845	antiquewhite1	0.0575762	0.858933	0.526101	0.0789198	-0.0826462	0.798454	0.324589	0.303302	-0.138299	0.668186	0.494701	0.102039	-0.498907	0.0987081	0.147052	0.648347	-0.446979	0.145165	0.132012	0.682557	-0.160843	0.617514	-0.433755	0.158904	-0.713008	0.00924175	-0.62055	0.0313142	-0.447383	0.144756	-0.442806	0.149415	0.544286	0.0673147	0.374752	0.230043	0.79629	0.00194031	0.474458	0.11912	-0.346486	0.269885	-0.534739	0.0732494	-0.182722	0.569759	-0.129082	0.68929
CSS0042136	antiquewhite1	-0.0331468	0.918547	0.280139	0.377826	-0.123328	0.702569	0.185572	0.563649	-0.0584432	0.856828	0.468678	0.124321	-0.378681	0.224801	0.00927419	0.977179	-0.399876	0.197769	-0.0800723	0.804622	-0.0761135	0.814129	-0.232062	0.467979	-0.573893	0.0510328	-0.340381	0.278979	-0.211328	0.509685	-0.100031	0.757084	0.342405	0.275945	0.379949	0.223125	0.754672	0.00455661	0.446306	0.145845	-0.61483	0.0333736	-0.613397	0.0339045	-0.11336	0.725754	-0.285372	0.368597
CSS0043262	antiquewhite1	0.116312	0.718863	0.365065	0.243276	-0.0876847	0.78641	0.342165	0.276303	-0.102172	0.752027	0.54328	0.0679237	-0.504798	0.0941666	0.137365	0.670315	-0.494001	0.1026	0.0283934	0.930201	-0.146997	0.648471	-0.376875	0.227202	-0.693557	0.0123685	-0.581137	0.0475154	-0.423218	0.170423	-0.398066	0.199996	0.59323	0.0420298	0.394131	0.204888	0.944476	3.78e-06	0.529768	0.076477	-0.371717	0.234141	-0.555831	0.060592	-0.119639	0.711122	-0.130679	0.685618
CSS0043844	antiquewhite1	0.144045	0.65514	0.323015	0.305789	0.184504	0.565934	0.652197	0.0215344	0.188316	0.557792	0.528537	0.0772914	-0.764991	0.00374578	0.299632	0.34406	-0.565377	0.0553974	-0.0278208	0.931605	0.0642302	0.8428	-0.175446	0.585474	-0.574963	0.0505025	-0.800412	0.00176485	-0.465187	0.127534	-0.444283	0.147901	0.655386	0.020691	0.302932	0.33851	0.952658	1.73e-06	0.762072	0.003963	-0.121115	0.707697	-0.48254	0.11209	0.227856	0.476309	0.162794	0.613198
CSS0044216	antiquewhite1	0.291011	0.358787	0.430381	0.162537	0.13193	0.682747	0.640255	0.0249161	0.106421	0.742018	0.548118	0.0650291	-0.673	0.0164599	0.187911	0.558655	-0.373628	0.231556	-0.112864	0.726912	0.305275	0.334598	0.122209	0.705159	-0.321079	0.308864	-0.55744	0.0596937	-0.112293	0.728247	-0.177274	0.581511	0.270705	0.394759	0.375391	0.229186	0.817235	0.0011712	0.707062	0.0101264	-0.0183946	0.954753	-0.35058	0.263883	0.197353	0.53868	-0.0941699	0.770972
CSS0044349	antiquewhite1	0.175831	0.584638	0.284846	0.36952	0.12966	0.687961	0.559035	0.0588119	0.133632	0.678845	0.470264	0.122879	-0.629393	0.0283124	0.377477	0.2264	-0.417814	0.176529	0.128165	0.6914	-0.0192257	0.95271	-0.17432	0.587923	-0.719928	0.00828629	-0.762458	0.00393378	-0.38596	0.215281	-0.465609	0.127143	0.622402	0.0306676	0.311531	0.324276	0.927891	1.36e-05	0.649813	0.022181	-0.365452	0.242739	-0.603681	0.0376641	0.0162179	0.960103	0.022584	0.94446
CSS0044801	antiquewhite1	-0.0917903	0.776628	0.166654	0.604688	0.305289	0.334575	0.703434	0.0106963	0.377058	0.226958	0.504326	0.094525	-0.820969	0.00106341	0.0273968	0.932646	-0.758914	0.00420868	-0.440919	0.151363	0.252597	0.428313	-0.0583881	0.856962	-0.319749	0.310985	-0.753613	0.00464682	-0.471976	0.121335	-0.199103	0.535011	0.32485	0.30289	0.215785	0.500584	0.838984	0.000646159	0.883083	0.000140957	0.062458	0.847091	-0.391626	0.208041	0.511642	0.0890684	0.141577	0.660733
CSS0044818	antiquewhite1	0.319907	0.310733	0.39012	0.209951	0.118847	0.712964	0.545814	0.0663965	0.0673504	0.835253	0.442936	0.14928	-0.576335	0.0498276	0.478247	0.115789	-0.245349	0.442121	0.302422	0.339364	0.0321909	0.92089	-0.0975653	0.762919	-0.74247	0.00567932	-0.765945	0.00367678	-0.268735	0.398342	-0.497004	0.100206	0.552525	0.0624672	0.32008	0.310457	0.857754	0.000359426	0.574752	0.0506069	-0.342221	0.27622	-0.6168	0.0326538	-0.11441	0.723301	-0.0551816	0.864751
CSS0044999	antiquewhite1	-0.0246071	0.939492	0.42792	0.165221	-0.046321	0.886332	0.308995	0.32844	-0.0523584	0.871619	0.494847	0.101922	-0.479854	0.114395	-0.125162	0.698329	-0.668911	0.0173796	-0.260656	0.413211	-0.139102	0.666359	-0.449952	0.142184	-0.623149	0.0304092	-0.575709	0.0501346	-0.539288	0.0703788	-0.335292	0.286691	0.325063	0.302554	0.312211	0.323166	0.897498	7.49e-05	0.539254	0.0703998	-0.196957	0.539511	-0.483501	0.111273	-0.0701458	0.828503	-0.222013	0.487991
CSS0046272	antiquewhite1	0.23264	0.46684	0.452186	0.139971	-0.0303032	0.925517	0.58313	0.0465785	-0.0157048	0.961364	0.681469	0.0146696	-0.79029	0.00221922	0.0630513	0.845654	-0.612446	0.0342602	-0.095344	0.768185	0.224701	0.4826	-0.230274	0.471512	-0.363969	0.244801	-0.666438	0.0179537	-0.36244	0.246938	-0.209944	0.512524	0.590127	0.0433921	0.486879	0.108432	0.854729	0.00039718	0.771061	0.00332301	0.0226	0.944421	-0.495875	0.101102	0.268485	0.398799	0.0372084	0.908601
CSS0048500	antiquewhite1	-0.0258502	0.936441	0.259818	0.414769	-0.0491933	0.879328	0.300711	0.34224	-0.0737965	0.819704	0.530916	0.0757236	-0.47616	0.117616	0.0575877	0.858905	-0.561168	0.0576477	-0.0727167	0.822304	-0.139752	0.66488	-0.403808	0.192986	-0.711509	0.00945911	-0.625513	0.0296028	-0.481198	0.113238	-0.389078	0.211278	0.449499	0.142636	0.336328	0.285111	0.925766	1.57e-05	0.535182	0.0729665	-0.350543	0.263937	-0.584315	0.0460275	-0.129432	0.688484	-0.205131	0.522456
CSS0049784	antiquewhite1	-0.104891	0.745618	0.322003	0.307394	0.0795226	0.805941	0.366745	0.240949	0.0879587	0.785757	0.468898	0.12412	-0.52977	0.0764761	0.0135385	0.966691	-0.647853	0.022723	-0.219888	0.492272	-0.114886	0.72219	-0.36498	0.243394	-0.686735	0.0136316	-0.66194	0.0190336	-0.5416	0.0689497	-0.37317	0.232174	0.371507	0.234427	0.247524	0.437955	0.922751	1.9e-05	0.595857	0.0409	-0.281978	0.374569	-0.55501	0.0610539	-0.00792979	0.980487	-0.132488	0.681467
CSS0050034	antiquewhite1	0.161151	0.616832	0.00947457	0.976686	0.0108122	0.973396	0.268206	0.399308	-0.00916381	0.977451	0.307438	0.331009	-0.279149	0.379583	0.366296	0.24157	-0.229349	0.473344	0.225977	0.48005	-0.244203	0.444325	-0.250815	0.431689	-0.688974	0.0132069	-0.509632	0.0905463	-0.336913	0.284221	-0.49684	0.100336	0.617308	0.0324701	0.200007	0.533121	0.785181	0.00248	0.322346	0.306849	-0.397172	0.201101	-0.456866	0.135408	-0.197021	0.539377	0.00287537	0.992924
CSS0000182	antiquewhite2	-0.252787	0.427954	-0.500358	0.097576	0.8026	0.00167685	0.638669	0.0253927	0.808783	0.00144615	-0.227292	0.47743	-0.386844	0.21414	0.366746	0.240948	-0.463018	0.129556	-0.40518	0.191333	-0.139575	0.665281	0.121996	0.705654	-0.241012	0.450485	-0.70951	0.00975491	-0.647542	0.0228101	-0.647148	0.0229205	0.183866	0.567302	-0.52443	0.0800504	0.486859	0.108449	0.460516	0.131916	0.386211	0.214956	0.271648	0.393049	0.537245	0.0716582	0.646195	0.0231894
CSS0000187	antiquewhite2	0.27638	0.384526	-0.142105	0.659534	0.473424	0.12004	0.679969	0.0149758	0.542139	0.0686196	0.0659017	0.838756	-0.538516	0.0708601	0.606032	0.0367283	-0.206338	0.519958	0.0578055	0.858376	0.0265892	0.934627	0.213773	0.504684	-0.254297	0.425105	-0.562319	0.0570259	-0.275874	0.385433	-0.459742	0.132651	0.689538	0.0131016	-0.0828973	0.797853	0.616245	0.0328556	0.522334	0.081484	0.0621971	0.847723	-0.0453029	0.888817	0.470758	0.122433	0.639646	0.0250982
CSS0000286	antiquewhite2	-0.163105	0.612509	-0.460283	0.132137	0.681586	0.0146459	0.634974	0.0265283	0.777912	0.00289051	-0.116603	0.718186	-0.486511	0.108739	0.32903	0.296346	-0.405775	0.190619	-0.388115	0.212509	0.0705949	0.82742	0.270182	0.395709	-0.0726973	0.822351	-0.564985	0.0556039	-0.405045	0.191495	-0.337273	0.283674	0.212668	0.50694	-0.348586	0.266797	0.404543	0.1921	0.542436	0.0684377	0.204496	0.523773	0.136957	0.671246	0.672554	0.0165586	0.599417	0.039404
CSS0000369	antiquewhite2	0.0817156	0.800683	-0.0608295	0.851038	0.304854	0.3353	0.207085	0.518414	0.349559	0.265373	-0.182635	0.569945	-0.0812365	0.801831	0.376509	0.22769	-0.0429515	0.894559	0.197599	0.538164	-0.19872	0.535814	-0.0862628	0.789805	-0.456179	0.136071	-0.43014	0.162799	-0.307755	0.330486	-0.424827	0.168631	0.306732	0.332178	-0.21269	0.506896	0.237568	0.457181	0.0913755	0.777615	-0.123286	0.702666	-0.264729	0.405681	-0.0358634	0.911894	0.27118	0.393898
CSS0000462	antiquewhite2	-0.245008	0.442776	0.244624	0.443515	-0.482791	0.111877	-0.56658	0.0547655	-0.542357	0.0684864	0.110712	0.731948	0.350291	0.264304	-0.42597	0.167366	0.24296	0.44672	0.0446981	0.890293	0.0487011	0.880528	-0.0834709	0.79648	0.276729	0.383902	0.59954	0.0393532	0.402156	0.194987	0.502275	0.0960939	-0.404113	0.192618	0.231782	0.468532	-0.464532	0.128142	-0.381611	0.220939	-0.213851	0.504524	0.0287221	0.929394	-0.337779	0.282907	-0.498992	0.0986414
CSS0000473	antiquewhite2	-0.134494	0.676873	-0.295171	0.351639	0.666351	0.0179742	0.629327	0.028334	0.657916	0.020039	-0.0418329	0.897292	-0.441207	0.151064	0.454613	0.137592	-0.431396	0.161439	-0.183417	0.568265	-0.131637	0.683418	0.029391	0.927754	-0.575236	0.0503677	-0.861083	0.000321163	-0.609411	0.0354128	-0.691125	0.0128083	0.263701	0.407574	-0.313719	0.320708	0.696122	0.0119169	0.531245	0.0755082	0.0488757	0.880102	-0.146546	0.649489	0.261971	0.410771	0.367806	0.239487
CSS0000653	antiquewhite2	-0.241416	0.449702	-0.337799	0.282877	0.67826	0.0153301	0.623004	0.0304592	0.722401	0.00796335	-0.134075	0.677831	-0.521344	0.0821669	0.348134	0.26746	-0.490822	0.105177	-0.325293	0.302194	-0.0983625	0.761032	0.0574915	0.859139	-0.1214	0.707035	-0.63662	0.026018	-0.615971	0.0329553	-0.533996	0.0737259	0.414221	0.180664	-0.391096	0.208713	0.400992	0.196404	0.50276	0.0957212	0.330987	0.293309	0.269659	0.39666	0.671062	0.0168913	0.786807	0.00239458
CSS0000676	antiquewhite2	-0.209367	0.513711	-0.653463	0.0211966	0.787565	0.00235552	0.367038	0.240545	0.77474	0.00308505	-0.563719	0.0562761	0.00818516	0.979859	0.633306	0.0270526	-0.0806987	0.80312	0.0170852	0.957971	-0.473957	0.119565	0.0529581	0.87016	-0.49514	0.101688	-0.60499	0.0371411	-0.600713	0.0388691	-0.854054	0.000406013	0.252158	0.429143	-0.721936	0.00802338	0.273374	0.38993	0.0526168	0.87099	0.0697085	0.829558	0.221219	0.489588	0.133419	0.679332	0.655434	0.0206784
CSS0000685	antiquewhite2	-0.350953	0.263339	-0.443744	0.148453	0.631779	0.0275392	0.347952	0.267726	0.598738	0.0396863	-0.32081	0.309292	-0.127109	0.693834	0.507393	0.0922108	-0.286155	0.367226	-0.045744	0.88774	-0.549073	0.0644675	-0.164028	0.610472	-0.591513	0.0427796	-0.624402	0.0299799	-0.721993	0.00801607	-0.862138	0.000309729	0.422787	0.170906	-0.527463	0.0780066	0.471102	0.122122	0.164142	0.610221	-0.043748	0.892613	0.148203	0.645753	0.107307	0.739936	0.588448	0.044142
CSS0001175	antiquewhite2	0.261377	0.411872	0.192401	0.549119	0.149363	0.643144	0.46456	0.128116	0.188636	0.55711	0.235686	0.460859	-0.411813	0.183469	0.349169	0.265943	-0.314244	0.319855	0.0659221	0.838706	-0.188272	0.557885	-0.152847	0.635326	-0.546147	0.0661976	-0.505216	0.0938493	-0.370846	0.235326	-0.477108	0.116783	0.656209	0.0204772	0.14415	0.654902	0.798313	0.00185262	0.429031	0.164006	-0.200835	0.531392	-0.286264	0.367036	0.0547237	0.865865	0.220527	0.490983
CSS0001393	antiquewhite2	0.5874	0.0446151	0.371307	0.234699	-0.549098	0.0644531	-0.245781	0.441293	-0.549747	0.0640739	0.216844	0.498433	0.197983	0.537358	-0.11403	0.724187	0.607344	0.0362135	0.37484	0.229925	0.485771	0.109359	0.379612	0.223569	0.536223	0.0723043	0.667857	0.0176226	0.896725	7.76e-05	0.696542	0.0118441	-0.205982	0.520694	0.487408	0.107991	-0.446143	0.146009	-0.25894	0.416404	-0.0520422	0.872389	-0.034297	0.91573	-0.187334	0.559885	-0.420764	0.17318
CSS0001396	antiquewhite2	-0.000103283	0.999746	-0.317916	0.313924	0.686288	0.0137175	0.627787	0.0288415	0.684718	0.0140226	-0.131525	0.683675	-0.357702	0.253629	0.618244	0.0321334	-0.225209	0.481585	0.0107005	0.973671	-0.121205	0.707488	0.142908	0.657715	-0.603797	0.0376174	-0.822212	0.00102931	-0.473323	0.12013	-0.700566	0.0111634	0.287625	0.364661	-0.336817	0.284368	0.615565	0.0331036	0.443144	0.149067	-0.0394177	0.903196	-0.186903	0.560803	0.180314	0.574941	0.384046	0.217759
CSS0001414	antiquewhite2	-0.175186	0.586039	-0.109327	0.735195	0.626456	0.0292852	0.644777	0.0235934	0.620238	0.031424	-0.0619998	0.848202	-0.514202	0.0872108	0.358879	0.251957	-0.551037	0.0633238	-0.211636	0.509053	-0.212315	0.507663	-0.1577	0.624494	-0.434164	0.158467	-0.831539	0.000799365	-0.772098	0.0032546	-0.735593	0.00639743	0.456793	0.135477	-0.31908	0.312056	0.581362	0.0474092	0.512259	0.0886189	0.285063	0.36914	0.0583094	0.857153	0.411504	0.18383	0.62611	0.0294013
CSS0001529	antiquewhite2	-0.412862	0.182243	-0.229441	0.473161	0.444091	0.148097	0.350579	0.263885	0.431091	0.161769	0.0293811	0.927778	-0.318518	0.312958	0.241993	0.448587	-0.583121	0.0465827	-0.231371	0.469343	-0.427034	0.166193	-0.343949	0.273642	-0.737674	0.00617324	-0.74867	0.00508554	-0.794434	0.00202355	-0.717482	0.00861519	0.368313	0.23879	-0.244261	0.444213	0.751089	0.00486707	0.403909	0.192863	-0.187228	0.56011	-0.215338	0.501493	0.0572433	0.859741	0.248959	0.435217
CSS0001533	antiquewhite2	-0.0259503	0.936195	-0.311606	0.324154	0.702926	0.0107779	0.656304	0.0204526	0.773625	0.00315573	-0.12486	0.699026	-0.437603	0.154824	0.24763	0.437753	-0.235169	0.46187	-0.388702	0.211759	0.3968	0.201562	0.512536	0.0884171	0.0689854	0.831304	-0.531035	0.0756456	-0.129931	0.687337	-0.110615	0.732175	-0.233434	0.465278	-0.318187	0.313488	0.196665	0.540125	0.527878	0.0777298	0.356007	0.256048	0.0444431	0.890916	0.615457	0.0331434	0.323758	0.304614
CSS0001538	antiquewhite2	-0.251002	0.431332	-0.522736	0.0812076	0.622882	0.0305012	0.337293	0.283645	0.689328	0.0131407	-0.362493	0.246863	-0.118722	0.713254	0.367522	0.239878	-0.300791	0.342104	-0.180387	0.574783	-0.367229	0.240282	-0.0648874	0.841209	-0.41044	0.18508	-0.546936	0.0657281	-0.617066	0.0325575	-0.618918	0.0318923	0.279629	0.378731	-0.531253	0.0755031	0.345041	0.272021	0.189356	0.555577	0.0397833	0.902302	0.0618513	0.848562	0.253781	0.426078	0.561523	0.0574557
CSS0001564	antiquewhite2	-0.15193	0.637381	-0.118705	0.713294	0.388777	0.211662	0.375832	0.228595	0.306615	0.332373	0.0721627	0.823639	-0.292855	0.35561	0.414365	0.180497	-0.314947	0.318715	0.04151	0.898081	-0.274812	0.387341	-0.157319	0.625342	-0.800416	0.0017647	-0.775597	0.00303157	-0.536308	0.0722502	-0.702848	0.0107905	0.242128	0.448325	-0.136901	0.671374	0.717304	0.00863945	0.370882	0.235276	-0.295737	0.350673	-0.336578	0.284732	-0.152043	0.637128	0.0162458	0.960034
CSS0001619	antiquewhite2	-0.0165067	0.959393	-0.0246253	0.939448	0.529612	0.0765801	0.558497	0.0591083	0.463817	0.128809	0.00129692	0.996808	-0.328199	0.297641	0.506907	0.0925752	-0.199638	0.533893	0.0407514	0.899935	-0.124974	0.698762	0.0761192	0.814115	-0.647728	0.022758	-0.735411	0.00641726	-0.395451	0.203239	-0.651201	0.0218028	0.184171	0.56665	-0.178479	0.578903	0.640839	0.0247422	0.40532	0.191165	-0.108734	0.736586	-0.207041	0.518506	-0.0101298	0.975075	0.144237	0.654705
CSS0001755	antiquewhite2	0.333578	0.289315	0.0918234	0.776549	0.391405	0.208321	0.790515	0.00220821	0.469912	0.123198	0.299027	0.345083	-0.726345	0.00746813	0.522951	0.0810602	-0.301488	0.340932	0.0282023	0.93067	0.234865	0.462467	0.232452	0.46721	-0.300264	0.342993	-0.666285	0.0179897	-0.204395	0.523983	-0.324448	0.303524	0.626006	0.0294363	0.140486	0.663209	0.735182	0.00644234	0.723043	0.00788122	-0.0141333	0.965228	-0.291044	0.358731	0.476795	0.117058	0.429265	0.16375
CSS0001839	antiquewhite2	0.344147	0.273348	0.351422	0.262658	-0.708683	0.00987928	-0.460232	0.132185	-0.670123	0.0171032	0.275612	0.385903	0.259086	0.416133	-0.457344	0.134946	0.364718	0.243758	0.106181	0.742584	0.355856	0.256264	0.110436	0.732595	0.640393	0.0248751	0.833599	0.000754436	0.73376	0.00659987	0.819064	0.0011174	-0.194651	0.544365	0.507578	0.0920726	-0.463035	0.129541	-0.314745	0.319042	0.00561544	0.986181	0.0306507	0.924665	-0.131692	0.683291	-0.427994	0.165139
CSS0001900	antiquewhite2	0.14008	0.664134	-0.0644231	0.842333	0.428631	0.164442	0.673076	0.0164432	0.556617	0.0601521	0.196404	0.540673	-0.612834	0.0341145	0.281165	0.376007	-0.34157	0.277194	-0.218828	0.494412	0.342757	0.275418	0.296491	0.349387	-0.110419	0.732636	-0.540968	0.0693382	-0.150755	0.640017	-0.0899962	0.780899	0.270475	0.395176	0.0312177	0.923275	0.508301	0.0915335	0.665226	0.0182403	0.0752206	0.816276	-0.26349	0.407964	0.56424	0.0559991	0.325705	0.301545
CSS0001915	antiquewhite2	-0.148787	0.644439	-0.234154	0.463863	0.563323	0.0564875	0.519406	0.0835158	0.564768	0.0557192	-0.0213041	0.947604	-0.382742	0.219458	0.516801	0.0853516	-0.354973	0.25753	-0.0164914	0.95943	-0.236676	0.458922	-0.0579979	0.857909	-0.717089	0.00866891	-0.816929	0.0011804	-0.581222	0.0474754	-0.703684	0.0106564	0.392233	0.207275	-0.247085	0.438795	0.707695	0.0100293	0.455855	0.136384	-0.206585	0.519447	-0.291617	0.357741	0.108809	0.736409	0.317746	0.314196
CSS0001931	antiquewhite2	0.273634	0.38946	0.304568	0.335776	-0.473346	0.120109	-0.417143	0.177297	-0.470914	0.122292	-0.0307117	0.924515	0.288579	0.363002	-0.380326	0.222628	0.286496	0.36663	0.132168	0.6822	0.163104	0.612512	-0.0593677	0.854584	0.485186	0.10985	0.538089	0.0711278	0.385381	0.216028	0.476709	0.117134	-0.244837	0.443104	0.190663	0.552802	-0.59221	0.0424741	-0.385391	0.216015	0.199735	0.53369	0.131747	0.683166	-0.148655	0.644736	-0.234482	0.463218
CSS0001961	antiquewhite2	-0.217053	0.498009	-0.124348	0.70021	0.64966	0.0222231	0.767256	0.00358348	0.710239	0.0096463	0.116662	0.71805	-0.739066	0.0060267	0.235943	0.460355	-0.565701	0.0552267	-0.440006	0.15231	0.253382	0.426829	0.227876	0.476268	-0.0790833	0.806995	-0.71396	0.00910575	-0.433164	0.159536	-0.276296	0.384677	0.182551	0.570126	-0.169515	0.59841	0.481994	0.112556	0.757045	0.00435943	0.268353	0.39904	0.0186282	0.954178	0.747093	0.00523191	0.50668	0.0927453
CSS0002003	antiquewhite2	-0.135345	0.674926	-0.243966	0.444781	0.632726	0.0272366	0.706243	0.0102531	0.682736	0.0144148	0.00296203	0.992711	-0.607191	0.0362732	0.321906	0.307549	-0.577085	0.0494613	-0.357683	0.253656	-0.051343	0.874091	0.0228486	0.94381	-0.184199	0.566589	-0.704784	0.0104816	-0.638719	0.0253774	-0.540659	0.0695286	0.482583	0.112054	-0.276554	0.384216	0.583223	0.0465351	0.611608	0.0345755	0.356432	0.255439	0.162506	0.613834	0.66629	0.0179886	0.72515	0.00761568
CSS0002011	antiquewhite2	0.197886	0.537561	0.24689	0.439167	-0.62871	0.0285366	-0.510088	0.0902094	-0.574642	0.050661	0.165534	0.607153	0.320616	0.309601	-0.516855	0.0853136	0.387904	0.212779	0.0325723	0.919955	0.410159	0.185411	0.175181	0.58605	0.704936	0.0104576	0.850211	0.000459224	0.760614	0.00407503	0.904035	5.45e-05	-0.41338	0.181641	0.398055	0.20001	-0.640248	0.0249184	-0.356536	0.255291	0.0106324	0.973838	0.0360275	0.911492	-0.0989804	0.759569	-0.464718	0.127969
CSS0002094	antiquewhite2	-0.0486758	0.880589	0.0455154	0.888298	0.233075	0.465983	0.391936	0.207649	0.211896	0.508521	0.278051	0.38154	-0.444903	0.147269	0.393869	0.205218	-0.369227	0.237537	0.0871513	0.787683	-0.182062	0.571177	-0.18331	0.568496	-0.805719	0.00155718	-0.740664	0.00586174	-0.45263	0.139533	-0.552633	0.0624053	0.449923	0.142213	0.0906691	0.779297	0.838825	0.000649183	0.496681	0.100462	-0.473166	0.120269	-0.541595	0.0689526	-0.0944524	0.770301	-0.0127055	0.968739
CSS0002113	antiquewhite2	-0.110865	0.731591	-0.346614	0.269696	0.593453	0.0419328	0.449535	0.142599	0.579849	0.0481282	-0.198931	0.535372	-0.230413	0.471236	0.640295	0.0249042	-0.201204	0.530622	0.160236	0.61886	-0.360685	0.249404	-0.0886194	0.784181	-0.72956	0.00708169	-0.786263	0.00242288	-0.599261	0.0394687	-0.821705	0.00104311	0.465537	0.127209	-0.3744	0.230516	0.552139	0.0626885	0.278395	0.380926	-0.165845	0.606468	-0.202163	0.528623	0.0284246	0.930124	0.45205	0.140105
CSS0002153	antiquewhite2	0.16093	0.617322	-0.172319	0.592281	0.422919	0.170758	0.396681	0.20171	0.554556	0.0613103	-0.148772	0.644474	-0.195045	0.543535	0.240204	0.452051	0.0133541	0.967144	-0.182642	0.569931	0.250953	0.431426	0.472821	0.120578	0.0886759	0.784046	-0.139001	0.666588	0.110467	0.732523	0.0536473	0.868483	-0.0577826	0.858432	-0.181686	0.571985	0.119468	0.711521	0.264968	0.405241	0.0703473	0.828017	-0.00305285	0.992487	0.400563	0.196929	0.25718	0.419692
CSS0002176	antiquewhite2	-0.137023	0.671095	-0.340787	0.278369	0.776936	0.00294933	0.73233	0.006761	0.818699	0.00112798	-0.143252	0.656936	-0.512724	0.0882803	0.395786	0.202822	-0.495735	0.101213	-0.344679	0.272558	-0.052484	0.871313	0.113607	0.725176	-0.288015	0.363982	-0.795003	0.00199775	-0.63548	0.0263705	-0.614292	0.0335724	0.28418	0.370689	-0.41803	0.176283	0.545799	0.0664057	0.567958	0.0540483	0.343169	0.274803	0.110765	0.731825	0.575726	0.050126	0.650493	0.0219951
CSS0002187	antiquewhite2	0.0223351	0.945071	-0.447769	0.144369	0.730041	0.00702523	0.597014	0.0404096	0.720611	0.00819621	-0.286793	0.366113	-0.289924	0.360668	0.777034	0.00294341	-0.107858	0.738642	0.151332	0.638721	-0.260197	0.414064	0.146201	0.650267	-0.53203	0.0749966	-0.752438	0.00474844	-0.498673	0.0988918	-0.819845	0.00109502	0.489099	0.106591	-0.458987	0.133371	0.493462	0.103035	0.314303	0.319759	0.00490484	0.98793	0.0307145	0.924509	0.232427	0.46726	0.65656	0.0203865
CSS0002200	antiquewhite2	-0.213915	0.504394	-0.241306	0.449915	0.793768	0.00205409	0.713065	0.00923362	0.814112	0.00126762	-0.115691	0.720312	-0.520853	0.0825075	0.344887	0.27225	-0.435827	0.156698	-0.351848	0.262039	0.111519	0.730059	0.225489	0.481025	-0.282319	0.373967	-0.809848	0.00140902	-0.502022	0.0962889	-0.479626	0.114593	0.00215473	0.994697	-0.388517	0.211995	0.437343	0.155097	0.591434	0.0428144	0.270797	0.394591	-0.00973554	0.976044	0.517046	0.0851776	0.43595	0.156569
CSS0002233	antiquewhite2	0.125602	0.697312	-0.00532096	0.986906	0.444088	0.148101	0.6109	0.0348438	0.419502	0.174608	0.124149	0.70067	-0.465663	0.127092	0.47401	0.119518	-0.376133	0.228193	0.0359113	0.911776	-0.134264	0.677399	-0.108101	0.738072	-0.636461	0.026067	-0.828077	0.00087952	-0.556872	0.0600094	-0.698311	0.0115411	0.511011	0.0895304	-0.0871535	0.787678	0.782176	0.00264392	0.508386	0.0914702	0.0486017	0.88077	-0.276824	0.383733	0.123362	0.70249	0.325706	0.301544
CSS0002258	antiquewhite2	-0.0208606	0.948693	-0.328171	0.297685	0.65953	0.0196311	0.495538	0.10137	0.655169	0.0207476	-0.363538	0.245402	-0.216323	0.499491	0.583	0.0466394	-0.212438	0.507411	0.00248868	0.993876	-0.420517	0.173458	-0.0300057	0.926246	-0.38119	0.221492	-0.58678	0.0448963	-0.630572	0.0279286	-0.828648	0.000865897	0.545983	0.0662954	-0.516211	0.0857712	0.41215	0.183075	0.196694	0.540065	0.218372	0.495335	0.301517	0.340883	0.294934	0.352045	0.798787	0.00183254
CSS0002312	antiquewhite2	0.186335	0.562016	-0.207913	0.516705	0.468534	0.124453	0.472919	0.12049	0.577331	0.0493418	-0.119561	0.711304	-0.293565	0.35439	0.439175	0.153176	-0.0365515	0.910209	-0.0360405	0.91146	0.112288	0.72826	0.355492	0.256785	-0.0397744	0.902324	-0.285871	0.367723	-0.0623962	0.847241	-0.186992	0.560615	0.31495	0.318709	-0.201002	0.531042	0.271651	0.393044	0.311564	0.324223	0.0878393	0.786041	0.0151903	0.962629	0.442441	0.149789	0.515296	0.0864254
CSS0002356	antiquewhite2	0.0302887	0.925553	-0.327535	0.298677	0.650797	0.0219123	0.705573	0.0103576	0.767537	0.0035638	-0.0871192	0.78776	-0.529891	0.0763966	0.390162	0.209897	-0.200506	0.532078	-0.237663	0.456994	0.351639	0.262344	0.496602	0.100524	0.134388	0.677115	-0.471135	0.122092	-0.11357	0.725262	-0.11664	0.718099	0.147543	0.647241	-0.24355	0.445582	0.193636	0.546507	0.55135	0.0631431	0.27821	0.381257	0.0952105	0.768502	0.754614	0.00456157	0.596876	0.0404677
CSS0002364	antiquewhite2	0.177213	0.581643	0.55693	0.0599771	-0.712594	0.0093015	-0.429126	0.163902	-0.728667	0.00718746	0.405673	0.190741	0.0945275	0.770123	-0.461857	0.130647	0.237072	0.458148	0.211445	0.509445	0.403254	0.193655	-0.066488	0.837338	0.379355	0.223909	0.517114	0.08513	0.580747	0.0477004	0.724939	0.00764191	-0.25042	0.432437	0.592383	0.0423986	-0.433408	0.159276	-0.179959	0.575705	-0.137014	0.671115	-0.280537	0.377119	-0.256544	0.420884	-0.601572	0.0385175
CSS0002391	antiquewhite2	-0.365067	0.243273	-0.35693	0.254729	0.557564	0.0596247	0.382096	0.220303	0.542238	0.0685588	-0.110899	0.731512	-0.259673	0.41504	0.395501	0.203177	-0.417145	0.177296	-0.150903	0.639684	-0.404462	0.192197	-0.159337	0.620855	-0.699976	0.0112613	-0.723548	0.00781696	-0.684337	0.0140973	-0.736418	0.00630787	0.30026	0.343	-0.354424	0.258318	0.652277	0.0215127	0.346973	0.269166	-0.221738	0.488543	-0.132041	0.682492	0.0691118	0.830999	0.305088	0.33491
CSS0002452	antiquewhite2	0.289187	0.361946	0.339407	0.280445	-0.630487	0.0279561	-0.388968	0.211418	-0.580027	0.0480432	0.290667	0.359383	0.178267	0.579362	-0.465698	0.12706	0.375737	0.228722	0.0762696	0.813753	0.557306	0.059768	0.250549	0.432193	0.659174	0.0197207	0.734487	0.00651894	0.823771	0.000987698	0.937382	6.82e-06	-0.418694	0.175526	0.514399	0.0870689	-0.55016	0.0638332	-0.212069	0.508166	-0.0433015	0.893704	-0.109134	0.735648	-0.0813619	0.80153	-0.553774	0.0617541
CSS0002485	antiquewhite2	-0.42938	0.163625	-0.446833	0.145312	0.606903	0.036386	0.308381	0.329452	0.611892	0.0344684	-0.260214	0.414032	-0.129704	0.68786	0.291408	0.358102	-0.329989	0.294856	-0.234243	0.463687	-0.319261	0.311766	-0.077132	0.811681	-0.331619	0.292332	-0.493007	0.103402	-0.599969	0.0391759	-0.576057	0.0499635	0.215116	0.501945	-0.494771	0.101983	0.314347	0.319688	0.191773	0.550448	0.156941	0.626183	0.146383	0.649856	0.268146	0.399417	0.540485	0.0696361
CSS0002486	antiquewhite2	0.00167873	0.995869	0.021453	0.947238	0.0936529	0.7722	0.232521	0.467075	0.235676	0.460877	0.176877	0.582371	-0.354067	0.258833	-0.108586	0.736933	-0.42455	0.168939	-0.353225	0.260047	0.0833583	0.796749	-0.057642	0.858773	0.0214237	0.94731	-0.164976	0.608381	-0.226015	0.479975	0.0579126	0.858116	0.278781	0.380239	0.0655637	0.839573	0.353793	0.259228	0.371582	0.234325	0.0755191	0.815558	-0.123881	0.70129	0.419555	0.174548	0.23832	0.455713
CSS0002562	antiquewhite2	-0.404416	0.192252	-0.339442	0.280393	0.570844	0.0525669	0.27902	0.379814	0.613901	0.0337173	-0.257027	0.419978	-0.134553	0.676737	0.230204	0.471651	-0.370217	0.236183	-0.301775	0.34045	-0.356859	0.254829	-0.0826722	0.798391	-0.469742	0.123353	-0.49956	0.0981975	-0.585819	0.0453352	-0.533059	0.0743298	0.10835	0.737487	-0.451395	0.140752	0.417093	0.177354	0.226707	0.478595	-0.0998738	0.757457	0.000322352	0.999207	0.166823	0.604317	0.339417	0.28043
CSS0002573	antiquewhite2	0.36172	0.247947	-0.0459032	0.887352	0.255683	0.422499	0.506132	0.0931574	0.30951	0.327592	0.0873782	0.787142	-0.427407	0.165783	0.645734	0.0233202	-0.0554956	0.863988	0.350605	0.263847	-0.0672033	0.835609	0.0529357	0.870214	-0.289783	0.360913	-0.4531	0.139072	-0.217117	0.497878	-0.455817	0.136421	0.888077	0.000114303	0.028499	0.929942	0.48263	0.112013	0.348137	0.267455	-0.0502352	0.876789	-0.125965	0.696472	0.287192	0.365415	0.635911	0.0262369
CSS0002582	antiquewhite2	-0.0927675	0.774304	-0.284657	0.369852	0.740631	0.00586509	0.755987	0.0044465	0.763267	0.00387297	-0.0589484	0.855602	-0.548459	0.0648284	0.579181	0.0484477	-0.340705	0.278492	-0.133662	0.678776	-0.0112595	0.972296	0.222169	0.487678	-0.373752	0.231389	-0.782068	0.00264995	-0.4741	0.119438	-0.602929	0.0379667	0.383665	0.218255	-0.307932	0.330192	0.588781	0.0439927	0.586345	0.0450944	0.102626	0.750957	3.68e-05	0.999909	0.489593	0.106184	0.599736	0.0392718
CSS0002757	antiquewhite2	-0.157032	0.625981	-0.431738	0.16107	0.560747	0.0578764	0.506155	0.0931406	0.598299	0.0398698	-0.161332	0.616432	-0.387936	0.212739	0.480951	0.11345	-0.333202	0.289893	-0.0472218	0.884135	-0.220468	0.491101	-0.0395274	0.902928	-0.253832	0.425982	-0.612254	0.0343323	-0.585829	0.0453304	-0.613092	0.0340181	0.591864	0.0426257	-0.353733	0.259314	0.362673	0.246611	0.35818	0.252949	0.160049	0.619276	0.148601	0.644858	0.471428	0.121828	0.777413	0.00292048
CSS0002783	antiquewhite2	-0.1375	0.670007	-0.46323	0.129358	0.730169	0.00701032	0.629202	0.028375	0.791215	0.00217431	-0.228692	0.474648	-0.418563	0.175676	0.256385	0.421181	-0.452273	0.139886	-0.480564	0.113783	-0.0124232	0.969434	0.2001	0.532927	-0.00150859	0.996287	-0.564867	0.0556667	-0.528207	0.0775105	-0.445284	0.146881	0.152646	0.635776	-0.472498	0.120867	0.355437	0.256864	0.465762	0.127	0.476778	0.117073	0.351692	0.262266	0.689193	0.0131659	0.682646	0.0144328
CSS0002798	antiquewhite2	0.269612	0.396745	-0.153194	0.634549	0.539966	0.0699572	0.77264	0.00321924	0.619504	0.0316838	0.0321495	0.920991	-0.586267	0.04513	0.584571	0.0459093	-0.192882	0.548101	-0.00753947	0.981447	0.14561	0.651601	0.333497	0.289441	-0.0878944	0.78591	-0.537063	0.0717728	-0.213954	0.504313	-0.378249	0.225374	0.597634	0.0401486	-0.107131	0.740351	0.49832	0.0991684	0.563052	0.0566324	0.194827	0.543993	0.0741917	0.818752	0.614945	0.0333315	0.705829	0.0103176
CSS0002821	antiquewhite2	0.135206	0.675244	-0.171238	0.594641	0.541183	0.069206	0.557218	0.0598167	0.65915	0.0197267	-0.102543	0.751152	-0.350124	0.264547	0.293071	0.355238	-0.11437	0.723394	-0.266435	0.402547	0.272696	0.391153	0.493853	0.10272	0.0331704	0.918489	-0.308722	0.328889	-0.00254244	0.993743	-0.0543799	0.866701	-0.0165621	0.959257	-0.202656	0.527596	0.271476	0.393361	0.422862	0.170822	0.127529	0.692865	0.017678	0.956514	0.508076	0.0917011	0.326017	0.301056
CSS0002897	antiquewhite2	-0.00381432	0.990613	-0.424598	0.168886	0.869467	0.00023875	0.827594	0.000891181	0.914986	3.03e-05	-0.192974	0.547906	-0.520042	0.0830715	0.553389	0.0619732	-0.241406	0.449722	-0.250857	0.431608	0.201157	0.53072	0.492619	0.103716	-0.104624	0.746247	-0.709539	0.00975057	-0.309534	0.327552	-0.447416	0.144724	0.111738	0.729547	-0.424698	0.168775	0.385634	0.215702	0.580692	0.0477265	0.329255	0.295996	0.158513	0.622685	0.662891	0.0188014	0.627949	0.0287878
CSS0003034	antiquewhite2	0.23525	0.461712	0.30051	0.342579	-0.692096	0.0126314	-0.616948	0.0326	-0.66062	0.0193593	0.156905	0.626265	0.434502	0.158107	-0.436802	0.155668	0.470551	0.12262	0.186002	0.56273	0.261263	0.412084	0.0939537	0.771486	0.378761	0.224695	0.787802	0.00234345	0.757938	0.00428692	0.789095	0.00227824	-0.446033	0.146121	0.427535	0.165642	-0.506303	0.0930289	-0.433737	0.158923	-0.326951	0.299592	-0.205046	0.522633	-0.426865	0.166379	-0.715482	0.00889119
CSS0003080	antiquewhite2	0.129946	0.687301	-0.179474	0.576754	0.613196	0.0339794	0.776831	0.00295572	0.694319	0.012233	0.0477817	0.882769	-0.607291	0.036234	0.506266	0.093057	-0.363807	0.245027	-0.145888	0.650974	0.0957753	0.767162	0.227339	0.477336	-0.304886	0.335246	-0.723893	0.00777324	-0.387262	0.213604	-0.462075	0.130443	0.463448	0.129154	-0.158304	0.62315	0.651999	0.0215874	0.646382	0.0231364	0.116223	0.719071	-0.111731	0.729562	0.536167	0.0723395	0.554178	0.0615246
CSS0003099	antiquewhite2	0.0292325	0.928143	-0.354785	0.2578	0.585913	0.045292	0.519495	0.0834531	0.665176	0.0182521	-0.123214	0.702833	-0.341906	0.276691	0.419353	0.174777	-0.101909	0.752648	-0.183262	0.568598	0.173848	0.58895	0.467877	0.125054	-0.114278	0.723608	-0.415245	0.17948	-0.0737277	0.819869	-0.194413	0.544867	0.0295957	0.927252	-0.264196	0.406663	0.329826	0.295109	0.416038	0.178566	-0.0321364	0.921023	-0.0196811	0.951591	0.429683	0.163295	0.318724	0.312627
CSS0003113	antiquewhite2	-0.244412	0.443921	-0.584811	0.0457985	0.462052	0.130463	0.299683	0.343973	0.528694	0.0771875	-0.18937	0.555548	-0.169242	0.599008	0.19187	0.550242	-0.30515	0.334807	-0.319119	0.311994	-0.158956	0.621703	0.0756243	0.815305	-0.161345	0.616404	-0.368279	0.238837	-0.394605	0.204296	-0.330628	0.293865	0.105047	0.745252	-0.353892	0.259085	0.300789	0.342109	0.25752	0.419055	0.0154307	0.962038	0.121618	0.706531	0.336345	0.285085	0.355922	0.256169
CSS0003121	antiquewhite2	0.0259863	0.936107	-0.185233	0.564373	0.674656	0.0160979	0.705834	0.0103168	0.739295	0.00600289	-0.0695019	0.830057	-0.567595	0.0542362	0.413329	0.1817	-0.185367	0.564088	-0.234276	0.463622	0.357041	0.25457	0.536686	0.0720109	0.0802129	0.804285	-0.505443	0.093678	-0.0935814	0.77237	-0.157664	0.624574	0.0547455	0.865812	-0.243499	0.44568	0.236389	0.459483	0.569131	0.0534425	0.232705	0.466712	0.116567	0.718269	0.692111	0.0126286	0.50463	0.0942935
CSS0003137	antiquewhite2	-0.40043	0.19709	-0.339658	0.280066	0.361398	0.248401	0.132526	0.681379	0.362055	0.247478	-0.128682	0.690209	-0.0603411	0.852223	0.133294	0.67962	-0.315284	0.318169	-0.141732	0.66038	-0.274506	0.387889	-0.239779	0.452876	-0.337821	0.282843	-0.417215	0.177215	-0.538936	0.0705982	-0.435419	0.157131	0.194846	0.543954	-0.322872	0.306016	0.234947	0.462307	0.116496	0.718436	0.105807	0.743463	-0.0524013	0.871515	0.106468	0.741908	0.334923	0.287254
CSS0003216	antiquewhite2	0.188358	0.557701	-0.448516	0.143619	0.407367	0.188717	0.385194	0.216271	0.490788	0.105205	-0.203641	0.525549	-0.176387	0.583432	0.67726	0.0155404	0.0431846	0.893989	0.258897	0.416484	-0.230151	0.471754	0.141159	0.661682	-0.274808	0.387347	-0.342593	0.275664	-0.23118	0.46972	-0.496177	0.100861	0.712364	0.00933466	-0.251435	0.430511	0.342932	0.275157	0.163348	0.611973	-0.120095	0.710063	0.0305401	0.924936	0.26059	0.413334	0.689448	0.0131182
CSS0003337	antiquewhite2	0.0439633	0.892087	-0.361793	0.247846	0.744087	0.0055197	0.739827	0.00594773	0.822887	0.00101114	-0.132731	0.680911	-0.486072	0.109106	0.527352	0.0780806	-0.255336	0.423149	-0.186035	0.562659	0.124501	0.699854	0.366969	0.240641	-0.199022	0.53518	-0.665739	0.0181185	-0.324566	0.303337	-0.429602	0.163384	0.25724	0.419579	-0.336155	0.285374	0.45908	0.133282	0.546734	0.0658484	0.196839	0.53976	0.0118469	0.970851	0.572133	0.0519142	0.591264	0.0428894
CSS0003376	antiquewhite2	-0.166325	0.605412	0.0227364	0.944086	0.383581	0.218364	0.377928	0.2258	0.293113	0.355165	0.045702	0.887843	-0.278634	0.380502	0.408181	0.18775	-0.349721	0.265136	0.0606882	0.851381	-0.394195	0.204808	-0.277134	0.383177	-0.823818	0.000986469	-0.757322	0.00433683	-0.638938	0.0253113	-0.796651	0.00192445	0.374923	0.229814	-0.155114	0.630258	0.728271	0.00723485	0.324501	0.303441	-0.211996	0.508317	-0.249924	0.433381	-0.159372	0.620778	0.141433	0.661059
CSS0003443	antiquewhite2	-0.0458766	0.887417	-0.221426	0.489172	0.364568	0.243967	0.29914	0.344891	0.42929	0.163723	-0.123281	0.702679	-0.15435	0.631965	0.160326	0.618662	-0.408618	0.187232	-0.256808	0.420388	-0.347819	0.267922	-0.210738	0.510894	-0.359409	0.251206	-0.413906	0.181029	-0.588644	0.044054	-0.516439	0.0856088	0.393383	0.205826	-0.27909	0.37969	0.534859	0.0731725	0.221892	0.488234	0.14718	0.648059	0.0326129	0.919855	0.196973	0.539478	0.428093	0.165031
CSS0003608	antiquewhite2	0.0162454	0.960035	-0.338346	0.282049	0.794942	0.0020005	0.832881	0.000769865	0.839017	0.000645539	-0.128987	0.689509	-0.599729	0.0392749	0.555093	0.0610071	-0.291183	0.358491	-0.19818	0.536945	0.166339	0.605381	0.389938	0.210182	-0.0339303	0.916628	-0.684968	0.0139736	-0.366615	0.241129	-0.468022	0.124921	0.341872	0.276741	-0.359785	0.250675	0.378903	0.224507	0.594587	0.0414435	0.404231	0.192475	0.236145	0.45996	0.750405	0.00492812	0.792576	0.00210957
CSS0003676	antiquewhite2	-0.371176	0.234877	-0.219717	0.492617	0.534151	0.0736262	0.257103	0.419836	0.47396	0.119562	-0.231205	0.46967	-0.0556695	0.863565	0.213342	0.505563	-0.362912	0.246277	-0.244863	0.443054	-0.448307	0.143828	-0.194138	0.545447	-0.674899	0.0160454	-0.61613	0.0328974	-0.664016	0.0185294	-0.712839	0.00926617	-0.0371876	0.908652	-0.435849	0.156676	0.52016	0.0829888	0.17514	0.586139	-0.0830994	0.797369	-0.0347939	0.914512	-0.113598	0.725198	0.0994003	0.758576
CSS0003686	antiquewhite2	0.146946	0.648586	0.129752	0.687749	-0.532556	0.0746551	-0.549916	0.0639751	-0.542757	0.0682422	-0.0853246	0.792047	0.473882	0.119631	-0.151645	0.638019	0.530288	0.0761351	0.409714	0.185935	-0.0519841	0.87253	-0.0462568	0.886489	0.374158	0.230842	0.716746	0.00871592	0.499163	0.0985078	0.405951	0.190409	-0.0194921	0.952055	0.190341	0.553486	-0.63325	0.0270704	-0.575862	0.0500596	-0.14863	0.644793	0.160337	0.618637	-0.326684	0.300009	-0.159662	0.620135
CSS0003795	antiquewhite2	0.033047	0.918792	-0.378498	0.225043	0.645932	0.0232638	0.641253	0.0246198	0.637332	0.0257994	-0.0648819	0.841223	-0.397331	0.200904	0.654682	0.0208749	-0.171766	0.593488	0.0761197	0.814114	-0.01615	0.96027	0.213019	0.506224	-0.535337	0.0728674	-0.811752	0.00134447	-0.375915	0.228483	-0.629235	0.0283642	0.300824	0.34205	-0.269096	0.397685	0.574791	0.0505872	0.473592	0.11989	-0.0522806	0.871809	-0.214639	0.502917	0.212674	0.506929	0.366163	0.241754
CSS0003840	antiquewhite2	-0.36646	0.241343	-0.173716	0.589237	0.416206	0.178372	0.290629	0.359447	0.468097	0.124852	-0.00641682	0.984209	-0.337748	0.282955	0.0794357	0.806149	-0.439314	0.153032	-0.401756	0.195473	-0.0887006	0.783987	0.0130164	0.967975	-0.200394	0.532313	-0.377691	0.226115	-0.404431	0.192234	-0.238514	0.455337	0.101184	0.754361	-0.223074	0.485861	0.394604	0.204297	0.378924	0.224479	-0.046562	0.885744	0.0104207	0.974359	0.366132	0.241797	0.27855	0.38065
CSS0003999	antiquewhite2	-0.018566	0.954331	0.0950693	0.768837	-0.44292	0.149297	-0.473213	0.120228	-0.405727	0.190677	-0.0458034	0.887595	0.332742	0.290601	-0.52949	0.0766607	0.268765	0.398289	-0.128436	0.690777	0.225192	0.481619	0.105016	0.745325	0.804652	0.00159736	0.821332	0.00105336	0.515675	0.0861542	0.722205	0.00798869	-0.388526	0.211983	0.142213	0.659289	-0.743552	0.00557209	-0.403711	0.193103	0.231465	0.469158	0.405971	0.190385	0.0796785	0.805567	-0.15891	0.621804
CSS0004019	antiquewhite2	-0.0403312	0.900962	-0.525013	0.0796547	0.78848	0.00230908	0.706389	0.0102304	0.8677	0.000254568	-0.20913	0.514198	-0.424864	0.16859	0.449662	0.142473	-0.227134	0.477745	-0.326184	0.300793	0.178796	0.578217	0.485841	0.1093	0.0518002	0.872978	-0.508997	0.0910161	-0.251115	0.431119	-0.319243	0.311796	0.12849	0.690651	-0.427667	0.165498	0.304198	0.336394	0.490362	0.105554	0.366715	0.240991	0.256734	0.420527	0.717035	0.00867633	0.672972	0.0164662
CSS0004037	antiquewhite2	-0.191648	0.550713	-0.349477	0.265493	0.662934	0.0187911	0.548987	0.0645179	0.636543	0.0260416	-0.20304	0.526797	-0.362931	0.246251	0.458647	0.133696	-0.419603	0.174493	-0.16167	0.615683	-0.334249	0.288286	-0.0976204	0.762789	-0.353705	0.259354	-0.696846	0.0117916	-0.738287	0.00610845	-0.800633	0.00175581	0.510145	0.0901675	-0.456938	0.135338	0.500132	0.0977517	0.354365	0.258404	0.315275	0.318184	0.273491	0.389719	0.406958	0.189206	0.76491	0.0037517
CSS0004127	antiquewhite2	-0.284767	0.369658	-0.188562	0.557268	0.245388	0.442047	0.131717	0.683234	0.25786	0.41842	-0.0122419	0.969879	-0.0625184	0.846945	0.21179	0.508737	-0.35729	0.254215	-0.0862771	0.789771	-0.510246	0.0900931	-0.3455	0.271341	-0.740378	0.00589102	-0.46219	0.130334	-0.583528	0.0463928	-0.586784	0.0448946	0.353123	0.260194	-0.168108	0.601494	0.661956	0.0190296	0.169624	0.598172	-0.378748	0.224713	-0.27621	0.384831	-0.182153	0.570981	0.0880204	0.785609
CSS0004215	antiquewhite2	0.0804693	0.80367	-0.168516	0.6006	0.689342	0.0131382	0.623474	0.0302976	0.643867	0.0238554	-0.169249	0.598992	-0.332447	0.291056	0.687881	0.013413	-0.121739	0.706249	0.106557	0.7417	-0.14462	0.65384	0.18458	0.565772	-0.626751	0.0291864	-0.799573	0.00179956	-0.416938	0.177532	-0.754695	0.00455472	0.262209	0.410331	-0.343954	0.273636	0.590091	0.0434079	0.385679	0.215644	-0.0468148	0.885128	-0.122627	0.704192	0.0948439	0.769372	0.359957	0.25043
CSS0004225	antiquewhite2	0.398884	0.198987	-0.0403514	0.900913	0.32824	0.297577	0.604258	0.037433	0.408929	0.186863	0.10608	0.742822	-0.443975	0.148215	0.60776	0.0360512	-0.111764	0.729485	0.207358	0.517852	-0.0143744	0.964635	0.142862	0.657818	-0.377634	0.22619	-0.512584	0.0883817	-0.200489	0.532114	-0.434584	0.158019	0.725601	0.00755975	0.0330321	0.918828	0.639357	0.0251852	0.444859	0.147313	-0.102874	0.750373	-0.224083	0.483836	0.264948	0.405278	0.480782	0.113595
CSS0004252	antiquewhite2	0.241136	0.450244	0.322933	0.305918	-0.530432	0.0760407	-0.399314	0.198458	-0.488248	0.107294	0.0695272	0.829996	0.276667	0.384013	-0.410952	0.184478	0.385086	0.21641	0.0526595	0.870886	0.298935	0.345239	0.178007	0.579923	0.696178	0.0119071	0.813493	0.00128746	0.670559	0.0170046	0.744547	0.00547493	-0.287387	0.365076	0.318275	0.313347	-0.612087	0.0343952	-0.353732	0.259315	0.0766957	0.812729	0.226379	0.47925	-0.035704	0.912284	-0.273133	0.390364
CSS0004280	antiquewhite2	0.272125	0.392186	-0.178613	0.578613	0.446359	0.145791	0.619253	0.0317731	0.48251	0.112116	0.0597167	0.853737	-0.452549	0.139613	0.76148	0.00400827	-0.0013272	0.996734	0.285701	0.368022	0.0310342	0.923725	0.296235	0.349824	-0.372339	0.233297	-0.547807	0.0652125	-0.124836	0.699082	-0.464472	0.128198	0.654507	0.0209209	-0.0497347	0.878009	0.561626	0.0573997	0.442962	0.149254	-0.177328	0.581393	-0.174356	0.587843	0.283378	0.3721	0.511604	0.0890964
CSS0004310	antiquewhite2	0.14944	0.642971	-0.408406	0.187483	0.691665	0.0127097	0.603996	0.0375378	0.679448	0.0150832	-0.266965	0.401577	-0.296184	0.349911	0.87825	0.000171149	0.106244	0.742437	0.33521	0.286817	-0.0632077	0.845276	0.340704	0.278493	-0.436168	0.156337	-0.691657	0.0127111	-0.238674	0.455024	-0.66706	0.017808	0.412722	0.182408	-0.37714	0.226848	0.330775	0.293637	0.296731	0.348979	-0.0703629	0.827979	-0.0494528	0.878696	0.215606	0.500947	0.58055	0.0477938
CSS0004333	antiquewhite2	0.0860017	0.790429	-0.343057	0.274971	0.531007	0.0756638	0.551261	0.0631948	0.515383	0.0863624	-0.0742004	0.818731	-0.335228	0.286789	0.784382	0.00252278	-0.069263	0.830634	0.29937	0.344503	-0.205282	0.522144	0.095227	0.768463	-0.579517	0.0482869	-0.703234	0.0107283	-0.385228	0.216226	-0.728353	0.007225	0.63639	0.0260888	-0.22607	0.479865	0.572314	0.0518234	0.346588	0.269734	-0.165513	0.607199	-0.150355	0.640915	0.134631	0.67656	0.532631	0.0746066
CSS0004435	antiquewhite2	0.298906	0.345287	-0.229221	0.473598	0.595984	0.040846	0.635949	0.0262249	0.612199	0.034353	-0.193203	0.547422	-0.359115	0.251622	0.715826	0.00884325	-0.113095	0.726372	0.179538	0.576614	-0.171904	0.593187	0.121865	0.705958	-0.399378	0.19838	-0.674776	0.0160719	-0.433554	0.159119	-0.731197	0.0068908	0.631732	0.0275542	-0.3162	0.316687	0.513465	0.0877429	0.340104	0.279395	0.168927	0.599698	0.0475725	0.88328	0.301074	0.341629	0.707505	0.0100585
CSS0004440	antiquewhite2	0.10328	0.749415	-0.280313	0.377517	0.493486	0.103015	0.462403	0.130133	0.479063	0.11508	-0.0916668	0.776922	-0.260109	0.414228	0.745321	0.00540018	-0.029951	0.92638	0.31583	0.317285	-0.216656	0.498814	0.0863113	0.789689	-0.724157	0.00773994	-0.719234	0.00837867	-0.342292	0.276114	-0.699587	0.0113263	0.465021	0.127687	-0.213957	0.504309	0.592757	0.0422352	0.306381	0.332761	-0.349691	0.265179	-0.328764	0.29676	-0.0476273	0.883146	0.294764	0.352336
CSS0004570	antiquewhite2	-0.110602	0.732206	-0.539854	0.0700267	0.863513	0.000295298	0.754377	0.00458163	0.91845	2.47e-05	-0.254283	0.425132	-0.445334	0.14683	0.498898	0.0987155	-0.260711	0.413109	-0.296522	0.349335	0.126127	0.6961	0.429288	0.163725	-0.020084	0.950601	-0.626287	0.0293418	-0.363487	0.245474	-0.442551	0.149677	0.147422	0.647514	-0.4924	0.103893	0.294561	0.352683	0.501026	0.097058	0.408032	0.187927	0.274375	0.388126	0.710773	0.00956732	0.736144	0.0063375
CSS0004695	antiquewhite2	-0.290176	0.360231	-0.350261	0.264348	0.721906	0.00802732	0.52485	0.079765	0.686902	0.0135994	-0.22937	0.473303	-0.287771	0.364408	0.498072	0.0993639	-0.383227	0.218825	-0.122677	0.704076	-0.367383	0.24007	-0.0886708	0.784058	-0.653809	0.021105	-0.832074	0.000787511	-0.737383	0.00620421	-0.854044	0.00040615	0.288866	0.362503	-0.480289	0.11402	0.5831	0.0465925	0.357281	0.254228	0.021956	0.946002	-0.00840976	0.979306	0.160608	0.618035	0.476561	0.117263
CSS0004720	antiquewhite2	0.328858	0.296613	0.145668	0.65147	-0.577643	0.0491898	-0.683607	0.0142413	-0.635823	0.0262641	-0.152172	0.636838	0.720311	0.0082356	-0.157171	0.625671	0.622744	0.0305489	0.451847	0.140306	-0.204692	0.523366	-0.112195	0.728478	0.102133	0.752121	0.703863	0.0106277	0.489657	0.106132	0.260023	0.414387	-0.194151	0.54542	0.141215	0.661554	-0.457019	0.13526	-0.734527	0.00651455	-0.215093	0.501991	0.0213886	0.947396	-0.708779	0.00986471	-0.465706	0.127052
CSS0004781	antiquewhite2	-0.363524	0.245422	-0.156602	0.626939	0.562595	0.0568776	0.649125	0.0223702	0.562868	0.0567313	0.190604	0.552926	-0.658567	0.0198739	0.270078	0.395898	-0.657194	0.0202235	-0.331253	0.292898	-0.0337316	0.917114	-0.0773538	0.811148	-0.463233	0.129355	-0.859465	0.000339344	-0.665191	0.0182485	-0.538903	0.0706188	0.332078	0.291623	-0.140805	0.662485	0.714857	0.00897881	0.705506	0.010368	0.0350562	0.91387	-0.163616	0.611381	0.440567	0.151727	0.373048	0.232339
CSS0004951	antiquewhite2	-0.285666	0.368082	0.133523	0.679094	-0.356458	0.255403	-0.456464	0.135796	-0.374968	0.229753	0.0843083	0.794476	0.304732	0.335503	-0.629004	0.0284399	0.11777	0.71547	-0.270736	0.394702	0.286888	0.365946	0.0747801	0.817336	0.391243	0.208525	0.513616	0.0876335	0.431067	0.161795	0.675197	0.015981	-0.841318	0.000603159	0.171679	0.593678	-0.507973	0.0917774	-0.241665	0.449221	-0.064223	0.842817	-0.0219956	0.945905	-0.208427	0.515647	-0.697952	0.0116021
CSS0005042	antiquewhite2	-0.123686	0.70174	-0.21411	0.503995	0.623165	0.0304039	0.626638	0.0292244	0.6248	0.0298442	-0.0191975	0.952779	-0.476821	0.117035	0.391447	0.208267	-0.441991	0.150254	-0.189862	0.554502	-0.0640551	0.843224	0.0304288	0.925209	-0.563865	0.0561987	-0.875911	0.000187462	-0.573365	0.0512965	-0.613993	0.033683	0.170552	0.596139	-0.259978	0.414472	0.639465	0.0251528	0.559967	0.0583012	-0.005797	0.985735	-0.215786	0.500582	0.248666	0.435775	0.264347	0.406384
CSS0005054	antiquewhite2	-0.307283	0.331266	-0.186147	0.562419	0.486734	0.108553	0.308837	0.3287	0.424557	0.168931	-0.102613	0.750989	-0.142075	0.659602	0.178469	0.578925	-0.345288	0.271656	-0.299934	0.34355	-0.271385	0.393526	-0.0429043	0.894674	-0.550347	0.0637245	-0.552568	0.0624423	-0.49858	0.0989642	-0.555239	0.0609247	-0.116923	0.71744	-0.315901	0.317171	0.550604	0.0635752	0.269483	0.39698	-0.0885522	0.784341	-0.0331524	0.918533	-0.0404014	0.900791	-0.00224982	0.994463
CSS0005074	antiquewhite2	-0.0479531	0.882351	-0.263046	0.408784	0.721849	0.00803466	0.720466	0.00821521	0.740202	0.00590904	-0.100332	0.756373	-0.500371	0.0975663	0.541371	0.0690904	-0.402904	0.194079	-0.134536	0.676776	-0.121989	0.705671	0.0774613	0.810889	-0.511592	0.0891054	-0.86972	0.000236552	-0.6092	0.0354937	-0.717208	0.00865261	0.385595	0.215751	-0.341511	0.277282	0.653033	0.021311	0.552154	0.0626801	0.106886	0.740926	-0.067415	0.835097	0.376569	0.22761	0.544768	0.0670241
CSS0005102	antiquewhite2	-0.0993473	0.758702	-0.329151	0.296158	0.874092	0.000200975	0.863784	0.000292519	0.893827	8.87e-05	-0.121226	0.707439	-0.612814	0.0341222	0.4395	0.152838	-0.406141	0.190181	-0.385237	0.216215	0.198856	0.535528	0.396974	0.201346	-0.0942634	0.77075	-0.778917	0.00283089	-0.435982	0.156534	-0.4786	0.115482	0.0874557	0.786957	-0.408018	0.187943	0.44694	0.145203	0.662422	0.0189156	0.443401	0.148804	0.210908	0.510546	0.722086	0.00800402	0.625376	0.0296488
CSS0005166	antiquewhite2	0.176309	0.583602	-0.0599764	0.853108	-0.441795	0.150455	-0.531726	0.0751948	-0.372211	0.233472	-0.139387	0.665709	0.490879	0.105131	-0.323803	0.304542	0.565677	0.0552395	0.104423	0.746721	0.275217	0.386612	0.305926	0.333516	0.748131	0.00513521	0.909207	4.17e-05	0.765398	0.00371622	0.783337	0.0025796	-0.407491	0.18857	0.126225	0.695874	-0.804317	0.00161012	-0.524104	0.0802722	0.0262241	0.935523	0.247427	0.438141	-0.0622207	0.847666	-0.233047	0.466039
CSS0005219	antiquewhite2	-0.574309	0.0508262	0.00282161	0.993056	-0.266248	0.40289	-0.609163	0.035508	-0.31773	0.314223	-0.120839	0.708336	0.438816	0.153552	-0.729884	0.00704365	-0.0979903	0.761913	-0.399123	0.198694	-0.0980115	0.761863	-0.29637	0.349594	0.238045	0.456251	0.405918	0.190448	-0.016115	0.960356	0.362032	0.247509	-0.768487	0.00349762	-0.104004	0.747708	-0.514502	0.0869949	-0.389771	0.210395	0.083014	0.797573	0.14558	0.651669	-0.26513	0.404942	-0.507736	0.0919548
CSS0005250	antiquewhite2	-0.0169297	0.958353	-0.5165	0.0855654	0.476796	0.117057	0.309734	0.327224	0.553795	0.0617418	-0.213267	0.505716	-0.0612996	0.849899	0.413677	0.181296	0.0918515	0.776483	-0.0406805	0.900108	0.0716947	0.824767	0.434541	0.158065	-0.19406	0.545613	-0.266009	0.403328	0.0386867	0.904984	-0.150811	0.639891	-0.083051	0.797485	-0.280859	0.376549	0.193452	0.546895	0.187998	0.558468	-0.22289	0.486228	-0.115028	0.721858	0.161519	0.616018	0.136401	0.672515
CSS0005251	antiquewhite2	-0.170307	0.596675	-0.44052	0.151775	0.745651	0.00536856	0.623581	0.0302606	0.779356	0.00280512	-0.231542	0.469005	-0.414295	0.180579	0.370008	0.236469	-0.450626	0.141514	-0.316514	0.316181	-0.117428	0.716265	0.0696865	0.829611	-0.260516	0.413471	-0.745175	0.00541418	-0.647267	0.0228871	-0.620787	0.031231	0.238929	0.454529	-0.481154	0.113276	0.427019	0.166209	0.459646	0.132743	0.334882	0.287318	0.165176	0.607941	0.523986	0.0803528	0.643791	0.0238773
CSS0005263	antiquewhite2	0.217101	0.497911	-0.0581336	0.857579	0.303118	0.338198	0.518941	0.0838413	0.399311	0.198463	0.131034	0.684802	-0.463912	0.12872	0.480289	0.11402	-0.258038	0.418087	0.118548	0.713658	-0.052259	0.871861	-0.00641179	0.984222	-0.482909	0.111776	-0.602426	0.0381703	-0.330845	0.293529	-0.419139	0.17502	0.64673	0.023038	0.0268681	0.933943	0.644238	0.0237484	0.478607	0.115476	-0.21414	0.503934	-0.378943	0.224454	0.227154	0.477705	0.372228	0.233449
CSS0005304	antiquewhite2	-0.220945	0.490139	-0.5976	0.0401627	0.788082	0.00232918	0.448735	0.1434	0.835052	0.000723936	-0.47533	0.118348	-0.0929752	0.773811	0.425012	0.168426	-0.232569	0.46698	-0.281676	0.375103	-0.318591	0.31284	0.140494	0.663193	-0.254327	0.425048	-0.487808	0.107659	-0.552188	0.0626603	-0.638845	0.0253395	0.163957	0.610628	-0.663807	0.0185798	0.304471	0.335939	0.179648	0.576379	0.250487	0.432311	0.32597	0.301129	0.378982	0.224402	0.679975	0.0149745
CSS0005460	antiquewhite2	-0.238651	0.45507	-0.364815	0.243624	0.60384	0.0376001	0.625077	0.0297502	0.597373	0.0402583	0.0087079	0.978573	-0.551919	0.0628149	0.364344	0.244279	-0.485609	0.109494	-0.249278	0.434609	-0.035516	0.912744	0.0355285	0.912714	-0.17755	0.580912	-0.701995	0.0109288	-0.585647	0.0454137	-0.543783	0.0676187	0.415394	0.179308	-0.282318	0.373968	0.469355	0.123704	0.546376	0.0660611	0.310239	0.326394	0.168885	0.599791	0.584533	0.0459267	0.660293	0.0194405
CSS0005519	antiquewhite2	0.0107743	0.973489	-0.335546	0.286304	0.77653	0.00297413	0.757049	0.00435908	0.837913	0.000666682	-0.172873	0.591072	-0.489609	0.106171	0.526812	0.0784423	-0.302979	0.338432	-0.214409	0.503385	0.0348379	0.914405	0.298119	0.346621	-0.16282	0.61314	-0.659751	0.0195758	-0.427553	0.165623	-0.5226	0.0813013	0.352369	0.261284	-0.393664	0.205474	0.457806	0.134502	0.521362	0.0821544	0.330184	0.294552	0.167157	0.603583	0.627285	0.0290082	0.740763	0.00585155
CSS0005530	antiquewhite2	0.0465717	0.885721	0.112064	0.728784	0.322954	0.305885	0.539683	0.0701329	0.437135	0.155317	0.232424	0.467266	-0.529479	0.0766678	0.132242	0.682031	-0.279304	0.379309	-0.250395	0.432485	0.39424	0.204753	0.318557	0.312895	-0.104786	0.745867	-0.40546	0.190997	-0.00505484	0.987561	0.0839556	0.79532	0.00922781	0.977294	0.110462	0.732535	0.406012	0.190335	0.597327	0.0402778	-0.0829141	0.797813	-0.340702	0.278497	0.413895	0.181043	0.0458808	0.887406
CSS0005545	antiquewhite2	0.0867459	0.788651	-0.444441	0.147739	0.74479	0.00545133	0.727182	0.00736598	0.792595	0.00210867	-0.185629	0.563527	-0.475062	0.118585	0.593028	0.0421176	-0.224462	0.483078	-0.139237	0.666051	0.0464802	0.885944	0.350903	0.263413	-0.093369	0.772875	-0.616651	0.0327079	-0.363782	0.245061	-0.519419	0.0835063	0.405586	0.190846	-0.394305	0.204671	0.414948	0.179823	0.484269	0.110622	0.331708	0.292195	0.235127	0.461952	0.641945	0.0244155	0.781282	0.00269425
CSS0005550	antiquewhite2	0.259667	0.415051	0.298785	0.345493	-0.487362	0.10803	-0.272163	0.392116	-0.42618	0.167134	0.281639	0.375169	0.109358	0.735123	-0.517929	0.0845533	0.215965	0.500217	-0.120435	0.709275	0.589656	0.0436015	0.260845	0.412859	0.603324	0.0378074	0.580105	0.0480057	0.690957	0.0128392	0.872917	0.000210091	-0.527456	0.0780114	0.431857	0.160941	-0.410856	0.18459	-0.0898469	0.781255	0.0892135	0.782764	-0.13469	0.676425	-0.00023507	0.999422	-0.561038	0.0577182
CSS0005572	antiquewhite2	-0.371421	0.234544	-0.23433	0.463516	0.481342	0.113115	0.372985	0.232424	0.451101	0.141043	-0.0178221	0.95616	-0.314922	0.318755	0.276171	0.384901	-0.500198	0.0977007	-0.204682	0.523388	-0.350954	0.263338	-0.225788	0.480428	-0.719823	0.00830015	-0.767273	0.00358234	-0.703166	0.0107394	-0.688127	0.0133664	0.207575	0.517402	-0.265178	0.404855	0.67752	0.0154855	0.402743	0.194274	-0.228074	0.475874	-0.209488	0.513463	0.027696	0.931912	0.152791	0.635451
CSS0005598	antiquewhite2	-0.44439	0.147792	-0.318016	0.313762	0.564912	0.0556429	0.342979	0.275087	0.549474	0.0642333	-0.157288	0.625412	-0.252042	0.429363	0.300541	0.342526	-0.512213	0.088652	-0.239207	0.453989	-0.478613	0.115471	-0.269941	0.396146	-0.676305	0.0157432	-0.725404	0.00758412	-0.806159	0.00154085	-0.770738	0.00334454	0.294605	0.352608	-0.413344	0.181683	0.614828	0.0333746	0.320988	0.309008	-0.12858	0.690445	-0.0521008	0.872246	0.103578	0.748713	0.364365	0.244249
CSS0005647	antiquewhite2	0.145721	0.65135	0.0730735	0.821445	-0.280121	0.377857	-0.324702	0.303124	-0.243844	0.445016	-0.123106	0.703082	0.286802	0.366097	-0.351367	0.262738	0.33747	0.283376	-0.0091412	0.977507	0.325384	0.30205	0.195856	0.541826	0.769692	0.003415	0.641621	0.0245111	0.497608	0.0997292	0.613091	0.0340188	-0.345179	0.271817	0.0487006	0.880529	-0.757774	0.00430019	-0.361533	0.248211	0.422662	0.171046	0.338506	0.281806	0.139783	0.664808	-0.0130457	0.967903
CSS0005665	antiquewhite2	-0.214613	0.50297	0.201653	0.529684	-0.434391	0.158225	-0.507959	0.0917879	-0.42953	0.163462	0.0753138	0.816052	0.38967	0.210524	-0.679288	0.0151163	0.0849128	0.793031	-0.234787	0.462619	0.167311	0.603244	-0.101617	0.753339	0.321733	0.307823	0.539358	0.0703353	0.33385	0.288898	0.61593	0.0329704	-0.699521	0.0113372	0.189533	0.555201	-0.464765	0.127925	-0.319279	0.311737	0.00255293	0.993717	-0.0732181	0.821097	-0.289033	0.362213	-0.65103	0.0218491
CSS0005702	antiquewhite2	-0.187222	0.560123	-0.318216	0.313442	0.757406	0.00432998	0.611302	0.0346914	0.751991	0.0047875	-0.210484	0.511417	-0.384034	0.217775	0.376265	0.228015	-0.366044	0.241919	-0.266486	0.402454	-0.0366483	0.909972	0.12412	0.700737	-0.191658	0.550691	-0.689402	0.0131269	-0.559363	0.058632	-0.576123	0.0499314	0.177547	0.580918	-0.474198	0.119351	0.341091	0.277912	0.414876	0.179906	0.463118	0.129462	0.196946	0.539536	0.509127	0.0909199	0.648217	0.0226218
CSS0006301	antiquewhite2	0.408136	0.187804	-0.0148618	0.963437	0.427733	0.165425	0.605347	0.0369991	0.4226	0.171115	0.00412617	0.989846	-0.396543	0.201881	0.78232	0.00263588	-0.00828638	0.97961	0.419248	0.174897	-0.0815329	0.80112	0.101429	0.753781	-0.577276	0.0493682	-0.712798	0.00927196	-0.283116	0.372561	-0.667784	0.0176396	0.682336	0.0144948	-0.0792537	0.806586	0.595213	0.0411751	0.373722	0.231429	-0.0913684	0.777632	-0.282463	0.373712	0.0828571	0.797949	0.461675	0.13082
CSS0006428	antiquewhite2	0.203454	0.525937	-0.328747	0.296786	0.606961	0.0363632	0.661758	0.0190783	0.72021	0.00824893	-0.160329	0.618655	-0.447801	0.144336	0.432718	0.160016	-0.0864438	0.789372	-0.13524	0.675166	0.333078	0.290083	0.516981	0.085224	0.139209	0.666115	-0.431444	0.161387	-0.0519319	0.872657	-0.132702	0.680976	0.138408	0.667938	-0.256495	0.420974	0.1367	0.671832	0.459324	0.133049	0.282328	0.373951	0.107184	0.740227	0.669112	0.0173336	0.566891	0.0546031
CSS0006472	antiquewhite2	-0.0615888	0.849198	-0.401631	0.195625	0.650308	0.0220456	0.594974	0.0412772	0.762414	0.0039371	-0.16801	0.60171	-0.407355	0.188731	0.376855	0.227228	-0.330869	0.293492	-0.298249	0.3464	-0.00875999	0.978444	0.234261	0.463651	-0.0932881	0.773067	-0.492284	0.103987	-0.391928	0.20766	-0.371298	0.234711	0.331891	0.291913	-0.359005	0.251778	0.398989	0.198858	0.450762	0.141379	0.213986	0.504249	0.146051	0.650606	0.619752	0.0315959	0.675658	0.0158818
CSS0006479	antiquewhite2	0.2316	0.46889	-0.299369	0.344505	0.535035	0.0730604	0.719941	0.0082845	0.601547	0.0385279	0.0966042	0.765197	-0.543845	0.0675816	0.544275	0.0673216	-0.0658373	0.838911	-0.0661888	0.838061	0.391364	0.208373	0.60342	0.0377691	-0.00462314	0.988623	-0.458939	0.133417	0.0696598	0.829676	-0.1356	0.674345	0.227542	0.476932	-0.0586087	0.856426	0.432229	0.160541	0.590646	0.0431621	0.0586178	0.856404	-0.0425721	0.895485	0.56737	0.0543535	0.39024	0.209798
CSS0006503	antiquewhite2	-0.0400001	0.901772	-0.443716	0.14848	0.807329	0.00149806	0.740994	0.00582803	0.889198	0.000108905	-0.214746	0.5027	-0.472739	0.120652	0.479898	0.114357	-0.265521	0.404226	-0.283661	0.371601	0.143029	0.65744	0.416736	0.177764	-0.0189928	0.953282	-0.591205	0.0429151	-0.330501	0.294062	-0.388034	0.212612	0.205202	0.52231	-0.430342	0.16258	0.322541	0.30654	0.515968	0.0859445	0.358873	0.251965	0.212735	0.506804	0.716027	0.00881536	0.725299	0.0075971
CSS0006520	antiquewhite2	-0.0384431	0.90558	-0.390349	0.20966	0.599581	0.0393361	0.430908	0.161966	0.68022	0.0149242	-0.240978	0.45055	-0.214408	0.503388	0.450583	0.141557	-0.122138	0.705324	-0.0863904	0.7895	-0.0486425	0.880671	0.24116	0.450198	-0.302772	0.338778	-0.490859	0.105147	-0.275028	0.386951	-0.383438	0.218551	0.154209	0.632279	-0.372306	0.233343	0.319707	0.311053	0.289478	0.361441	-0.0400436	0.901666	-0.085965	0.790516	0.290454	0.35975	0.405982	0.190372
CSS0006711	antiquewhite2	-0.00297607	0.992676	-0.442272	0.149964	0.915744	2.9e-05	0.811365	0.0013574	0.947786	2.8e-06	-0.296198	0.349886	-0.462157	0.130365	0.57515	0.0504097	-0.229174	0.473692	-0.240816	0.450866	0.108699	0.736669	0.44955	0.142585	-0.112424	0.727942	-0.715744	0.0088547	-0.38419	0.217573	-0.54374	0.0676448	0.126814	0.694515	-0.521315	0.0821871	0.344555	0.272743	0.509879	0.0903636	0.410465	0.185051	0.258882	0.416511	0.647915	0.0227057	0.712463	0.00932041
CSS0006805	antiquewhite2	0.0828931	0.797863	0.101847	0.752796	0.423582	0.170017	0.641093	0.024667	0.412697	0.182436	0.210721	0.51093	-0.552792	0.0623144	0.468338	0.124632	-0.405435	0.191027	-0.00545443	0.986578	-0.103624	0.748604	-0.049798	0.877854	-0.694317	0.0122334	-0.820279	0.00108273	-0.493839	0.102731	-0.631572	0.0276059	0.47984	0.114407	0.00311452	0.992335	0.880503	0.000156503	0.601078	0.0387197	-0.170052	0.597233	-0.35452	0.258181	0.116496	0.718436	0.210326	0.51174
CSS0006844	antiquewhite2	0.132194	0.682141	0.0417467	0.897502	-0.357247	0.254276	-0.442277	0.149959	-0.297726	0.347288	-0.128556	0.690501	0.394775	0.204083	-0.340047	0.279482	0.348159	0.267422	0.00668905	0.98354	0.134576	0.676684	0.103749	0.74831	0.675537	0.0159076	0.767207	0.00358698	0.471627	0.121649	0.571427	0.0522709	-0.182416	0.570415	0.0558394	0.863152	-0.639646	0.0250983	-0.454854	0.137358	0.264067	0.406901	0.334563	0.287806	0.0426236	0.89536	0.0085809	0.978885
CSS0006932	antiquewhite2	0.0828873	0.797877	0.215448	0.501271	-0.560153	0.0581997	-0.747925	0.00515427	-0.630204	0.0280477	-0.155691	0.628971	0.708107	0.00996655	-0.329697	0.295309	0.523693	0.0805525	0.306561	0.332463	-0.167307	0.603253	-0.154321	0.63203	0.0836086	0.79615	0.666626	0.0179097	0.44685	0.145294	0.345013	0.272063	-0.474765	0.118847	0.116684	0.717998	-0.555976	0.0605107	-0.709181	0.00980427	-0.289395	0.361584	-0.0350245	0.913948	-0.737179	0.0062261	-0.648404	0.0225698
CSS0006937	antiquewhite2	-0.127298	0.693399	-0.265198	0.404818	0.584958	0.0457304	0.364446	0.244137	0.549114	0.0644434	-0.277597	0.38235	-0.113594	0.725207	0.473495	0.119976	-0.269149	0.397587	-0.0115835	0.971499	-0.476847	0.117013	-0.174226	0.588128	-0.724703	0.0076714	-0.712036	0.00938227	-0.685483	0.0138733	-0.860092	0.000332213	0.302957	0.338467	-0.45605	0.136196	0.57205	0.0519563	0.185726	0.56332	-0.0424136	0.895873	-0.0653084	0.840191	-0.0518478	0.872862	0.366302	0.241562
CSS0007000	antiquewhite2	-0.114621	0.722809	0.0463844	0.886178	-0.240695	0.451099	-0.540615	0.069556	-0.387236	0.213637	-0.291626	0.357726	0.554362	0.06142	-0.0059162	0.985441	0.411102	0.184302	0.360091	0.250242	-0.41762	0.176751	-0.212069	0.508167	-0.0817466	0.800608	0.363224	0.24584	0.094473	0.770253	-0.128558	0.690496	-0.162687	0.613433	-0.140626	0.662893	-0.409242	0.186493	-0.620046	0.031492	-0.193328	0.547159	0.238503	0.455357	-0.583905	0.0462176	-0.201692	0.529603
CSS0007166	antiquewhite2	-0.145709	0.651379	-0.339792	0.279865	0.240154	0.452148	0.298066	0.346712	0.376578	0.227597	0.0985592	0.760566	-0.269266	0.397375	0.1206	0.708891	-0.254431	0.424853	-0.1926	0.548698	0.112099	0.728702	0.0990536	0.759396	-0.056254	0.862145	-0.237309	0.457685	-0.145024	0.652926	0.0028196	0.993061	0.250933	0.431463	-0.0255728	0.937122	0.272513	0.391484	0.34704	0.269067	-0.0553499	0.864342	-0.197139	0.53913	0.383201	0.218859	0.278514	0.380715
CSS0007306	antiquewhite2	0.0764861	0.813233	0.0215781	0.946931	0.611514	0.0346112	0.83374	0.000751441	0.623333	0.0303459	0.16247	0.613914	-0.711766	0.00942161	0.490252	0.105644	-0.43787	0.154544	-0.151765	0.637751	0.117001	0.717258	0.186293	0.562107	-0.453046	0.139125	-0.870892	0.000226567	-0.437044	0.155412	-0.538439	0.0709082	0.361501	0.248255	-0.0816087	0.800939	0.77307	0.00319142	0.74658	0.00528022	0.0475304	0.883382	-0.191203	0.551656	0.429447	0.163552	0.371599	0.234302
CSS0007405	antiquewhite2	0.087981	0.785703	-0.160071	0.619227	0.324624	0.303247	0.483825	0.110999	0.399003	0.198842	0.102064	0.752282	-0.440712	0.151577	0.577735	0.0491455	-0.183275	0.568571	0.232941	0.466248	-0.0867307	0.788687	0.00333976	0.991781	-0.499154	0.098515	-0.603397	0.0377783	-0.315779	0.317367	-0.452213	0.139945	0.694221	0.0122504	-0.00510793	0.98743	0.55226	0.062619	0.433977	0.158667	-0.307628	0.330695	-0.362705	0.246567	0.209279	0.513891	0.431408	0.161426
CSS0007425	antiquewhite2	0.0371841	0.908661	0.0428043	0.894918	0.244006	0.444703	0.474739	0.118871	0.237293	0.457715	0.212066	0.508173	-0.447891	0.144245	0.291839	0.357359	-0.361012	0.248944	-0.0863613	0.78957	-0.125138	0.698384	-0.0503266	0.876567	-0.442025	0.150219	-0.524641	0.0799068	-0.368998	0.237851	-0.443023	0.149191	0.417403	0.177	0.0611367	0.850294	0.71036	0.0096283	0.474215	0.119335	-0.17311	0.590556	-0.130831	0.685269	0.140884	0.662307	0.164627	0.609151
CSS0007467	antiquewhite2	-0.38781	0.212901	-0.307138	0.331506	0.416496	0.17804	0.09255	0.774821	0.381548	0.221022	-0.24114	0.450238	-0.0763303	0.813607	0.344836	0.272325	-0.199341	0.534513	0.0420505	0.89676	-0.404748	0.191852	-0.206177	0.520292	-0.472067	0.121253	-0.472556	0.120815	-0.544113	0.0674195	-0.588081	0.0443072	0.27945	0.379048	-0.404228	0.192479	0.218591	0.494893	0.0626331	0.846667	-0.137594	0.669794	-0.0171078	0.957915	0.0229224	0.943629	0.388052	0.212589
CSS0007497	antiquewhite2	0.151084	0.639279	0.0221021	0.945644	0.528366	0.0774047	0.590843	0.0430748	0.466933	0.12592	-0.0713624	0.825569	-0.409568	0.186107	0.54685	0.0657791	-0.251627	0.430149	0.0420911	0.896661	-0.218978	0.494109	0.00683576	0.983179	-0.457337	0.134954	-0.684262	0.014112	-0.512044	0.0887753	-0.755057	0.00452416	0.48855	0.107044	-0.243403	0.445864	0.611757	0.0345192	0.379596	0.22359	0.161614	0.615807	0.103261	0.749459	0.204022	0.524758	0.513445	0.0877576
CSS0007572	antiquewhite2	0.255205	0.423396	-0.114777	0.722444	0.224503	0.482995	0.336755	0.284461	0.247064	0.438834	0.00145715	0.996414	-0.264966	0.405244	0.730463	0.00697594	0.049955	0.877472	0.536836	0.0719163	-0.241658	0.449234	-0.0618242	0.848627	-0.564767	0.0557194	-0.510324	0.0900357	-0.257894	0.418356	-0.578485	0.0487826	0.840981	0.000609234	-0.0271029	0.933367	0.45487	0.137341	0.202841	0.527211	-0.350009	0.264715	-0.312778	0.322239	-0.0112062	0.972427	0.471761	0.121529
CSS0007654	antiquewhite2	0.130437	0.686175	0.176595	0.582982	-0.59064	0.0431649	-0.731295	0.00687952	-0.600361	0.0390138	-0.104822	0.745782	0.627116	0.0290647	-0.4531	0.139072	0.508444	0.0914266	0.153045	0.634884	0.0595952	0.854032	0.00590178	0.985477	0.45421	0.137985	0.852801	0.000422813	0.609674	0.0353118	0.629602	0.0282439	-0.498438	0.0990763	0.163621	0.611371	-0.698704	0.0114746	-0.651955	0.0215992	-0.0867684	0.788597	0.100427	0.756148	-0.438877	0.153488	-0.524407	0.0800661
CSS0007819	antiquewhite2	0.0617688	0.848761	0.243208	0.446241	0.28525	0.368811	0.545594	0.0665286	0.307531	0.330856	0.333224	0.289859	-0.545126	0.0668088	0.230151	0.471754	-0.411652	0.183657	-0.089158	0.782897	0.135718	0.674075	-0.0158192	0.961083	-0.61236	0.0342925	-0.743788	0.00554893	-0.318002	0.313786	-0.315511	0.317802	0.177432	0.581168	0.154796	0.630968	0.756232	0.00442629	0.630409	0.0279814	-0.224965	0.482071	-0.599686	0.0392928	0.0651771	0.840508	-0.111168	0.73088
CSS0007972	antiquewhite2	-0.0875853	0.786648	-0.588764	0.0440001	0.625675	0.0295479	0.45734	0.13495	0.720415	0.00822194	-0.261381	0.411865	-0.202583	0.527747	0.332582	0.290847	-0.0750139	0.816774	-0.318659	0.312731	0.127461	0.693022	0.502225	0.0961321	0.222914	0.486181	-0.167581	0.602652	-0.0696332	0.82974	-0.124759	0.699258	0.0567787	0.86087	-0.413168	0.181887	0.110861	0.7316	0.268274	0.399183	0.293743	0.354085	0.367858	0.239415	0.636311	0.0261131	0.606375	0.0365933
CSS0008075	antiquewhite2	-0.347624	0.268209	-0.357646	0.253708	0.700529	0.0111695	0.461527	0.130959	0.69219	0.0126143	-0.20274	0.527421	-0.270107	0.395845	0.289691	0.361072	-0.428056	0.165071	-0.364317	0.244317	-0.223411	0.485183	0.032615	0.91985	-0.492926	0.103467	-0.698454	0.0115169	-0.612204	0.0343509	-0.616615	0.0327209	-0.0102109	0.974875	-0.467157	0.125714	0.53274	0.0745363	0.383945	0.21789	0.03981	0.902237	0.0114516	0.971823	0.227062	0.477889	0.291191	0.358477
CSS0008097	antiquewhite2	0.293912	0.353794	0.178723	0.578376	-0.668125	0.0175607	-0.647576	0.0228006	-0.642299	0.0243117	0.0219188	0.946094	0.544037	0.067465	-0.305122	0.334853	0.627591	0.0289064	0.310729	0.32559	0.168451	0.600741	0.150329	0.640972	0.454062	0.13813	0.898437	7.16e-05	0.809495	0.00142124	0.726506	0.00744843	-0.334631	0.287703	0.338455	0.281884	-0.616608	0.0327235	-0.570747	0.0526163	-0.29639	0.34956	-0.0246148	0.939473	-0.423809	0.169764	-0.544714	0.067057
CSS0008137	antiquewhite2	0.0272552	0.932993	-0.152447	0.636223	0.593145	0.0420664	0.574881	0.0505426	0.597083	0.0403803	-0.120607	0.708875	-0.332162	0.291494	0.453676	0.138508	-0.344319	0.273093	-0.0715778	0.825049	-0.217586	0.496928	-0.0507051	0.875645	-0.618611	0.0320017	-0.800395	0.00176558	-0.601312	0.0386238	-0.725824	0.00753214	0.312286	0.323042	-0.307461	0.330972	0.643457	0.023974	0.407125	0.189006	0.0613206	0.849848	-0.162857	0.613059	0.135056	0.675588	0.361372	0.248437
CSS0008145	antiquewhite2	-0.226446	0.479115	-0.252	0.429442	0.549223	0.06438	0.536569	0.072085	0.581068	0.0475484	0.0303166	0.925484	-0.404352	0.192329	0.119353	0.711787	-0.510981	0.0895524	-0.404343	0.19234	0.0685258	0.832414	0.0204336	0.949742	-0.272865	0.390847	-0.672854	0.0164922	-0.511973	0.088827	-0.36515	0.243158	0.0299019	0.926501	-0.239088	0.454219	0.482726	0.111932	0.515809	0.0860581	0.285101	0.369072	-0.118382	0.714045	0.389668	0.210525	0.271136	0.393976
CSS0008489	antiquewhite2	0.0734755	0.820477	-0.36573	0.242354	0.430537	0.162368	0.613229	0.0339672	0.51833	0.0842707	0.109423	0.73497	-0.498979	0.0986517	0.251673	0.430062	-0.196374	0.540737	-0.265235	0.40475	0.430544	0.16236	0.489885	0.105945	0.176188	0.583864	-0.36088	0.249129	0.024791	0.939041	0.0326623	0.919734	0.0507533	0.875527	-0.0413183	0.898549	0.26323	0.408444	0.559854	0.0583632	0.183323	0.568468	0.026817	0.934068	0.632544	0.0272948	0.306748	0.332153
CSS0008531	antiquewhite2	0.0179968	0.95573	-0.0581398	0.857565	0.347308	0.268673	0.451927	0.140227	0.341359	0.27751	0.0565581	0.861406	-0.348142	0.267447	0.480658	0.113702	-0.363573	0.245353	0.125244	0.698137	-0.380544	0.22234	-0.288201	0.363658	-0.77379	0.00314523	-0.757961	0.00428506	-0.645299	0.0234441	-0.774472	0.00310195	0.653652	0.0211464	-0.103036	0.749989	0.768624	0.00348811	0.376669	0.227476	-0.206073	0.520507	-0.301941	0.340171	-0.0209576	0.948455	0.33465	0.287673
CSS0008574	antiquewhite2	0.226422	0.479163	-0.0430069	0.894423	0.458443	0.133892	0.632025	0.0274605	0.447977	0.14416	0.0551403	0.864852	-0.471202	0.122031	0.673932	0.0162556	-0.219494	0.493067	0.255574	0.422704	-0.14741	0.64754	-0.0395632	0.90284	-0.612794	0.0341297	-0.80582	0.00155345	-0.479983	0.114284	-0.734063	0.00656603	0.706082	0.010278	-0.101257	0.754188	0.686665	0.0136448	0.45821	0.134114	-0.0236775	0.941775	-0.251543	0.430308	0.156045	0.62818	0.502604	0.0958413
CSS0008642	antiquewhite2	0.0993972	0.758583	-0.308588	0.32911	0.467412	0.12548	0.476334	0.117463	0.496769	0.100392	-0.062577	0.846803	-0.317879	0.313983	0.71117	0.00950884	-0.0770768	0.811813	0.266024	0.403301	-0.184628	0.565669	0.0928481	0.774113	-0.623389	0.0303265	-0.665495	0.0181763	-0.331964	0.291799	-0.617913	0.032252	0.556242	0.0603617	-0.180674	0.574165	0.577195	0.0494076	0.348399	0.26707	-0.341402	0.277446	-0.300249	0.343019	0.0818862	0.800274	0.388511	0.212002
CSS0008646	antiquewhite2	-0.277436	0.382638	-0.506979	0.0925209	0.845587	0.000530272	0.666991	0.0178243	0.905109	5.16e-05	-0.249628	0.433943	-0.425523	0.16786	0.261965	0.410784	-0.424125	0.169412	-0.542377	0.0684741	0.101794	0.752921	0.340989	0.278065	0.000479269	0.998821	-0.5988	0.0396608	-0.45386	0.138327	-0.370638	0.235609	-0.0641275	0.843048	-0.523592	0.0806211	0.297432	0.347786	0.511009	0.0895322	0.431786	0.161018	0.294215	0.353276	0.712622	0.00929736	0.596213	0.0407487
CSS0008739	antiquewhite2	-0.034462	0.915325	-0.279429	0.379086	0.500119	0.0977617	0.392214	0.207299	0.451056	0.141087	-0.148814	0.644379	-0.20902	0.514425	0.546238	0.0661434	-0.229488	0.473069	0.0667063	0.83681	-0.406272	0.190024	-0.116332	0.718817	-0.555262	0.0609115	-0.613655	0.0338086	-0.587297	0.0446618	-0.804877	0.00158882	0.540687	0.0695112	-0.343449	0.274387	0.592376	0.0424016	0.224279	0.483444	0.0344372	0.915386	0.0537108	0.868328	0.0844684	0.794093	0.524393	0.0800756
CSS0008761	antiquewhite2	-0.0937978	0.771856	-0.392667	0.206728	0.911459	3.69e-05	0.808098	0.00147043	0.935789	7.71e-06	-0.265098	0.405003	-0.511169	0.0894148	0.476216	0.117567	-0.338517	0.28179	-0.330704	0.293748	0.114258	0.723657	0.370905	0.235245	-0.0795931	0.805771	-0.747431	0.00520033	-0.469654	0.123432	-0.536108	0.0723774	0.100553	0.755851	-0.521157	0.0822963	0.330212	0.29451	0.546105	0.0662227	0.495141	0.101687	0.286809	0.366085	0.701347	0.0110346	0.72414	0.00774203
CSS0008789	antiquewhite2	0.286347	0.366891	-0.125381	0.697821	0.435491	0.157054	0.720583	0.00819977	0.511593	0.0891044	0.161717	0.61558	-0.635309	0.0264238	0.629853	0.0281621	-0.144859	0.653298	0.16632	0.605421	0.247583	0.437843	0.303902	0.336888	-0.189432	0.555416	-0.613703	0.0337907	-0.13665	0.671946	-0.309389	0.32779	0.633631	0.02695	0.0286466	0.92958	0.490604	0.105355	0.601797	0.038426	0.0148198	0.96354	-0.209768	0.512886	0.515994	0.0859261	0.566664	0.0547214
CSS0008875	antiquewhite2	-0.0429083	0.894664	0.103842	0.74809	-0.417362	0.177046	-0.464414	0.128252	-0.422792	0.1709	0.104325	0.746951	0.370223	0.236176	-0.417354	0.177056	0.316333	0.316472	-0.0153441	0.962251	0.273908	0.388968	0.1561	0.628058	0.218092	0.495903	0.5129	0.0881525	0.582316	0.0469598	0.637515	0.0257434	-0.711924	0.00939862	0.253757	0.426123	-0.394989	0.203816	-0.284761	0.369669	-0.309046	0.328355	-0.231122	0.469835	-0.393531	0.205641	-0.789269	0.00226955
CSS0008916	antiquewhite2	-0.0658107	0.838975	-0.324425	0.30356	0.68303	0.014356	0.710747	0.00957113	0.685198	0.0139288	-0.0584537	0.856803	-0.545739	0.0664416	0.576141	0.0499225	-0.390473	0.209502	-0.0890838	0.783074	-0.108984	0.735999	0.0840911	0.794996	-0.420604	0.173361	-0.834503	0.000735341	-0.588356	0.0441833	-0.705458	0.0103755	0.493255	0.103202	-0.310605	0.325793	0.614525	0.0334864	0.558005	0.05938	0.126644	0.694907	0.0200497	0.950685	0.448704	0.14343	0.635323	0.0264193
CSS0008928	antiquewhite2	-0.026091	0.93585	-0.154761	0.631046	0.40405	0.192693	0.526121	0.0789064	0.481508	0.112972	0.150497	0.640596	-0.499827	0.0979893	0.381701	0.22082	-0.416111	0.178482	-0.0960951	0.766404	-0.0578036	0.858381	-0.0193151	0.95249	-0.517547	0.0848232	-0.681183	0.0147277	-0.44429	0.147894	-0.436889	0.155576	0.482342	0.112259	-0.0502961	0.876641	0.717325	0.00863656	0.558699	0.0589973	-0.196302	0.540888	-0.361036	0.24891	0.276552	0.384219	0.309674	0.327322
CSS0009036	antiquewhite2	0.404905	0.191664	0.0437298	0.892658	-0.445397	0.146766	-0.242955	0.44673	-0.382877	0.219282	0.158622	0.622445	0.155048	0.630404	-0.272239	0.39198	0.255762	0.42235	0.0485218	0.880965	0.332142	0.291526	0.159378	0.620764	0.57454	0.0507117	0.559862	0.0583589	0.521816	0.081841	0.582162	0.0470318	-0.0594296	0.854434	0.308789	0.328779	-0.322049	0.307321	-0.182782	0.569629	0.19431	0.545084	0.0763868	0.813472	0.0626843	0.846543	-0.152103	0.636992
CSS0009141	antiquewhite2	-0.324157	0.303983	-0.501434	0.0967419	0.744716	0.00545851	0.427748	0.165409	0.725912	0.00752132	-0.358514	0.252474	-0.185366	0.56409	0.525128	0.0795768	-0.302992	0.338409	-0.108752	0.736543	-0.428124	0.164996	-0.0510474	0.874811	-0.587081	0.0447596	-0.734426	0.00652566	-0.707141	0.0101143	-0.837296	0.000678713	0.275035	0.386939	-0.587189	0.0447107	0.462062	0.130455	0.246274	0.440347	-0.00600585	0.985221	0.0840309	0.79514	0.175542	0.585266	0.55112	0.0632762
CSS0009249	antiquewhite2	-0.227001	0.478009	0.0658677	0.838838	-0.322152	0.307157	-0.450179	0.141958	-0.292381	0.356425	-0.0618539	0.848555	0.378238	0.225388	-0.463165	0.129418	0.200053	0.533026	-0.163561	0.611502	0.0607441	0.851246	0.0326782	0.919695	0.515018	0.0866241	0.703104	0.0107493	0.372518	0.233056	0.554762	0.0611936	-0.387498	0.213301	0.0668008	0.836582	-0.548619	0.0647338	-0.381869	0.220601	0.0524465	0.871405	0.277248	0.382974	-0.0515213	0.873657	-0.20597	0.52072
CSS0009270	antiquewhite2	0.216512	0.499107	0.342693	0.275514	-0.598114	0.0399471	-0.30193	0.340191	-0.541952	0.068734	0.370077	0.236375	0.0507522	0.87553	-0.599495	0.0393719	0.160227	0.61888	-0.144256	0.654662	0.592378	0.0424007	0.195658	0.542243	0.730041	0.00702525	0.666839	0.0178598	0.691037	0.0128245	0.940169	5.46e-06	-0.426307	0.166993	0.52334	0.0807937	-0.449747	0.142389	-0.0759572	0.814505	0.122544	0.704384	-0.0315295	0.922511	0.0792152	0.806678	-0.507049	0.0924687
CSS0009318	antiquewhite2	-0.0773915	0.811057	-0.248972	0.435192	0.555219	0.0609358	0.624769	0.029855	0.591469	0.042799	0.0352229	0.913462	-0.544289	0.0673126	0.467542	0.125361	-0.222021	0.487975	0.00412948	0.989838	0.247978	0.437088	0.251016	0.431306	-0.172016	0.592943	-0.680232	0.0149218	-0.252965	0.427617	-0.299733	0.343889	0.266609	0.402228	-0.154816	0.630923	0.26992	0.396185	0.541331	0.0691151	0.107483	0.739523	-0.165568	0.607078	0.496433	0.100658	0.467813	0.125112
CSS0009323	antiquewhite2	-0.12357	0.702008	0.139296	0.665916	0.251399	0.43058	0.276614	0.384108	0.26561	0.404061	0.0758603	0.814738	-0.246101	0.440679	0.0988571	0.759861	-0.491386	0.104717	-0.183675	0.567713	-0.347259	0.268745	-0.366638	0.241097	-0.657319	0.0201915	-0.568977	0.0535215	-0.630115	0.0280768	-0.545009	0.0668794	0.317706	0.314261	-0.0895633	0.781931	0.69417	0.0122594	0.314738	0.319053	-0.11678	0.717774	-0.289181	0.361956	-0.0543238	0.866837	0.0988347	0.759914
CSS0009345	antiquewhite2	0.0514428	0.873848	0.0721824	0.823592	0.455771	0.136466	0.680281	0.0149117	0.475198	0.118465	0.18955	0.555165	-0.604933	0.0371637	0.36434	0.244285	-0.46951	0.123563	-0.187222	0.560124	-0.0311949	0.923331	0.0389786	0.90427	-0.501001	0.0970776	-0.735647	0.00639148	-0.462649	0.129902	-0.515129	0.0865446	0.3919	0.207695	-0.0217745	0.946448	0.821462	0.00104977	0.649896	0.0221581	-0.0720407	0.823933	-0.19378	0.546203	0.295839	0.3505	0.263773	0.407443
CSS0009379	antiquewhite2	-0.0938552	0.77172	-0.441974	0.150271	0.861623	0.000315274	0.795114	0.00199272	0.900065	6.62e-05	-0.17846	0.578945	-0.529847	0.0764252	0.511152	0.0894272	-0.281902	0.374703	-0.29542	0.351214	0.188551	0.557291	0.468043	0.124901	-0.099758	0.75773	-0.705289	0.010402	-0.333363	0.289645	-0.432911	0.159808	0.0793482	0.806359	-0.428007	0.165125	0.376719	0.227409	0.588141	0.0442802	0.298397	0.34615	0.170899	0.595382	0.670483	0.0170218	0.60432	0.037408
CSS0009529	antiquewhite2	0.220663	0.490708	0.0191541	0.952886	0.457576	0.134723	0.802054	0.00169849	0.513386	0.0878005	0.257744	0.418638	-0.776946	0.00294874	0.505396	0.0937129	-0.396353	0.202117	-0.0201274	0.950494	0.206307	0.520022	0.163155	0.612399	-0.305332	0.334503	-0.783457	0.00257304	-0.344341	0.27306	-0.40827	0.187644	0.6029	0.0379787	0.0570031	0.860325	0.694008	0.0122882	0.752905	0.0047078	0.0627377	0.846414	-0.237492	0.457328	0.535344	0.0728633	0.49319	0.103254
CSS0009542	antiquewhite2	0.0138141	0.966013	-0.303508	0.337546	0.727484	0.00732946	0.716382	0.00876614	0.751335	0.0048453	-0.102262	0.751816	-0.472085	0.121238	0.619732	0.031603	-0.284271	0.370529	-0.0584261	0.856869	-0.0499848	0.877399	0.199456	0.534274	-0.483802	0.111018	-0.818536	0.00113273	-0.473529	0.119946	-0.65528	0.0207186	0.366336	0.241514	-0.327317	0.299018	0.621699	0.0309119	0.532006	0.075012	0.0539496	0.867747	-0.106179	0.742588	0.363856	0.244958	0.523506	0.0806799
CSS0009585	antiquewhite2	0.071936	0.824186	-0.26843	0.398898	0.830199	0.000829691	0.901604	6.15e-05	0.85674	0.000371755	-0.0689309	0.831435	-0.626375	0.0293124	0.568037	0.0540073	-0.302823	0.338692	-0.215162	0.501851	0.231127	0.469824	0.440128	0.152183	-0.188166	0.558111	-0.805688	0.00155835	-0.344404	0.272967	-0.493251	0.103205	0.197617	0.538127	-0.318417	0.313119	0.521018	0.0823931	0.675337	0.0159508	0.330466	0.294115	0.0665426	0.837206	0.637917	0.0256209	0.587821	0.0444247
CSS0009675	antiquewhite2	0.271194	0.393871	0.118951	0.712721	0.372621	0.232917	0.576057	0.0499638	0.340582	0.278677	0.160921	0.617342	-0.426321	0.166979	0.622584	0.0306044	-0.0912482	0.777918	0.240254	0.451954	-0.0146343	0.963996	0.148789	0.644435	-0.673309	0.0163921	-0.693452	0.0123872	-0.203773	0.525274	-0.546554	0.0659551	0.394721	0.20415	0.0406754	0.900121	0.748447	0.00510612	0.469188	0.123856	-0.303843	0.336986	-0.407489	0.188572	-0.041929	0.897057	0.088397	0.784711
CSS0009685	antiquewhite2	-0.0810307	0.802324	-0.272432	0.39163	0.630072	0.0280907	0.465003	0.127704	0.627401	0.0289696	-0.241945	0.44868	-0.243849	0.445006	0.516404	0.0856339	-0.282332	0.373943	-0.00776435	0.980894	-0.329677	0.29534	-0.0774088	0.811016	-0.644122	0.0237816	-0.770341	0.00337117	-0.635674	0.0263104	-0.783224	0.00258581	0.334631	0.287701	-0.425314	0.168092	0.54096	0.0693432	0.296921	0.348656	-0.016855	0.958537	-0.113548	0.725314	0.10123	0.754253	0.440046	0.152268
CSS0009702	antiquewhite2	-0.136653	0.671938	-0.0444078	0.891002	0.511236	0.0893656	0.433668	0.158997	0.465993	0.126787	-0.0540926	0.867399	-0.332537	0.290917	0.366326	0.241528	-0.412996	0.182087	-0.0927113	0.774438	-0.301932	0.340186	-0.181228	0.572971	-0.713128	0.00922455	-0.800342	0.00176774	-0.664254	0.0184723	-0.742793	0.00564715	0.260549	0.41341	-0.274129	0.388568	0.671984	0.0166851	0.38281	0.21937	-0.0755708	0.815434	-0.202695	0.527516	0.017656	0.956568	0.223596	0.484813
CSS0009708	antiquewhite2	-0.0932992	0.773041	-0.498239	0.099232	0.938988	6.01e-06	0.77572	0.00302394	0.975281	6.97e-08	-0.344096	0.273423	-0.419349	0.174782	0.494167	0.102467	-0.25072	0.431868	-0.337515	0.283307	0.112621	0.727482	0.458798	0.133552	-0.0187183	0.953957	-0.654487	0.0209261	-0.391106	0.2087	-0.494073	0.102543	0.0334852	0.917718	-0.57923	0.0484246	0.259793	0.414814	0.47534	0.118339	0.491073	0.104972	0.351598	0.262402	0.699715	0.0113048	0.731599	0.00684462
CSS0009856	antiquewhite2	0.0944581	0.770288	-0.227222	0.477569	0.607761	0.0360508	0.71403	0.00909576	0.666514	0.017936	-0.0218483	0.946267	-0.544841	0.0669803	0.556011	0.0604907	-0.365057	0.243287	-0.065347	0.840097	-0.0690946	0.83104	0.0934265	0.772738	-0.398087	0.199969	-0.759403	0.0041699	-0.512065	0.08876	-0.612048	0.0344098	0.578516	0.0487678	-0.22534	0.481322	0.649373	0.0223017	0.561627	0.0573991	0.10201	0.75241	-0.0721524	0.823664	0.458122	0.134199	0.633811	0.0268931
CSS0010023	antiquewhite2	-0.148686	0.644667	-0.0184053	0.954726	0.115915	0.719789	0.180255	0.575068	0.164429	0.609588	0.163906	0.61074	-0.300233	0.343045	0.204583	0.523592	-0.453462	0.138717	-0.0377039	0.907389	-0.402341	0.194762	-0.389368	0.210907	-0.679813	0.015008	-0.503839	0.0948961	-0.568055	0.0539978	-0.49339	0.103092	0.58484	0.0457852	0.020121	0.95051	0.726471	0.00745272	0.326255	0.300682	-0.448112	0.144023	-0.376215	0.228083	-0.0379482	0.906791	0.148264	0.645617
CSS0010040	antiquewhite2	0.272556	0.391405	0.391111	0.208692	-0.662116	0.0189904	-0.377679	0.226131	-0.608751	0.035667	0.344042	0.273504	0.151182	0.639059	-0.549501	0.0642173	0.280653	0.376914	-0.0268147	0.934074	0.525072	0.0796144	0.191765	0.550464	0.694005	0.0122887	0.769648	0.00341803	0.768278	0.00351206	0.940063	5.51e-06	-0.373491	0.23174	0.546182	0.066177	-0.473684	0.119808	-0.182457	0.570328	0.0286158	0.929655	-0.0421976	0.896401	-0.0363567	0.910686	-0.529017	0.0769734
CSS0010066	antiquewhite2	-0.091635	0.776998	-0.400889	0.19653	0.624444	0.0299654	0.467141	0.125729	0.710275	0.0096409	-0.254803	0.424153	-0.294804	0.352268	0.310164	0.326516	-0.151273	0.638853	-0.322297	0.306927	0.0981199	0.761606	0.41765	0.176717	0.207694	0.517158	-0.223312	0.485383	-0.159041	0.621513	-0.169869	0.597635	0.11973	0.710912	-0.409408	0.186297	0.110371	0.732748	0.302347	0.339491	0.321662	0.307935	0.389209	0.211111	0.675525	0.0159104	0.668599	0.0174513
CSS0010175	antiquewhite2	-0.124061	0.700873	-0.216587	0.498955	0.686694	0.0136394	0.615613	0.0330864	0.681282	0.0147077	-0.164748	0.608885	-0.408129	0.187811	0.429846	0.163118	-0.425948	0.16739	-0.156382	0.627428	-0.193382	0.547044	-0.0453436	0.888718	-0.552101	0.0627107	-0.874628	0.000196912	-0.685405	0.0138884	-0.742604	0.00566597	0.251136	0.431079	-0.389697	0.210489	0.557768	0.0595116	0.460094	0.132317	0.132963	0.680377	-0.068596	0.832244	0.262645	0.409525	0.446855	0.145289
CSS0010427	antiquewhite2	0.125959	0.696488	-0.0298095	0.926728	0.432782	0.159947	0.66821	0.0175409	0.497854	0.0995356	0.19177	0.550454	-0.659195	0.0197155	0.418969	0.175213	-0.278593	0.380574	-0.00389045	0.990426	0.322401	0.306762	0.228332	0.475362	-0.129907	0.687392	-0.638539	0.025432	-0.203099	0.526675	-0.216625	0.498878	0.420953	0.172967	0.015999	0.960641	0.406293	0.189999	0.630602	0.0279187	0.137982	0.668908	-0.232214	0.467681	0.549993	0.0639299	0.463691	0.128926
CSS0010484	antiquewhite2	-0.19188	0.550222	0.0644505	0.842266	0.34226	0.276161	0.418254	0.176027	0.237466	0.457379	0.191869	0.550244	-0.404667	0.191949	0.310019	0.326754	-0.394301	0.204675	-0.0216649	0.946717	-0.167212	0.603461	-0.170932	0.595309	-0.745062	0.00542505	-0.79886	0.00182945	-0.522178	0.0815914	-0.624472	0.0299559	0.167139	0.603622	-0.0340147	0.916421	0.713229	0.00921001	0.46187	0.130635	-0.244217	0.444298	-0.34725	0.268758	-0.111076	0.731096	-0.0673331	0.835295
CSS0010551	antiquewhite2	-0.286941	0.365854	-0.344561	0.272734	0.700975	0.0110959	0.44246	0.14977	0.656503	0.0204013	-0.262761	0.409311	-0.210727	0.510916	0.457453	0.134842	-0.339056	0.280975	-0.144018	0.6552	-0.377732	0.226061	-0.0652509	0.84033	-0.664397	0.0184381	-0.775254	0.00305291	-0.687159	0.0135503	-0.818381	0.00113726	0.164617	0.609174	-0.502234	0.0961258	0.559624	0.0584889	0.295799	0.350567	-0.025617	0.937013	-0.0176515	0.956579	0.0783929	0.808652	0.364268	0.244384
CSS0010582	antiquewhite2	-0.00782132	0.980754	0.162214	0.61448	-0.608543	0.0357474	-0.58029	0.0479177	-0.588695	0.0440311	0.209581	0.513271	0.406421	0.189846	-0.47389	0.119624	0.314153	0.320002	0.0350443	0.913899	0.193513	0.546768	0.0400712	0.901598	0.224206	0.483591	0.666181	0.0180142	0.617291	0.032476	0.707651	0.0100362	-0.51622	0.0857651	0.391533	0.208159	-0.33824	0.282209	-0.337692	0.283039	-0.426139	0.16718	-0.271025	0.394179	-0.447602	0.144536	-0.797465	0.00188903
CSS0010638	antiquewhite2	-0.381889	0.220574	-0.449097	0.143037	0.818122	0.00114487	0.515061	0.0865937	0.7948	0.00200693	-0.342822	0.275321	-0.263602	0.407758	0.425919	0.167422	-0.394141	0.204876	-0.248663	0.435781	-0.302595	0.339075	-0.010386	0.974444	-0.504403	0.0944662	-0.803572	0.00163882	-0.733502	0.00662864	-0.783058	0.00259493	0.108844	0.736329	-0.605961	0.0367562	0.418809	0.175395	0.335948	0.28569	0.157384	0.625198	0.111001	0.731272	0.280354	0.377443	0.525419	0.0793799
CSS0010806	antiquewhite2	-0.209733	0.512959	-0.429942	0.163014	0.733639	0.0066133	0.578486	0.0487823	0.770226	0.00337892	-0.239379	0.453654	-0.39085	0.209024	0.520125	0.0830134	-0.316618	0.316014	-0.108736	0.736582	-0.140024	0.664261	0.0935786	0.772377	-0.372891	0.232551	-0.747784	0.00516742	-0.567759	0.0541511	-0.627891	0.0288069	0.325737	0.301494	-0.455225	0.136996	0.377735	0.226057	0.415563	0.179113	0.0971697	0.763857	0.0238771	0.941285	0.428333	0.164768	0.640121	0.024956
CSS0010821	antiquewhite2	-0.0288404	0.929104	-0.346716	0.269545	0.865418	0.000276182	0.815123	0.00123577	0.908287	4.37e-05	-0.220599	0.490838	-0.532303	0.074819	0.484767	0.110202	-0.341083	0.277924	-0.314583	0.319305	0.106983	0.740698	0.361068	0.248865	-0.0654189	0.839923	-0.70267	0.0108193	-0.448765	0.14337	-0.515574	0.0862257	0.210479	0.511425	-0.466126	0.126664	0.38345	0.218535	0.558127	0.059313	0.481536	0.112948	0.280221	0.377679	0.723412	0.00783419	0.764282	0.00379772
CSS0010837	antiquewhite2	-0.123618	0.701897	-0.309321	0.327902	0.785743	0.00245018	0.726965	0.00739238	0.838431	0.0006567	-0.137683	0.669589	-0.494427	0.102259	0.416015	0.178592	-0.395714	0.202912	-0.317413	0.314732	0.0559112	0.862978	0.25366	0.426306	-0.299	0.345129	-0.761411	0.0040135	-0.47687	0.116992	-0.499895	0.097936	0.1254	0.697779	-0.385417	0.215982	0.504823	0.0941475	0.575292	0.0503398	0.204545	0.523671	0.000398418	0.99902	0.522852	0.0811279	0.500062	0.0978062
CSS0010934	antiquewhite2	-0.169408	0.598644	-0.586815	0.0448805	0.760381	0.00409316	0.432053	0.16073	0.806931	0.00151253	-0.496578	0.100543	-0.0847556	0.793407	0.534151	0.073626	-0.13616	0.673064	-0.135638	0.674257	-0.354967	0.257538	0.149168	0.643582	-0.231821	0.468454	-0.436643	0.155835	-0.506973	0.0925253	-0.662221	0.0189647	0.323265	0.305393	-0.651632	0.0216863	0.25053	0.432229	0.126406	0.695455	0.209545	0.513345	0.366262	0.241617	0.383325	0.218697	0.79803	0.00186469
CSS0010996	antiquewhite2	-0.0491596	0.87941	-0.335906	0.285754	0.702358	0.0108698	0.529227	0.0768346	0.695865	0.0119615	-0.302359	0.339469	-0.254413	0.424887	0.639751	0.025067	-0.201515	0.529973	0.0797386	0.805422	-0.311458	0.324396	-0.00351062	0.991361	-0.562592	0.0568795	-0.765495	0.0037092	-0.609672	0.0353125	-0.824367	0.000972148	0.436544	0.15594	-0.480955	0.113447	0.460941	0.131513	0.277727	0.382118	0.0836947	0.795944	-0.0047777	0.988243	0.193206	0.547415	0.626246	0.0293559
CSS0011054	antiquewhite2	-0.136639	0.671972	0.273254	0.390145	-0.497728	0.0996342	-0.584776	0.0458145	-0.639153	0.0252466	0.0462355	0.886541	0.424591	0.168894	-0.323496	0.305028	0.192401	0.549117	0.252622	0.428266	-0.218164	0.495756	-0.404021	0.192728	-0.14658	0.649413	0.272344	0.391789	0.0903693	0.780011	0.0879911	0.785679	-0.309574	0.327486	0.172779	0.591278	-0.302107	0.339892	-0.451484	0.140664	-0.247089	0.438787	-0.139912	0.664515	-0.683809	0.0142015	-0.603853	0.0375948
CSS0011058	antiquewhite2	0.12052	0.709078	-0.246834	0.439275	0.536945	0.0718473	0.605764	0.0368339	0.625459	0.0296209	-0.0799822	0.804838	-0.461113	0.13135	0.553665	0.061816	-0.179217	0.577308	0.0470764	0.88449	0.0425801	0.895466	0.198379	0.536528	-0.15951	0.620471	-0.544293	0.0673105	-0.302514	0.33921	-0.404256	0.192445	0.569405	0.0533017	-0.214235	0.503741	0.353149	0.260157	0.432567	0.160177	0.140805	0.662487	-0.0108422	0.973322	0.527222	0.0781678	0.717343	0.00863407
CSS0011135	antiquewhite2	-0.105609	0.743929	-0.122642	0.704158	0.573498	0.0512297	0.620339	0.0313884	0.58794	0.0443709	0.00626525	0.984582	-0.522063	0.0816705	0.426684	0.166578	-0.521379	0.0821425	-0.174366	0.587822	-0.246827	0.439287	-0.118094	0.714714	-0.535372	0.072845	-0.795092	0.00199373	-0.703046	0.0107586	-0.722133	0.00799798	0.547203	0.0655699	-0.244953	0.442882	0.743819	0.00554593	0.539157	0.0704603	0.0594368	0.854416	-0.0491299	0.879483	0.346972	0.269167	0.550888	0.0634101
CSS0011293	antiquewhite2	-0.338808	0.28135	-0.636153	0.0261618	0.646705	0.023045	0.159805	0.619816	0.622574	0.0306077	-0.591365	0.0428449	0.167995	0.601741	0.550694	0.0635228	-0.0397346	0.902421	0.0962834	0.765957	-0.632246	0.0273897	-0.121616	0.706535	-0.581647	0.0472747	-0.500341	0.0975892	-0.624867	0.0298217	-0.848727	0.000481164	0.242409	0.447782	-0.70288	0.0107853	0.179296	0.577137	-0.111415	0.730302	-0.0985919	0.760489	0.168087	0.601541	-0.0667741	0.836646	0.543168	0.0679921
CSS0011343	antiquewhite2	-0.051573	0.873531	-0.371391	0.234584	0.794172	0.0020355	0.783063	0.00259468	0.835812	0.000708371	-0.0936816	0.772132	-0.57021	0.0528896	0.508903	0.0910861	-0.302091	0.33992	-0.243357	0.445953	0.20853	0.515434	0.418621	0.17561	-0.184187	0.566614	-0.752079	0.00477974	-0.329121	0.296204	-0.420612	0.173351	0.121897	0.705883	-0.340053	0.279472	0.445591	0.146569	0.627776	0.0288451	0.204148	0.524495	0.0235093	0.942188	0.609233	0.0354812	0.518966	0.0838238
CSS0011345	antiquewhite2	-0.00327729	0.991935	0.336416	0.284977	-0.436856	0.15561	-0.352452	0.261165	-0.422953	0.17072	0.237808	0.456711	0.209101	0.514259	-0.530951	0.0757005	0.146348	0.649936	-0.167036	0.603849	0.34071	0.278484	0.122565	0.704335	0.223576	0.484854	0.463792	0.128832	0.530691	0.0758705	0.68198	0.0145665	-0.696825	0.0117951	0.362596	0.246719	-0.240652	0.451182	-0.125585	0.697352	-0.254057	0.425557	-0.263896	0.407215	-0.300921	0.341885	-0.82422	0.000975953
CSS0011350	antiquewhite2	-0.225091	0.481821	-0.34342	0.27443	0.772346	0.00323836	0.704351	0.01055	0.783225	0.00258574	-0.127338	0.693307	-0.519924	0.0831535	0.328604	0.297008	-0.556856	0.0600185	-0.435869	0.156654	-0.0856948	0.791162	0.090107	0.780635	-0.284085	0.370856	-0.791943	0.0021395	-0.676206	0.0157643	-0.62973	0.0282022	0.200737	0.531596	-0.430348	0.162573	0.571944	0.0520098	0.577293	0.0493602	0.338817	0.281336	0.185713	0.563347	0.563355	0.0564705	0.586513	0.0450179
CSS0011355	antiquewhite2	-0.0250513	0.938402	0.326706	0.299974	-0.548314	0.0649136	-0.664608	0.0183876	-0.60591	0.0367766	-0.0290495	0.928591	0.587797	0.0444355	-0.423857	0.169711	0.300908	0.341908	0.108656	0.73677	-0.236442	0.459379	-0.253036	0.427484	0.0435226	0.893164	0.641783	0.0244634	0.299603	0.34411	0.30289	0.338581	-0.354342	0.258437	0.171084	0.594977	-0.32174	0.307811	-0.574553	0.0507053	-0.255819	0.422243	0.00820968	0.979798	-0.637511	0.0257445	-0.588582	0.0440821
CSS0011361	antiquewhite2	-0.253792	0.426057	-0.143422	0.656551	0.36565	0.242465	0.467268	0.125612	0.429813	0.163154	0.221667	0.488686	-0.512222	0.0886454	0.23646	0.459344	-0.535765	0.0725951	-0.239585	0.453253	-0.0911504	0.778151	-0.0908053	0.778972	-0.554102	0.0615679	-0.668052	0.0175775	-0.49592	0.101067	-0.387562	0.213218	0.355512	0.256757	-0.0150763	0.962909	0.751198	0.00485741	0.595351	0.0411161	-0.31163	0.324115	-0.37759	0.22625	0.242749	0.447125	0.163005	0.612732
CSS0011428	antiquewhite2	-0.0700243	0.828796	-0.419291	0.174847	0.857627	0.000360949	0.81737	0.00116716	0.901486	6.18e-05	-0.15967	0.620116	-0.551826	0.0628684	0.499417	0.0983094	-0.307688	0.330596	-0.307394	0.331082	0.200106	0.532913	0.453987	0.138203	-0.102418	0.751447	-0.724353	0.00771533	-0.349291	0.265764	-0.434385	0.158231	0.0967892	0.764758	-0.411955	0.183303	0.401091	0.196284	0.61147	0.0346278	0.324237	0.303857	0.154899	0.630737	0.684444	0.0140763	0.609229	0.0354826
CSS0011495	antiquewhite2	-0.151846	0.637568	-0.561393	0.057526	0.818567	0.00113181	0.59566	0.040984	0.85373	0.000410299	-0.353303	0.259934	-0.312336	0.32296	0.574221	0.0508701	-0.255901	0.422089	-0.152959	0.635076	-0.183617	0.567836	0.185491	0.563821	-0.271548	0.39323	-0.666732	0.0178848	-0.552162	0.0626757	-0.674646	0.0161002	0.335966	0.285663	-0.575575	0.0502004	0.359931	0.250468	0.347073	0.269019	0.246387	0.44013	0.224838	0.482326	0.496102	0.100922	0.779406	0.00280221
CSS0011512	antiquewhite2	0.0145071	0.964309	-0.302177	0.339776	0.795292	0.00198473	0.855507	0.000387189	0.824838	0.000959975	-0.0515476	0.873593	-0.635464	0.0263755	0.564676	0.055768	-0.328045	0.297881	-0.204715	0.523319	0.184638	0.565647	0.39169	0.20796	-0.218773	0.494523	-0.803292	0.00164969	-0.37209	0.233636	-0.498334	0.0991579	0.246376	0.440152	-0.304384	0.336084	0.532742	0.0745345	0.673855	0.0162723	0.235159	0.46189	0.0450148	0.88952	0.625873	0.0294811	0.584021	0.0461636
CSS0011639	antiquewhite2	-0.22405	0.483903	-0.120489	0.709149	0.49674	0.100415	0.506998	0.0925069	0.50295	0.0955754	0.0814223	0.801386	-0.479619	0.114598	0.406816	0.189375	-0.446763	0.145383	-0.0894411	0.782222	-0.171398	0.594292	-0.0913494	0.777677	-0.689429	0.0131218	-0.819128	0.00111556	-0.575563	0.0502065	-0.603588	0.0377013	0.342195	0.276259	-0.153126	0.634701	0.70987	0.0097012	0.53569	0.0726427	-0.274311	0.388242	-0.346078	0.270487	0.145432	0.652004	0.225579	0.480846
CSS0011652	antiquewhite2	-0.328505	0.297164	-0.528255	0.0774787	0.62443	0.0299701	0.446763	0.145382	0.723692	0.00779865	-0.205893	0.520879	-0.336459	0.284912	0.26946	0.397022	-0.380286	0.222681	-0.329392	0.295783	-0.0626188	0.846702	0.109345	0.735153	-0.0875624	0.786702	-0.486727	0.108558	-0.474938	0.118694	-0.342854	0.275274	0.235566	0.461092	-0.419911	0.174144	0.238353	0.455649	0.37646	0.227755	0.175606	0.585127	0.131166	0.6845	0.587286	0.0446664	0.640999	0.0246948
CSS0011668	antiquewhite2	-0.227775	0.47647	-0.25231	0.428855	0.495886	0.101093	0.571412	0.0522788	0.579125	0.0484749	0.161294	0.616515	-0.58436	0.0460068	0.0944703	0.770259	-0.469594	0.123487	-0.523222	0.0808743	0.310496	0.325971	0.328761	0.296764	0.0383706	0.905758	-0.449273	0.142861	-0.206276	0.520087	-0.0264939	0.934861	-0.0070215	0.982722	-0.095786	0.767137	0.432684	0.160052	0.657181	0.0202268	0.114948	0.722044	-0.00552652	0.9864	0.661834	0.0190597	0.266486	0.402455
CSS0011699	antiquewhite2	0.269138	0.397609	-0.100262	0.756539	0.374955	0.22977	0.634923	0.026544	0.436396	0.156096	0.114208	0.723771	-0.560393	0.058069	0.640603	0.0248126	-0.173488	0.589734	0.22057	0.490895	0.0139941	0.96557	0.118623	0.713483	-0.304945	0.335148	-0.594203	0.0416087	-0.27726	0.382952	-0.463935	0.128699	0.799373	0.00180792	0.00028127	0.999308	0.550352	0.0637212	0.503497	0.0951571	-0.0470664	0.884514	-0.148058	0.646079	0.405611	0.190816	0.628663	0.0285521
CSS0011739	antiquewhite2	0.21644	0.499252	0.0531341	0.869731	-0.463066	0.129512	-0.345866	0.2708	-0.391032	0.208793	0.1001	0.756923	0.242439	0.447726	-0.346414	0.269991	0.409206	0.186535	-0.00896485	0.97794	0.41562	0.179047	0.366025	0.241945	0.748225	0.00512656	0.813559	0.0012853	0.77954	0.00279436	0.834352	0.000738506	-0.343592	0.274174	0.310461	0.326029	-0.561313	0.0575689	-0.266886	0.401722	-0.0103381	0.974562	0.186271	0.562155	0.0646643	0.841749	-0.296663	0.349095
CSS0011775	antiquewhite2	-0.0671439	0.835752	-0.424759	0.168707	0.859068	0.000343925	0.780498	0.00273898	0.913593	3.28e-05	-0.203124	0.526623	-0.492805	0.103565	0.47293	0.12048	-0.305178	0.33476	-0.327659	0.298483	0.156759	0.626589	0.425959	0.167378	-0.11738	0.716376	-0.696587	0.0118363	-0.368972	0.237887	-0.4418	0.150451	0.0793125	0.806445	-0.447001	0.145142	0.394471	0.204463	0.565162	0.0555108	0.338636	0.28161	0.15529	0.629866	0.654101	0.0210279	0.607258	0.0362471
CSS0011812	antiquewhite2	-0.232314	0.467483	-0.207422	0.517719	0.623395	0.0303245	0.503734	0.0949761	0.573498	0.0512297	-0.151032	0.639394	-0.339032	0.281012	0.466238	0.126561	-0.444696	0.147479	-0.0743192	0.818445	-0.414954	0.179816	-0.226301	0.479405	-0.700377	0.0111946	-0.862679	0.000303989	-0.808278	0.00146403	-0.899613	6.77e-05	0.418193	0.176098	-0.396597	0.201814	0.642895	0.0241374	0.370326	0.236034	0.0299639	0.926349	-0.042273	0.896216	0.121234	0.70742	0.477896	0.116095
CSS0011852	antiquewhite2	0.477785	0.116192	0.424546	0.168944	-0.4436	0.148599	-0.275103	0.386817	-0.475705	0.118017	0.0550646	0.865036	0.254926	0.423921	-0.246086	0.440707	0.519186	0.0836693	0.237065	0.458162	0.427592	0.16558	0.280899	0.376478	0.601227	0.0386587	0.61894	0.0318844	0.724839	0.00765445	0.615044	0.0332949	-0.385764	0.215533	0.302957	0.338468	-0.60159	0.0385103	-0.333916	0.288797	0.231228	0.469625	0.139824	0.664715	-0.15066	0.640229	-0.350339	0.264234
CSS0011947	antiquewhite2	-0.338925	0.281173	-0.165343	0.607573	0.466103	0.126686	0.344147	0.273349	0.480376	0.113944	-0.0432428	0.893847	-0.284434	0.370243	0.232612	0.466895	-0.518882	0.0838829	-0.25424	0.425213	-0.394693	0.204186	-0.254185	0.425316	-0.681298	0.0147044	-0.67202	0.016677	-0.709608	0.00974021	-0.647225	0.0228988	0.286075	0.367367	-0.274365	0.388144	0.690974	0.0128361	0.369461	0.237216	-0.196258	0.540981	-0.187056	0.560477	0.0725131	0.822795	0.23654	0.459188
CSS0012036	antiquewhite2	0.0314518	0.922701	0.0203552	0.949935	-0.249227	0.434707	-0.509541	0.0906135	-0.388312	0.212258	-0.345549	0.271269	0.597075	0.0403839	0.0135425	0.966681	0.470717	0.12247	0.415465	0.179227	-0.394904	0.203922	-0.204159	0.524472	0.0176813	0.956506	0.395086	0.203695	0.112413	0.727966	-0.138114	0.668607	-0.104979	0.745413	-0.159648	0.620164	-0.48907	0.106615	-0.674116	0.0162153	-0.0076564	0.98116	0.319374	0.311585	-0.54588	0.0663572	-0.0959816	0.766673
CSS0012047	antiquewhite2	-0.0382517	0.906048	-0.531449	0.075375	0.762917	0.0038992	0.546766	0.0658289	0.801046	0.001739	-0.374566	0.230293	-0.196489	0.540496	0.70998	0.00968483	-0.0311486	0.923444	0.0577603	0.858486	-0.189841	0.554546	0.285617	0.368168	-0.389953	0.210164	-0.592126	0.0425108	-0.360607	0.249514	-0.645001	0.0235292	0.315268	0.318195	-0.515411	0.086343	0.346574	0.269754	0.253651	0.426322	-0.0112482	0.972324	0.0788798	0.807483	0.291573	0.357818	0.631116	0.0277527
CSS0012063	antiquewhite2	0.121274	0.707328	0.107237	0.7401	-0.60604	0.0367252	-0.659459	0.019649	-0.584867	0.0457726	0.0168243	0.958612	0.535547	0.0727335	-0.449652	0.142483	0.514863	0.0867355	0.127443	0.693064	0.237285	0.457731	0.143197	0.657061	0.528604	0.0772473	0.866363	0.000267064	0.748504	0.00510083	0.788871	0.00228945	-0.529369	0.0767404	0.272853	0.390869	-0.678685	0.0152415	-0.533429	0.0740907	-0.164022	0.610485	0.00132334	0.996743	-0.344344	0.273056	-0.586606	0.0449756
CSS0012092	antiquewhite2	-0.553691	0.0618011	-0.211689	0.508945	0.531453	0.0753727	0.327007	0.299504	0.534276	0.0735461	-0.0894841	0.782119	-0.292236	0.356675	0.0623957	0.847242	-0.655032	0.0207832	-0.443323	0.148884	-0.369115	0.23769	-0.313974	0.320293	-0.591194	0.0429203	-0.71271	0.00928469	-0.826672	0.000913751	-0.616611	0.0327223	0.0905106	0.779674	-0.368321	0.238779	0.569326	0.0533421	0.385004	0.216516	-0.0333947	0.91794	-0.0971561	0.763889	0.161796	0.615404	0.232959	0.466212
CSS0012280	antiquewhite2	-0.326044	0.301012	-0.412316	0.182881	0.544601	0.0671245	0.193507	0.54678	0.527623	0.0778997	-0.349209	0.265884	0.0417832	0.897413	0.436571	0.155912	-0.202538	0.527842	-0.00194333	0.995218	-0.577682	0.0491713	-0.204526	0.523711	-0.721428	0.00808932	-0.563133	0.0565893	-0.647131	0.0229252	-0.791546	0.00215846	0.26072	0.413092	-0.50726	0.0923108	0.449059	0.143076	0.0485923	0.880793	-0.210075	0.512255	-0.061692	0.848948	-0.124085	0.700817	0.339983	0.279578
CSS0012299	antiquewhite2	0.132744	0.68088	-0.185216	0.564409	0.405091	0.191441	0.586794	0.0448901	0.471811	0.121484	0.0679314	0.833849	-0.513246	0.0879017	0.538651	0.0707761	-0.288836	0.362555	0.0703327	0.828052	-0.0922365	0.775567	0.0192851	0.952564	-0.275785	0.385592	-0.564649	0.0557819	-0.413415	0.1816	-0.504994	0.0940177	0.799415	0.00180615	-0.0887738	0.783813	0.563099	0.0566074	0.471308	0.121937	0.0575146	0.859083	-0.0348087	0.914476	0.45629	0.135964	0.706977	0.0101395
CSS0012326	antiquewhite2	-0.270487	0.395155	-0.367546	0.239846	0.705278	0.0104037	0.43882	0.153548	0.7142	0.0090716	-0.32542	0.301993	-0.191586	0.550845	0.36761	0.239757	-0.376418	0.227812	-0.276421	0.384453	-0.386308	0.214832	-0.0402215	0.901231	-0.514441	0.0870391	-0.651913	0.0216105	-0.68043	0.0148811	-0.732347	0.0067591	0.167629	0.602546	-0.540854	0.0694084	0.507361	0.0922346	0.276567	0.384191	0.0597572	0.853639	0.114945	0.722051	0.208238	0.516036	0.464074	0.128569
CSS0012448	antiquewhite2	-0.22138	0.489264	-0.227764	0.476492	0.447301	0.144839	0.46518	0.12754	0.483791	0.111027	0.0425226	0.895606	-0.445787	0.14637	0.314467	0.319493	-0.526914	0.0783737	-0.239148	0.454102	-0.29753	0.347621	-0.157883	0.624086	-0.415367	0.179339	-0.588855	0.0439594	-0.647664	0.0227758	-0.58832	0.0441997	0.582954	0.0466608	-0.202756	0.527387	0.687103	0.0135609	0.461947	0.130563	-0.0183097	0.954961	0.02594	0.93622	0.368533	0.238488	0.546244	0.0661398
CSS0012577	antiquewhite2	-0.127742	0.692375	-0.139034	0.666512	0.425516	0.167868	0.275601	0.385923	0.457773	0.134534	-0.187294	0.55997	-0.1468	0.648915	0.39532	0.203402	-0.25745	0.419187	0.0383997	0.905686	-0.419886	0.174173	-0.214444	0.503314	-0.657312	0.0201934	-0.575977	0.0500028	-0.577305	0.049354	-0.65363	0.0211524	0.40689	0.189286	-0.305683	0.33392	0.493196	0.103249	0.185292	0.564247	-0.21188	0.508553	-0.203428	0.525991	-0.0190977	0.953025	0.346616	0.269692
CSS0012617	antiquewhite2	0.236995	0.458298	-0.0344282	0.915408	-0.447349	0.144791	-0.395391	0.203314	-0.445209	0.146957	0.0905435	0.779596	0.312223	0.323146	-0.230249	0.471562	0.401658	0.195592	0.196791	0.53986	0.297693	0.347343	0.145361	0.652165	0.464714	0.127973	0.552617	0.0624146	0.572294	0.0518334	0.558287	0.0592242	-0.24118	0.45016	0.246538	0.439842	-0.482769	0.111895	-0.327237	0.299143	0.0593209	0.854698	-0.0173073	0.957425	-0.156242	0.627741	-0.31284	0.322139
CSS0012633	antiquewhite2	-0.0778554	0.809943	-0.348646	0.266708	0.381793	0.2207	0.288735	0.362731	0.392401	0.207062	-0.0928756	0.774047	-0.134767	0.676247	0.543852	0.0675768	-0.178841	0.57812	0.191207	0.551649	-0.411964	0.183292	-0.178636	0.578564	-0.773613	0.00315653	-0.637276	0.0258166	-0.517261	0.0850259	-0.708415	0.00991989	0.512596	0.0883736	-0.229185	0.47367	0.612926	0.0340802	0.209508	0.513422	-0.362042	0.247496	-0.337528	0.283287	-0.120123	0.709999	0.275828	0.385517
CSS0012653	antiquewhite2	0.204814	0.523113	-0.0419831	0.896925	0.502433	0.0959726	0.716652	0.00872887	0.536613	0.0720573	0.13438	0.677132	-0.605435	0.0369644	0.628132	0.0287271	-0.273749	0.389253	0.0771602	0.811613	0.0150657	0.962935	0.158115	0.623572	-0.489452	0.1063	-0.75058	0.00491243	-0.352211	0.261514	-0.552516	0.0624722	0.604717	0.0372497	-0.0472364	0.884099	0.750302	0.00493739	0.611419	0.0346472	-0.101968	0.752509	-0.240985	0.450536	0.33457	0.287796	0.456878	0.135396
CSS0012663	antiquewhite2	-0.0756979	0.815128	-0.292486	0.356244	0.777744	0.00290059	0.729144	0.00713087	0.775059	0.00306506	-0.128678	0.690219	-0.483411	0.111349	0.610318	0.0350654	-0.320326	0.310064	-0.0873201	0.78728	-0.0760623	0.814252	0.174036	0.588539	-0.514779	0.0867958	-0.877659	0.000175162	-0.538477	0.0708847	-0.712516	0.00931277	0.304353	0.336135	-0.374955	0.22977	0.605222	0.0370486	0.539487	0.070255	0.0760729	0.814226	-0.069642	0.829719	0.355094	0.257356	0.517648	0.0847517
CSS0012733	antiquewhite2	-0.0371265	0.908802	-0.541195	0.0691987	0.622652	0.0305808	0.467137	0.125733	0.752397	0.004752	-0.336652	0.284619	-0.228717	0.474598	0.28563	0.368145	-0.202629	0.527653	-0.349567	0.26536	-0.00512477	0.987389	0.318486	0.313008	0.161252	0.616609	-0.255298	0.423222	-0.272815	0.390939	-0.23934	0.453729	0.186006	0.56272	-0.464048	0.128593	0.134368	0.677162	0.267005	0.401503	0.350343	0.264228	0.37752	0.226342	0.664623	0.0183839	0.721672	0.00805756
CSS0012736	antiquewhite2	0.180535	0.574464	-0.280405	0.377353	0.613553	0.0338465	0.603514	0.0377311	0.59246	0.0423647	-0.167802	0.602165	-0.337686	0.283048	0.773167	0.00318518	-0.114812	0.722363	0.225948	0.480108	-0.246156	0.440574	0.0830928	0.797385	-0.575163	0.0504036	-0.757021	0.00436136	-0.478391	0.115663	-0.82428	0.000974397	0.60536	0.0369942	-0.324309	0.303743	0.599488	0.0393748	0.342211	0.276234	0.00231108	0.994313	-0.0477236	0.882911	0.16925	0.59899	0.602426	0.0381704
CSS0012777	antiquewhite2	0.0163523	0.959772	0.0409193	0.899525	0.328467	0.297223	0.481993	0.112557	0.321417	0.308325	0.143653	0.656028	-0.455907	0.136335	0.4601	0.13231	-0.423258	0.170379	0.0687531	0.831865	-0.338232	0.28222	-0.266973	0.401562	-0.697643	0.0116548	-0.724516	0.00769482	-0.631053	0.027773	-0.728963	0.00715234	0.73104	0.00690897	-0.0449081	0.889781	0.825637	0.00093964	0.450879	0.141264	-0.178002	0.579933	-0.242637	0.447343	0.0867753	0.788581	0.394006	0.205045
CSS0012786	antiquewhite2	-0.152348	0.636443	0.0868744	0.788344	-0.236282	0.459691	-0.37125	0.234776	-0.22669	0.478629	0.0205354	0.949492	0.271818	0.392742	-0.510314	0.0900426	0.115863	0.71991	-0.264274	0.406519	0.286304	0.366966	0.140142	0.663992	0.277234	0.382998	0.386752	0.21426	0.390752	0.209148	0.581427	0.0473783	-0.809532	0.00141997	0.0934054	0.772788	-0.382967	0.219165	-0.184996	0.564881	-0.0792933	0.806491	-0.114935	0.722076	-0.192126	0.5497	-0.654244	0.0209902
CSS0012891	antiquewhite2	0.0974588	0.763172	-0.0913393	0.777701	0.521533	0.0820363	0.42484	0.168617	0.584598	0.0458968	-0.224504	0.482994	-0.144092	0.655033	0.232595	0.466929	-0.123625	0.701882	-0.239881	0.452678	0.014541	0.964226	0.257557	0.418987	-0.150953	0.639572	-0.324012	0.304212	-0.189822	0.554588	-0.26683	0.401823	-0.0548106	0.865653	-0.314704	0.319108	0.286805	0.366091	0.233085	0.465965	0.204941	0.52285	0.0588856	0.855754	0.253109	0.427345	0.27043	0.395258
CSS0012903	antiquewhite2	-0.336343	0.285088	-0.334764	0.287498	0.661989	0.0190214	0.576239	0.0498743	0.701512	0.0110077	-0.10771	0.738989	-0.488355	0.107206	0.358455	0.252558	-0.520543	0.0827228	-0.30207	0.339955	-0.195783	0.541981	-0.0244363	0.939912	-0.330444	0.294151	-0.701177	0.0110627	-0.673443	0.0163626	-0.598172	0.0399227	0.398823	0.199062	-0.373175	0.232167	0.510525	0.0898879	0.503995	0.094777	0.11287	0.726898	0.110862	0.731598	0.51808	0.0844466	0.650384	0.0220249
CSS0012918	antiquewhite2	0.212266	0.507763	-0.0210678	0.948184	-0.396561	0.201858	-0.62634	0.0293243	-0.402038	0.19513	-0.339389	0.280473	0.709834	0.00970654	-0.291491	0.357959	0.640323	0.0248958	0.204482	0.523802	0.0416893	0.897643	0.145808	0.651154	0.566689	0.0547083	0.844571	0.000546971	0.606902	0.0363863	0.516387	0.0856464	-0.490837	0.105164	-0.0482726	0.881572	-0.847587	0.000498569	-0.7367	0.00627746	0.141989	0.659798	0.326342	0.300546	-0.328423	0.29729	-0.265991	0.403362
CSS0012959	antiquewhite2	-0.0754248	0.815785	0.000128518	0.999684	0.557129	0.0598666	0.714699	0.00900113	0.531876	0.0750971	0.18596	0.562819	-0.613581	0.0338359	0.395303	0.203424	-0.521668	0.081943	-0.188097	0.558257	-0.0304192	0.925233	-0.00545887	0.986567	-0.613261	0.0339553	-0.906226	4.87e-05	-0.57596	0.0500112	-0.63103	0.0277802	0.317053	0.315311	-0.0953727	0.768117	0.846025	0.000523197	0.682997	0.0143626	-0.00196767	0.995158	-0.260228	0.414007	0.255189	0.423426	0.243346	0.445975
CSS0013008	antiquewhite2	0.149038	0.643875	0.0141294	0.965238	0.424919	0.168529	0.712736	0.00928088	0.476165	0.117611	0.217864	0.496364	-0.689369	0.0131331	0.499486	0.0982556	-0.430459	0.162452	-0.00991606	0.9756	0.00208866	0.99486	0.0136841	0.966333	-0.43227	0.160496	-0.758336	0.00425491	-0.462107	0.130412	-0.523358	0.0807815	0.704788	0.0104809	0.0186571	0.954107	0.766478	0.00363861	0.669102	0.0173359	-0.0266248	0.93454	-0.222301	0.487412	0.426495	0.166786	0.514342	0.0871101
CSS0013012	antiquewhite2	0.0794129	0.806204	-0.126015	0.696358	0.610395	0.0350362	0.54989	0.0639902	0.559954	0.0583086	-0.18974	0.554761	-0.331631	0.292314	0.572637	0.0516612	-0.24685	0.439244	0.0534458	0.868973	-0.273441	0.389808	-0.0376795	0.907448	-0.480256	0.114049	-0.730758	0.00694168	-0.599648	0.0393086	-0.819134	0.00111539	0.48353	0.111248	-0.378631	0.224867	0.528807	0.0771125	0.312273	0.323063	0.23559	0.461046	0.0974197	0.763264	0.212045	0.508215	0.611465	0.0346295
CSS0013036	antiquewhite2	0.137005	0.671137	-0.0580353	0.857818	0.416858	0.177624	0.567549	0.0542604	0.430337	0.162585	0.0676664	0.83449	-0.478204	0.115827	0.614413	0.0335276	-0.300429	0.342714	0.186855	0.560906	-0.236073	0.4601	-0.119396	0.711688	-0.63704	0.025889	-0.766022	0.00367123	-0.542058	0.0686688	-0.722805	0.00791157	0.764668	0.00376933	-0.0948541	0.769348	0.731375	0.00687031	0.460055	0.132354	-0.133625	0.678861	-0.249821	0.433577	0.169652	0.598109	0.510906	0.0896074
CSS0013057	antiquewhite2	0.0737177	0.819893	-0.150991	0.639486	0.68301	0.01436	0.634295	0.0267408	0.659155	0.0197255	-0.13666	0.671923	-0.361237	0.248627	0.503814	0.0949152	-0.244726	0.443318	-0.0727164	0.822305	-0.0366541	0.909958	0.154946	0.630632	-0.489673	0.106119	-0.79321	0.00207992	-0.455721	0.136515	-0.647783	0.0227426	0.149323	0.643233	-0.342722	0.27547	0.549857	0.0640093	0.432409	0.160347	0.185342	0.564141	-0.104346	0.746902	0.210141	0.512121	0.350178	0.264469
CSS0013066	antiquewhite2	-0.295826	0.350521	-0.592735	0.042245	0.668086	0.0175697	0.309742	0.327211	0.684295	0.0141056	-0.421636	0.172197	-0.0382002	0.906174	0.568429	0.0538041	-0.115105	0.721679	-0.0124289	0.96942	-0.455272	0.13695	0.0444852	0.890813	-0.501272	0.0968673	-0.503464	0.0951819	-0.517935	0.0845488	-0.713026	0.00923923	0.299374	0.344497	-0.575324	0.050324	0.340763	0.278404	0.102919	0.750267	-0.157866	0.624124	0.121175	0.707557	0.126967	0.694161	0.553365	0.0619869
CSS0013287	antiquewhite2	0.0404754	0.90061	-0.37744	0.226449	0.864907	0.000281219	0.845595	0.000530144	0.914871	3.05e-05	-0.192496	0.548918	-0.553768	0.0617573	0.531521	0.0753284	-0.219962	0.492122	-0.276148	0.384942	0.274549	0.387814	0.560934	0.0577745	0.0263378	0.935244	-0.646862	0.023001	-0.243133	0.446385	-0.372396	0.23322	0.0933008	0.773037	-0.412662	0.182477	0.317778	0.314146	0.58912	0.0438409	0.40992	0.185693	0.245384	0.442054	0.751226	0.00485499	0.672986	0.0164631
CSS0013369	antiquewhite2	0.0466108	0.885625	-0.121802	0.706103	0.599513	0.0393643	0.658029	0.0200103	0.57963	0.048233	-0.0108221	0.973372	-0.456509	0.135752	0.63674	0.0259811	-0.28371	0.371516	0.100727	0.75544	-0.157536	0.624858	0.0118728	0.970787	-0.656835	0.0203157	-0.865921	0.000271303	-0.54026	0.0697754	-0.762526	0.00392861	0.505628	0.093538	-0.219807	0.492435	0.702717	0.0108118	0.490206	0.105681	-0.0279089	0.931389	-0.222772	0.486466	0.17182	0.59337	0.448752	0.143382
CSS0013473	antiquewhite2	-0.341709	0.276985	-0.392872	0.20647	0.76096	0.00404824	0.504187	0.0946309	0.768622	0.0034883	-0.293558	0.354402	-0.290879	0.359016	0.372077	0.233654	-0.334203	0.288357	-0.343792	0.273876	-0.201836	0.529303	0.163782	0.611014	-0.228247	0.475531	-0.535924	0.0724941	-0.527292	0.0781208	-0.565543	0.05531	0.127332	0.693321	-0.535286	0.0728999	0.362462	0.246906	0.336529	0.284806	0.189827	0.554577	0.307889	0.330264	0.4526	0.139563	0.599956	0.039181
CSS0013550	antiquewhite2	0.00900412	0.977844	-0.550973	0.063361	0.705624	0.0103496	0.614334	0.0335566	0.781396	0.00268779	-0.265054	0.405082	-0.365374	0.242847	0.620291	0.0314056	-0.117072	0.717095	-0.0538843	0.867906	-0.012943	0.968155	0.35491	0.25762	-0.0634881	0.844596	-0.493566	0.102951	-0.295729	0.350687	-0.458906	0.133449	0.433848	0.158805	-0.423925	0.169635	0.270985	0.39425	0.36692	0.240709	0.193619	0.546542	0.23879	0.454798	0.606815	0.0364203	0.815622	0.00122025
CSS0013563	antiquewhite2	-0.0825315	0.798728	-0.176953	0.582206	0.580199	0.0479608	0.632642	0.0272635	0.654792	0.0208462	-0.0667081	0.836806	-0.490183	0.1057	0.151226	0.638959	-0.579387	0.0483493	-0.449721	0.142414	-0.044479	0.890828	-0.0131349	0.967683	-0.192281	0.549372	-0.656286	0.0204572	-0.618895	0.0319006	-0.456058	0.136188	0.240442	0.451589	-0.287358	0.365126	0.511336	0.0892923	0.539619	0.0701728	0.363764	0.245087	0.0989876	0.759552	0.551412	0.0631073	0.520982	0.0824177
CSS0013599	antiquewhite2	0.559361	0.0586333	-0.0120829	0.970271	-0.262394	0.409989	-0.195696	0.542164	-0.211553	0.509224	-0.189974	0.554265	0.308232	0.329698	-0.0183617	0.954833	0.522453	0.0814023	0.265631	0.404023	0.218522	0.495032	0.279042	0.379775	0.654017	0.02105	0.602476	0.0381501	0.544954	0.0669122	0.400559	0.196934	0.00883962	0.978249	0.0526453	0.870921	-0.580941	0.0476081	-0.394772	0.204086	0.372503	0.233075	0.357929	0.253306	0.0807086	0.803096	0.169516	0.598407
CSS0013652	antiquewhite2	-0.0332842	0.918211	-0.469077	0.123957	0.818567	0.00113182	0.748728	0.00508025	0.895871	8.08e-05	-0.222562	0.486887	-0.456849	0.135424	0.39537	0.20334	-0.212207	0.507884	-0.349258	0.265812	0.323171	0.305542	0.556229	0.0603687	0.105298	0.744662	-0.561322	0.0575643	-0.193151	0.547532	-0.233827	0.464504	-0.0713754	0.825537	-0.423833	0.169738	0.186541	0.561577	0.527345	0.0780855	0.420647	0.173312	0.20591	0.520844	0.734572	0.00650954	0.571615	0.0521761
CSS0013653	antiquewhite2	-0.14584	0.651083	-0.117986	0.714965	0.565803	0.055173	0.631105	0.0277561	0.555213	0.0609394	0.0230304	0.943364	-0.53247	0.0747106	0.422178	0.171588	-0.526009	0.078982	-0.164602	0.609206	-0.250572	0.43215	-0.137526	0.669947	-0.488633	0.106976	-0.785813	0.00244651	-0.718324	0.00850085	-0.74073	0.00585496	0.571715	0.0521252	-0.238382	0.455593	0.710104	0.00966631	0.532484	0.0747016	0.129742	0.687772	0.0305539	0.924902	0.36915	0.237643	0.595163	0.0411966
CSS0013655	antiquewhite2	-0.0513727	0.874019	-0.540034	0.0699152	0.652556	0.0214381	0.438558	0.153822	0.71763	0.00859495	-0.346601	0.269714	-0.137869	0.669165	0.534459	0.0734289	-0.135979	0.673478	-0.0673189	0.835329	-0.259349	0.415643	0.156078	0.628107	-0.404644	0.191977	-0.529551	0.0766207	-0.422041	0.171742	-0.591989	0.0425707	0.275452	0.38619	-0.480678	0.113684	0.399124	0.198692	0.223943	0.484118	-0.041317	0.898553	0.0383873	0.905716	0.237048	0.458195	0.517744	0.0846836
CSS0013678	antiquewhite2	-0.0935969	0.772333	-0.177218	0.581632	0.714936	0.0089677	0.719879	0.00829278	0.687892	0.0134108	-0.0204103	0.949799	-0.523459	0.0807122	0.490469	0.105466	-0.413597	0.181389	-0.16238	0.614112	-0.0327433	0.919536	0.107641	0.739153	-0.571604	0.0521814	-0.932004	1.02e-05	-0.566884	0.0546064	-0.684773	0.0140116	0.192736	0.548409	-0.291391	0.358131	0.684561	0.0140533	0.599239	0.0394781	0.0749457	0.816938	-0.164342	0.60978	0.284955	0.369328	0.335451	0.286449
CSS0013694	antiquewhite2	-0.229547	0.472951	-0.383734	0.218165	0.628391	0.0286416	0.371386	0.234591	0.667932	0.0176054	-0.26582	0.403676	-0.147958	0.646306	0.23035	0.471362	-0.323108	0.305641	-0.335846	0.285846	-0.173996	0.588627	0.0607641	0.851197	-0.331002	0.293286	-0.522167	0.0815987	-0.496125	0.100903	-0.473079	0.120348	-0.00850349	0.979075	-0.470845	0.122354	0.37384	0.23127	0.261498	0.411649	0.15485	0.630847	0.0339489	0.916582	0.253322	0.426943	0.34367	0.274057
CSS0013724	antiquewhite2	-0.249536	0.434118	-0.431046	0.161817	0.40665	0.189573	0.305233	0.334668	0.520063	0.0830564	-0.107251	0.740069	-0.180151	0.575292	0.189398	0.555488	-0.173482	0.589746	-0.284936	0.369362	-0.00116214	0.99714	0.259126	0.416057	-0.0660351	0.838433	-0.183303	0.56851	-0.122379	0.704765	-0.0776745	0.810377	0.044666	0.890372	-0.216694	0.498738	0.231501	0.469086	0.27651	0.384295	-0.16244	0.613979	0.0316499	0.922216	0.360114	0.25021	0.266364	0.402678
CSS0013734	antiquewhite2	0.112806	0.727047	-0.107104	0.740414	0.408181	0.18775	0.418125	0.176175	0.386648	0.214394	-0.044572	0.890601	-0.255543	0.422761	0.588538	0.0441016	-0.182685	0.569837	0.163197	0.612307	-0.364438	0.244148	-0.0858127	0.79088	-0.709129	0.00981206	-0.633709	0.0269253	-0.477695	0.11627	-0.750162	0.00494995	0.562608	0.0568708	-0.183582	0.567911	0.727349	0.00734585	0.28753	0.364827	-0.233324	0.465494	-0.185798	0.563165	-0.0459624	0.887207	0.33124	0.292918
CSS0013946	antiquewhite2	0.35104	0.263214	0.335427	0.286485	-0.5271	0.0782495	-0.305192	0.334737	-0.484795	0.110178	0.139884	0.664578	0.119875	0.710576	-0.347105	0.268973	0.329217	0.296055	0.135999	0.673433	0.402627	0.194414	0.146905	0.648679	0.706845	0.0101599	0.649091	0.0223795	0.61402	0.0336729	0.707959	0.00998916	-0.148971	0.644025	0.367102	0.240457	-0.599611	0.0393236	-0.241673	0.449206	0.178674	0.578481	0.141446	0.661031	0.0676659	0.834491	-0.174359	0.587837
CSS0013959	antiquewhite2	-0.0377541	0.907266	-0.244309	0.44412	0.641757	0.0244709	0.583241	0.0465266	0.69452	0.0121974	-0.180651	0.574215	-0.378567	0.224952	0.461235	0.131234	-0.344457	0.272887	-0.101625	0.75332	-0.162891	0.612982	0.00617399	0.984807	-0.414845	0.179942	-0.720886	0.00816006	-0.581099	0.0475333	-0.630213	0.0280449	0.407534	0.188518	-0.366788	0.24089	0.481435	0.113035	0.408649	0.187195	0.158134	0.623529	-0.0409764	0.899385	0.363657	0.245237	0.602246	0.0382433
CSS0013989	antiquewhite2	-0.0204911	0.949601	-0.36228	0.247163	0.430943	0.161929	0.363054	0.246078	0.473374	0.120084	-0.161427	0.616222	-0.218113	0.49586	0.6283	0.0286718	-0.139689	0.665022	0.253474	0.426657	-0.362466	0.246902	-0.120469	0.709196	-0.565107	0.0555395	-0.592348	0.0424136	-0.501455	0.0967262	-0.684068	0.0141503	0.703702	0.0106534	-0.272072	0.392281	0.452579	0.139584	0.213703	0.504826	-0.199906	0.533333	-0.162367	0.614142	0.114004	0.724248	0.592155	0.0424981
CSS0013993	antiquewhite2	0.0820204	0.799952	-0.293319	0.354812	0.498683	0.0988838	0.48204	0.112516	0.533698	0.0739172	-0.176045	0.584176	-0.303856	0.336964	0.600062	0.0391375	-0.179133	0.57749	0.120711	0.708634	-0.287739	0.364464	-0.0193449	0.952417	-0.303605	0.337383	-0.512016	0.0887959	-0.490732	0.105251	-0.663356	0.0186885	0.752308	0.00475973	-0.311657	0.32407	0.430228	0.162704	0.257938	0.418274	0.141525	0.660851	0.146072	0.650559	0.355366	0.256965	0.815035	0.00123852
CSS0014014	antiquewhite2	-0.0193954	0.952293	-0.426713	0.166547	0.793356	0.00207313	0.761977	0.00397027	0.851423	0.000441895	-0.154291	0.632096	-0.499807	0.0980052	0.548395	0.0648656	-0.298062	0.346717	-0.229306	0.47343	0.0625709	0.846818	0.352577	0.260984	-0.196386	0.540712	-0.688865	0.0132274	-0.397267	0.200984	-0.509577	0.0905868	0.290857	0.359054	-0.390507	0.209458	0.493866	0.102709	0.555381	0.0608447	0.239715	0.453001	0.120791	0.708448	0.610897	0.0348449	0.66495	0.0183059
CSS0014069	antiquewhite2	-0.639251	0.025217	-0.276066	0.385089	0.429493	0.163502	0.138403	0.667948	0.423043	0.17062	-0.134608	0.676613	-0.129923	0.687356	0.00391896	0.990356	-0.61524	0.033223	-0.397681	0.200472	-0.515478	0.0862947	-0.443786	0.148409	-0.649115	0.0223729	-0.612088	0.0343947	-0.851203	0.000444998	-0.627329	0.0289936	0.0868977	0.788289	-0.388493	0.212025	0.510665	0.0897847	0.23	0.472055	-0.137425	0.670178	-0.111754	0.729509	0.00431239	0.989388	0.161635	0.61576
CSS0014167	antiquewhite2	-0.079645	0.805647	-0.195053	0.543518	0.761788	0.00398471	0.706762	0.0101727	0.753614	0.0046467	-0.156266	0.627689	-0.459081	0.133281	0.470785	0.122408	-0.431967	0.160823	-0.22129	0.489446	-0.154538	0.631543	0.0569675	0.860411	-0.489438	0.106312	-0.858842	0.000346548	-0.658408	0.0199142	-0.751633	0.00481896	0.270538	0.395062	-0.410091	0.185491	0.628053	0.0287533	0.51362	0.0876309	0.228885	0.474265	0.0349329	0.914172	0.360655	0.249446	0.528731	0.0771627
CSS0014235	antiquewhite2	0.00486091	0.988038	-0.358017	0.25318	0.384612	0.217024	0.20748	0.5176	0.414823	0.179968	-0.313744	0.320667	0.002012	0.995049	0.554451	0.0613699	-0.024383	0.940043	0.245851	0.441158	-0.482879	0.111801	-0.153168	0.634607	-0.39431	0.204664	-0.339504	0.2803	-0.464231	0.128422	-0.665984	0.0180607	0.689174	0.0131695	-0.378104	0.225566	0.273494	0.389714	-0.0266948	0.934368	-0.000625852	0.99846	0.100521	0.755926	0.0805598	0.803453	0.703951	0.0106136
CSS0014295	antiquewhite2	0.0984867	0.760738	-0.345241	0.271725	0.835336	0.000718085	0.848397	0.000486164	0.892418	9.45e-05	-0.178047	0.579836	-0.554021	0.0616136	0.530228	0.0761744	-0.237513	0.457286	-0.265575	0.404126	0.239771	0.452892	0.520796	0.0825468	-0.0278839	0.931451	-0.663019	0.0187703	-0.267296	0.40097	-0.400755	0.196694	0.134998	0.675719	-0.386339	0.214792	0.380598	0.222269	0.594469	0.041494	0.377675	0.226135	0.206099	0.520452	0.711904	0.00940154	0.648251	0.0226121
CSS0014397	antiquewhite2	-0.112809	0.72704	-0.410621	0.184867	0.847802	0.000495253	0.783817	0.00255337	0.91945	2.33e-05	-0.211627	0.509072	-0.515455	0.0863114	0.351204	0.262975	-0.369169	0.237615	-0.453255	0.13892	0.196814	0.539813	0.420026	0.174014	0.0865176	0.789196	-0.598185	0.0399172	-0.379306	0.223974	-0.350342	0.264229	0.0707528	0.827039	-0.458997	0.133361	0.290324	0.359976	0.564465	0.0558794	0.52496	0.0796908	0.325013	0.302634	0.812233	0.00132851	0.719622	0.00832691
CSS0014524	antiquewhite2	0.394928	0.203892	-0.0153103	0.962334	0.34973	0.265123	0.514096	0.0872874	0.406475	0.189782	-0.0249051	0.938761	-0.365761	0.24231	0.658086	0.0199958	-0.0552206	0.864657	0.289259	0.361821	-0.143714	0.65589	0.0790346	0.807112	-0.444563	0.147615	-0.520603	0.0826811	-0.262804	0.409231	-0.54377	0.0676268	0.729983	0.007032	-0.0725498	0.822706	0.564081	0.0560834	0.329844	0.29508	-0.136863	0.67146	-0.172354	0.592204	0.175166	0.586083	0.519065	0.0837544
CSS0014594	antiquewhite2	0.0328411	0.919296	-0.143325	0.656769	0.526954	0.0783471	0.68705	0.0135712	0.647381	0.0228551	0.0806278	0.80329	-0.611373	0.0346647	0.140417	0.663368	-0.42776	0.165395	-0.442563	0.149664	0.372452	0.233145	0.325015	0.302631	0.206014	0.520629	-0.443398	0.148806	-0.223622	0.48476	-0.0474291	0.883629	0.17876	0.578294	-0.126093	0.696177	0.318635	0.312769	0.63126	0.027706	0.471055	0.122164	0.105169	0.744965	0.82138	0.00105205	0.555373	0.0608493
CSS0014668	antiquewhite2	0.0247311	0.939188	-0.272897	0.390791	0.314419	0.319571	0.367764	0.239545	0.385699	0.215617	0.0907716	0.779053	-0.297011	0.348502	0.469559	0.123519	-0.112609	0.727509	0.126431	0.695398	0.00107448	0.997356	0.127482	0.692974	-0.51558	0.0862218	-0.521072	0.0823552	-0.162871	0.613027	-0.2995	0.344284	0.332356	0.291196	-0.0220049	0.945882	0.525108	0.0795903	0.380842	0.221949	-0.424449	0.169051	-0.478264	0.115775	0.0685976	0.83224	0.114082	0.724068
CSS0014757	antiquewhite2	-0.0849502	0.792941	-0.381318	0.221323	0.810452	0.00138829	0.828642	0.000866022	0.86048	0.000327846	-0.0705389	0.827555	-0.612223	0.0343438	0.442031	0.150213	-0.396674	0.201718	-0.353219	0.260055	0.212245	0.507807	0.388584	0.211909	-0.0924769	0.774995	-0.736919	0.00625391	-0.393514	0.205663	-0.415398	0.179303	0.167584	0.602645	-0.347831	0.267904	0.466069	0.126717	0.667818	0.0176318	0.356357	0.255547	0.128578	0.690449	0.726426	0.00745816	0.619866	0.0315554
CSS0014938	antiquewhite2	-0.107136	0.740339	-0.312962	0.321941	0.719041	0.00840438	0.712983	0.00924542	0.771608	0.00328678	-0.0614284	0.849587	-0.577432	0.0492922	0.486102	0.109081	-0.349612	0.265295	-0.194841	0.543965	0.122166	0.705259	0.27743	0.382648	-0.246301	0.440296	-0.74977	0.00498536	-0.402658	0.194377	-0.44139	0.150875	0.25485	0.424063	-0.300384	0.342791	0.454539	0.137664	0.606479	0.0365521	0.119806	0.710734	-0.039232	0.90365	0.575487	0.0502436	0.551156	0.0632555
CSS0014950	antiquewhite2	-0.0968956	0.764506	-0.45982	0.132576	0.807186	0.00150325	0.717581	0.00860163	0.890766	0.000101691	-0.232123	0.467859	-0.44933	0.142805	0.315052	0.318545	-0.343628	0.27412	-0.44839	0.143745	0.188904	0.55654	0.399648	0.198049	0.116472	0.718492	-0.541436	0.0690505	-0.358464	0.252545	-0.310884	0.325336	0.0593197	0.854701	-0.465913	0.126861	0.2447	0.443369	0.506696	0.0927336	0.541393	0.0690769	0.313673	0.320782	0.788473	0.00230944	0.706532	0.0102083
CSS0014980	antiquewhite2	0.0873874	0.78712	-0.494236	0.102412	0.777253	0.00293016	0.663968	0.0185411	0.863498	0.000295459	-0.319262	0.311765	-0.345201	0.271784	0.528245	0.0774851	-0.147611	0.647088	-0.206823	0.518956	0.0603488	0.852204	0.432092	0.160688	-0.0132038	0.967514	-0.496872	0.100311	-0.281604	0.375229	-0.41779	0.176558	0.229118	0.473801	-0.481831	0.112695	0.280371	0.377413	0.386274	0.214876	0.344702	0.272523	0.273153	0.390327	0.63427	0.0267487	0.741441	0.00578268
CSS0015078	antiquewhite2	0.0590843	0.855272	-0.389888	0.210245	0.644996	0.0235305	0.657863	0.0200526	0.756856	0.00437485	-0.134228	0.677481	-0.422643	0.171067	0.480987	0.113419	-0.233775	0.464606	-0.182218	0.570841	0.0613224	0.849844	0.326659	0.300048	-0.156361	0.627477	-0.532027	0.0749988	-0.287306	0.365217	-0.364996	0.243372	0.331204	0.292974	-0.294823	0.352235	0.437938	0.154472	0.48169	0.112816	0.116401	0.718656	0.0353604	0.913125	0.555398	0.0608353	0.597132	0.0403596
CSS0015097	antiquewhite2	-0.138931	0.666747	-0.0341613	0.916062	0.320444	0.309876	0.45641	0.135848	0.421618	0.172217	0.199293	0.534614	-0.53733	0.0716046	0.0693338	0.830463	-0.56275	0.0567947	-0.355535	0.256723	0.053569	0.868673	-0.0500378	0.87727	-0.341955	0.276618	-0.586067	0.0452217	-0.428226	0.164885	-0.210226	0.511945	0.216346	0.499444	0.0026319	0.993523	0.604157	0.0374732	0.599601	0.0393281	-0.129689	0.687893	-0.322329	0.306877	0.361603	0.248112	0.143767	0.655769
CSS0015107	antiquewhite2	0.242681	0.447258	-0.110459	0.732541	0.616313	0.0328309	0.864742	0.000282852	0.684118	0.0141403	0.0851074	0.792566	-0.707438	0.0100688	0.528405	0.0773792	-0.350068	0.26463	-0.127421	0.693116	0.213716	0.5048	0.30099	0.34177	-0.162186	0.614541	-0.72989	0.00704297	-0.334657	0.287662	-0.427382	0.16581	0.50063	0.0973652	-0.11891	0.712816	0.604332	0.0374034	0.703124	0.0107461	0.275121	0.386784	-0.0156247	0.961561	0.658821	0.0198096	0.640933	0.0247145
CSS0015138	antiquewhite2	0.0525176	0.871232	-0.298778	0.345503	0.607665	0.0360883	0.470867	0.122334	0.622064	0.0307847	-0.235305	0.461605	-0.228565	0.474899	0.299116	0.344932	-0.14229	0.659115	-0.321772	0.307761	0.0475206	0.883406	0.395491	0.20319	-0.0495338	0.878498	-0.359751	0.250722	-0.182981	0.569202	-0.312187	0.323204	-0.110363	0.732767	-0.387807	0.212904	0.311696	0.324007	0.300702	0.342256	0.234031	0.464104	0.26325	0.408407	0.376298	0.227972	0.315925	0.317132
CSS0015148	antiquewhite2	-0.100228	0.75662	-0.25404	0.42559	0.826637	0.000914628	0.842251	0.000586613	0.861253	0.000319298	-0.0983996	0.760944	-0.60965	0.035321	0.39873	0.199177	-0.457215	0.135071	-0.401966	0.195218	0.126639	0.694919	0.304064	0.336617	-0.112225	0.728406	-0.743126	0.00561418	-0.491869	0.104324	-0.494411	0.102272	0.191504	0.551018	-0.37935	0.223916	0.494136	0.102493	0.649792	0.0221866	0.447258	0.144882	0.218201	0.495681	0.7193	0.00836984	0.670578	0.0170002
CSS0015162	antiquewhite2	-0.209132	0.514194	-0.382981	0.219147	0.548605	0.0647423	0.421896	0.171905	0.614296	0.0335708	-0.154951	0.630621	-0.22237	0.487274	0.190687	0.552751	-0.42165	0.172182	-0.326804	0.29982	-0.165167	0.60796	-0.0493779	0.878878	-0.363733	0.24513	-0.582945	0.0466651	-0.562959	0.0566825	-0.469305	0.123749	0.131458	0.683829	-0.359622	0.250904	0.450742	0.141399	0.341185	0.277771	0.148027	0.646151	-0.0670156	0.836062	0.279398	0.379141	0.354006	0.25892
CSS0015193	antiquewhite2	-0.292765	0.355764	-0.434925	0.157656	0.64506	0.0235123	0.53483	0.0731911	0.694647	0.012175	-0.109394	0.735038	-0.45102	0.141123	0.238964	0.45446	-0.470836	0.122362	-0.415443	0.179251	0.00184632	0.995456	0.120552	0.709002	-0.0109951	0.972946	-0.535497	0.0727656	-0.516532	0.0855428	-0.380917	0.221849	0.249615	0.433968	-0.388497	0.212021	0.330275	0.294412	0.469479	0.123592	0.384008	0.217809	0.251798	0.429824	0.681054	0.0147539	0.683244	0.0143135
CSS0015247	antiquewhite2	-0.0179478	0.95585	-0.2989	0.345298	0.692212	0.0126103	0.682959	0.0143703	0.699546	0.0113332	-0.152743	0.635559	-0.462534	0.130011	0.592276	0.0424451	-0.356057	0.255975	-0.067312	0.835346	-0.219696	0.49266	0.0376435	0.907536	-0.419912	0.174143	-0.776122	0.0029991	-0.630292	0.0280192	-0.774434	0.00310436	0.559823	0.0583802	-0.375661	0.228823	0.592185	0.0424851	0.464496	0.128176	0.189313	0.55567	0.116753	0.717838	0.422193	0.171571	0.730492	0.00697262
CSS0015288	antiquewhite2	0.0103151	0.974619	-0.374187	0.230803	0.26983	0.396348	0.148558	0.644954	0.287587	0.364727	-0.248068	0.436916	-0.0421976	0.8964	0.625449	0.0296244	0.0543459	0.866783	0.39731	0.20093	-0.476127	0.117645	-0.143259	0.65692	-0.374045	0.230994	-0.290809	0.359136	-0.370768	0.235433	-0.619541	0.0316707	0.800357	0.00176711	-0.275622	0.385886	0.219336	0.493386	-0.0355477	0.912667	-0.198198	0.536908	0.0827056	0.798312	0.0562949	0.862046	0.68575	0.0138214
CSS0015374	antiquewhite2	-0.309328	0.327891	-0.267547	0.400511	0.574191	0.0508848	0.468984	0.124042	0.533662	0.0739406	-0.0630585	0.845637	-0.359642	0.250877	0.466703	0.126132	-0.442156	0.150083	-0.0308262	0.924235	-0.355652	0.256556	-0.228974	0.474087	-0.739415	0.00599043	-0.878879	0.000166954	-0.760776	0.00406248	-0.82571	0.000937796	0.421005	0.172908	-0.322855	0.306043	0.645565	0.0233682	0.405912	0.190456	-0.100111	0.756896	-0.196721	0.540008	0.0951627	0.768615	0.397167	0.201107
CSS0015512	antiquewhite2	-0.025806	0.93655	-0.327047	0.299441	0.889722	0.000106452	0.853378	0.000415002	0.920762	2.15e-05	-0.19245	0.549015	-0.556983	0.0599475	0.480657	0.113703	-0.342557	0.275717	-0.342168	0.276299	0.166042	0.606034	0.416264	0.178306	-0.0865801	0.789047	-0.740649	0.00586317	-0.41603	0.178576	-0.499038	0.0986054	0.1145	0.723091	-0.449937	0.142199	0.415369	0.179337	0.602674	0.0380698	0.467308	0.125576	0.242359	0.44788	0.706537	0.0102075	0.677265	0.0155393
CSS0015543	antiquewhite2	0.0300475	0.926144	-0.200436	0.532224	0.62999	0.0281174	0.750396	0.00492892	0.67505	0.0160127	1.26e-05	0.999969	-0.593736	0.0418105	0.470893	0.12231	-0.461008	0.13145	-0.181706	0.571943	-0.050937	0.87508	0.062588	0.846776	-0.290144	0.360287	-0.752926	0.00470599	-0.579028	0.0485212	-0.608278	0.0358502	0.571324	0.0523231	-0.242315	0.447965	0.634369	0.0267175	0.596874	0.0404686	0.285179	0.368936	0.0614565	0.849519	0.569652	0.053175	0.714959	0.00896451
CSS0015545	antiquewhite2	0.243084	0.44648	-0.273922	0.388942	0.574027	0.0509661	0.606147	0.0366829	0.551166	0.0632492	-0.160406	0.618483	-0.322538	0.306545	0.851805	0.000436537	0.0574028	0.859354	0.381713	0.220805	-0.122688	0.70405	0.218394	0.495291	-0.538084	0.071131	-0.714931	0.00896838	-0.282411	0.373805	-0.716807	0.00870764	0.528712	0.0771753	-0.253908	0.425837	0.467602	0.125306	0.319367	0.311597	-0.123589	0.701966	-0.125318	0.697967	0.115282	0.721265	0.50526	0.093816
CSS0015613	antiquewhite2	-0.0446731	0.890354	-0.105775	0.743539	0.420031	0.174008	0.450358	0.141781	0.377379	0.22653	0.0261888	0.93561	-0.356364	0.255537	0.535337	0.0728674	-0.339811	0.279836	0.143805	0.655682	-0.36131	0.248525	-0.238322	0.45571	-0.835521	0.000714301	-0.844565	0.00054706	-0.649177	0.0223558	-0.82366	0.000990614	0.541291	0.0691394	-0.162959	0.612833	0.755513	0.00448597	0.38799	0.21267	-0.251976	0.429487	-0.327121	0.299325	-0.0617514	0.848804	0.27283	0.390911
CSS0015679	antiquewhite2	0.113153	0.726238	-0.203868	0.525077	0.699114	0.0114056	0.723283	0.00785054	0.70072	0.0111379	-0.0996385	0.758013	-0.463896	0.128735	0.648473	0.0225506	-0.249821	0.433576	0.00989375	0.975655	-0.0720995	0.823792	0.178229	0.579443	-0.554222	0.0614998	-0.85168	0.000438282	-0.470074	0.123051	-0.71046	0.00961355	0.365189	0.243104	-0.299689	0.343964	0.65702	0.0202681	0.515783	0.086077	0.0336558	0.9173	-0.135875	0.673715	0.270568	0.395008	0.460404	0.132022
CSS0015724	antiquewhite2	-0.0669799	0.836149	-0.317941	0.313884	0.620241	0.0314231	0.530492	0.0760015	0.710988	0.00953558	-0.125041	0.698606	-0.327601	0.298574	0.256978	0.420071	-0.195612	0.54234	-0.34649	0.269878	0.241277	0.449971	0.439957	0.152361	-0.0242684	0.940324	-0.403201	0.193719	-0.117619	0.71582	-0.116905	0.717482	-0.119385	0.711713	-0.295797	0.350572	0.266571	0.402298	0.430955	0.161915	0.162558	0.613719	0.0050949	0.987462	0.498921	0.0986972	0.304029	0.336676
CSS0015741	antiquewhite2	-0.378011	0.225689	-0.25207	0.429309	0.718438	0.00848549	0.59389	0.0417439	0.697894	0.011612	-0.0889603	0.783368	-0.437939	0.154471	0.297456	0.347746	-0.558393	0.0591657	-0.380158	0.222848	-0.190369	0.553426	-0.0439424	0.892138	-0.446349	0.145801	-0.790331	0.00221721	-0.724231	0.00773068	-0.67429	0.0161774	0.187071	0.560445	-0.405662	0.190755	0.599697	0.0392883	0.508393	0.0914649	0.212011	0.508286	0.0678957	0.833936	0.38188	0.220586	0.473541	0.119935
CSS0015791	antiquewhite2	-0.0433695	0.893538	-0.346206	0.270297	0.5593	0.0586666	0.433654	0.159013	0.550935	0.0633834	-0.16733	0.603202	-0.236319	0.459618	0.701522	0.0110061	-0.117008	0.717242	0.226182	0.479641	-0.314589	0.319295	-0.000569015	0.9986	-0.706996	0.0101366	-0.725918	0.00752062	-0.481112	0.113312	-0.761676	0.00399321	0.494817	0.101946	-0.3252	0.302339	0.558575	0.0590652	0.276035	0.385145	-0.260388	0.413709	-0.230141	0.471776	0.0208211	0.94879	0.427812	0.165339
CSS0015926	antiquewhite2	-0.0238561	0.941336	-0.470307	0.12284	0.678839	0.0152094	0.570753	0.052613	0.745283	0.00540382	-0.291219	0.358428	-0.349413	0.265586	0.474923	0.118707	-0.224139	0.483726	-0.207449	0.517663	-0.0964675	0.76552	0.268426	0.398907	-0.0442499	0.891388	-0.458646	0.133697	-0.387642	0.213115	-0.476522	0.117298	0.349131	0.265999	-0.451807	0.140345	0.297668	0.347387	0.348992	0.266201	0.247037	0.438886	0.352552	0.26102	0.597248	0.040311	0.765031	0.00374288
CSS0016092	antiquewhite2	-0.0685997	0.832235	-0.164347	0.609769	0.376153	0.228165	0.263677	0.40762	0.352729	0.260764	-0.0857416	0.79105	-0.115969	0.719664	0.49455	0.102161	-0.153764	0.633274	0.146375	0.649874	-0.401857	0.19535	-0.132067	0.682432	-0.826016	0.000930084	-0.611838	0.0344889	-0.457126	0.135156	-0.688	0.0133903	0.327404	0.298882	-0.211997	0.508315	0.646608	0.0230725	0.199418	0.534351	-0.431626	0.16119	-0.343034	0.275005	-0.230604	0.470859	0.0915974	0.777087
CSS0016153	antiquewhite2	-0.0682967	0.832967	-0.364927	0.243467	0.602518	0.0381331	0.560277	0.0581319	0.639297	0.0252031	-0.139265	0.665986	-0.391595	0.20808	0.524604	0.079932	-0.335443	0.28646	-0.111094	0.731053	-0.25721	0.419636	0.0457057	0.887834	-0.41072	0.184751	-0.63968	0.0250881	-0.552729	0.0623501	-0.663814	0.018578	0.518512	0.0841426	-0.338336	0.282064	0.5934	0.041956	0.415101	0.179647	0.000619777	0.998475	0.0826463	0.798454	0.370884	0.235274	0.621454	0.0309972
CSS0016357	antiquewhite2	0.188938	0.556467	-0.310601	0.3258	0.563047	0.0566354	0.654074	0.0210348	0.680259	0.0149163	-0.043408	0.893444	-0.46154	0.130947	0.502067	0.0962537	-0.0365664	0.910173	-0.0847956	0.793311	0.348374	0.267107	0.588947	0.0439184	0.0219146	0.946104	-0.398934	0.198926	0.0625895	0.846773	-0.0855507	0.791506	0.168401	0.600852	-0.147895	0.646447	0.287208	0.365388	0.506302	0.0930294	0.0244647	0.939842	-0.044651	0.890408	0.578154	0.0489424	0.431822	0.160979
CSS0016376	antiquewhite2	-0.295033	0.351875	-0.34744	0.268479	0.677955	0.0153942	0.468965	0.124059	0.669036	0.017351	-0.219794	0.492461	-0.28283	0.373064	0.343663	0.274068	-0.487882	0.107598	-0.281112	0.376101	-0.369879	0.236645	-0.148947	0.64408	-0.523749	0.0805141	-0.743116	0.00561509	-0.784501	0.00251635	-0.777974	0.00288682	0.289913	0.360686	-0.490415	0.10551	0.575304	0.0503339	0.348812	0.266465	0.171246	0.594624	0.0804968	0.803604	0.261509	0.411628	0.527698	0.0778498
CSS0016459	antiquewhite2	-0.0142715	0.964888	-0.387414	0.213408	0.500989	0.0970868	0.403671	0.193151	0.488413	0.107158	-0.0995048	0.758329	-0.216917	0.498285	0.707808	0.0100121	0.0221046	0.945637	0.290745	0.359247	-0.129006	0.689464	0.168492	0.600651	-0.631711	0.0275611	-0.650895	0.0218859	-0.245566	0.441705	-0.576284	0.0498526	0.328878	0.296582	-0.231783	0.46853	0.46413	0.128517	0.27871	0.380366	-0.367	0.240598	-0.334019	0.288639	-0.0214186	0.947322	0.24463	0.443503
CSS0016460	antiquewhite2	0.0864688	0.789313	0.156433	0.627315	-0.547209	0.0655663	-0.474682	0.118921	-0.471185	0.122047	0.0480869	0.882025	0.269328	0.397262	-0.44984	0.142296	0.165959	0.606217	-0.0109261	0.973116	0.0409551	0.899437	-0.130042	0.687081	0.649016	0.0224004	0.771763	0.00327653	0.344991	0.272095	0.574686	0.0506392	0.0769354	0.812153	0.233401	0.465343	-0.52362	0.0806023	-0.377454	0.22643	0.161941	0.615083	0.300548	0.342515	0.0725271	0.822761	0.0350304	0.913933
CSS0016650	antiquewhite2	0.0994401	0.758482	-0.0921917	0.775674	0.181735	0.57188	0.316563	0.316103	0.256941	0.420139	0.164588	0.609238	-0.308165	0.329809	0.293718	0.354128	-0.241486	0.449566	0.0495771	0.878393	-0.041768	0.89745	-0.051491	0.873731	-0.561415	0.0575137	-0.531434	0.0753849	-0.256333	0.421278	-0.290764	0.359215	0.324854	0.302884	0.0682909	0.832981	0.602322	0.0382124	0.390125	0.209944	-0.384616	0.21702	-0.5435	0.0677902	-0.00664983	0.983636	-0.00881975	0.978297
CSS0016690	antiquewhite2	-0.10684	0.741033	-0.48074	0.113631	0.652485	0.0214572	0.378669	0.224817	0.684316	0.0141015	-0.375091	0.229588	-0.140828	0.662434	0.605662	0.0368743	-0.0956218	0.767526	0.063077	0.845592	-0.312361	0.322919	0.0920777	0.775945	-0.483985	0.110862	-0.586751	0.0449096	-0.461496	0.130989	-0.66646	0.0179487	0.321872	0.307602	-0.507487	0.0921404	0.334835	0.28739	0.178665	0.5785	-0.113351	0.725773	-0.000330839	0.999186	0.169001	0.599536	0.541458	0.0690369
CSS0016730	antiquewhite2	0.185642	0.5635	0.207778	0.516984	-0.627588	0.0289074	-0.503081	0.0954755	-0.615199	0.0332381	0.178997	0.577784	0.323659	0.304769	-0.32132	0.308479	0.456593	0.135671	0.206401	0.519827	0.259402	0.415544	0.15961	0.620249	0.422241	0.171518	0.739193	0.00601345	0.738392	0.00609738	0.719174	0.00838663	-0.325222	0.302304	0.423398	0.170222	-0.474297	0.119262	-0.351701	0.262253	-0.336316	0.285129	-0.0716813	0.8248	-0.305376	0.33443	-0.573932	0.0510136
CSS0016871	antiquewhite2	-0.00382328	0.990591	-0.423986	0.169566	0.824824	0.000960352	0.813502	0.00128714	0.891998	9.63e-05	-0.146774	0.648974	-0.54151	0.0690048	0.487699	0.107749	-0.260851	0.412849	-0.310862	0.325371	0.260188	0.41408	0.52128	0.082211	-0.00230914	0.994317	-0.630782	0.0278605	-0.254411	0.424891	-0.340078	0.279434	0.108695	0.736678	-0.377935	0.225791	0.365791	0.242269	0.600732	0.0388616	0.350694	0.263717	0.180177	0.575237	0.734518	0.0065155	0.629288	0.0283466
CSS0016962	antiquewhite2	0.0267164	0.934315	-0.167917	0.601912	0.578367	0.0488396	0.58563	0.0454217	0.615819	0.033011	-0.0906606	0.779317	-0.362786	0.246454	0.531702	0.0752101	-0.279681	0.378638	-0.0340475	0.916341	-0.205639	0.521404	0.043317	0.893666	-0.510666	0.0897842	-0.658858	0.0198003	-0.492424	0.103874	-0.645318	0.0234385	0.483956	0.110887	-0.265749	0.403806	0.638051	0.02558	0.410578	0.184918	-0.00547473	0.986528	-0.0852585	0.792204	0.250655	0.431992	0.512256	0.0886205
CSS0017090	antiquewhite2	-0.12449	0.699881	-0.276494	0.384323	0.545308	0.0667	0.699924	0.01127	0.664126	0.0185031	0.129138	0.68916	-0.643669	0.0239126	0.164122	0.610264	-0.439872	0.15245	-0.455636	0.136597	0.39824	0.199781	0.369737	0.236839	0.185154	0.564543	-0.464431	0.128236	-0.198821	0.535602	-0.0143435	0.964711	0.147733	0.646813	-0.104502	0.746536	0.325565	0.301766	0.685179	0.0139324	0.329965	0.294893	0.0654455	0.839859	0.839026	0.000645375	0.510816	0.0896735
CSS0017147	antiquewhite2	-0.290722	0.359288	-0.439756	0.15257	0.516141	0.0858212	0.492456	0.103847	0.527259	0.0781426	0.0250692	0.938358	-0.423922	0.169639	0.397527	0.200662	-0.295584	0.350935	-0.137558	0.669875	0.00907146	0.977678	0.147718	0.646846	-0.137549	0.669895	-0.505073	0.093958	-0.353813	0.259199	-0.371274	0.234744	0.366215	0.241682	-0.220419	0.491201	0.359286	0.25138	0.439285	0.153062	0.0945287	0.77012	0.0861481	0.790079	0.49055	0.1054	0.553556	0.0618779
CSS0017210	antiquewhite2	-0.291903	0.357249	-0.175111	0.586203	0.613062	0.0340294	0.675292	0.0159605	0.646859	0.0230017	0.0923302	0.775344	-0.643045	0.0240937	0.32883	0.296656	-0.550001	0.0639254	-0.297254	0.348089	0.0258847	0.936356	0.0609571	0.850729	-0.380254	0.222722	-0.803003	0.00166099	-0.554269	0.0614728	-0.469378	0.123683	0.279402	0.379135	-0.185357	0.564108	0.598784	0.0396674	0.679684	0.0150344	0.00377905	0.9907	-0.124951	0.698816	0.497391	0.0999001	0.416443	0.1781
CSS0017352	antiquewhite2	-0.103042	0.749976	-0.141608	0.660663	0.637763	0.0256678	0.770967	0.00332924	0.652492	0.0214551	0.0789344	0.807352	-0.666008	0.0180549	0.399166	0.198641	-0.584429	0.0459748	-0.266394	0.402623	-0.0519627	0.872582	-0.00303577	0.992529	-0.406055	0.190284	-0.873728	0.000203763	-0.666846	0.0178581	-0.643131	0.0240687	0.460855	0.131595	-0.20861	0.51527	0.725859	0.00752784	0.687987	0.0133929	0.205789	0.521093	-0.022101	0.945646	0.516879	0.0852967	0.564899	0.0556496
CSS0017361	antiquewhite2	-0.216059	0.500028	-0.490821	0.105178	0.890677	0.000102091	0.746442	0.00529328	0.933703	9.02e-06	-0.258958	0.416371	-0.47396	0.119562	0.398238	0.199784	-0.377989	0.225719	-0.435698	0.156835	0.0841306	0.794901	0.368459	0.23859	-0.0188231	0.953699	-0.649197	0.0223503	-0.463438	0.129163	-0.465429	0.127309	0.0742395	0.818637	-0.531382	0.0754185	0.321442	0.308285	0.528641	0.0772224	0.455342	0.136883	0.342013	0.27653	0.741785	0.00574799	0.721198	0.00811925
CSS0017513	antiquewhite2	0.116221	0.719077	-0.144905	0.653195	0.613021	0.0340449	0.801872	0.00170574	0.691504	0.0127391	0.0876651	0.786457	-0.649207	0.0223476	0.456881	0.135393	-0.274709	0.387525	-0.126341	0.695606	0.36644	0.241371	0.384116	0.217669	-0.0970093	0.764237	-0.68123	0.0147181	-0.198918	0.535398	-0.245397	0.442029	0.273355	0.389964	-0.107329	0.739886	0.419851	0.174212	0.674493	0.0161333	0.238595	0.455177	-0.13767	0.66962	0.635977	0.0262162	0.502488	0.0959298
CSS0017550	antiquewhite2	0.00276029	0.993207	-0.135486	0.674604	0.704165	0.0105795	0.800772	0.00175015	0.748745	0.00507869	-0.0181429	0.955371	-0.581882	0.0471637	0.303874	0.336935	-0.513838	0.0874731	-0.398872	0.199002	0.093037	0.773664	0.165668	0.606856	-0.197848	0.537642	-0.74755	0.00518919	-0.533736	0.0738929	-0.492849	0.103529	0.233069	0.465996	-0.280378	0.377401	0.593011	0.042125	0.641244	0.0246224	0.44975	0.142385	0.0883831	0.784744	0.607308	0.0362276	0.558193	0.0592763
CSS0017676	antiquewhite2	-0.0488265	0.880222	-0.117435	0.716248	0.422184	0.171582	0.312111	0.323329	0.43878	0.15359	-0.182881	0.569417	-0.137202	0.670688	0.424016	0.169533	-0.166466	0.605102	-0.0121051	0.970216	-0.395705	0.202923	-0.0375916	0.907664	-0.506842	0.092624	-0.400555	0.196938	-0.420246	0.173765	-0.592044	0.0425466	0.38356	0.218392	-0.282634	0.373411	0.515885	0.0860036	0.170776	0.59565	-0.196308	0.540877	0.0220794	0.945699	0.0378269	0.907088	0.363632	0.245271
CSS0017774	antiquewhite2	-0.302334	0.339511	-0.518215	0.0843515	0.584674	0.0458616	0.448851	0.143283	0.598554	0.0397631	-0.114146	0.723917	-0.35481	0.257764	0.263605	0.407753	-0.361241	0.248622	-0.35632	0.2556	-0.0302924	0.925543	0.184395	0.566169	-0.130378	0.686309	-0.510794	0.0896901	-0.40575	0.19065	-0.372752	0.232739	0.0646542	0.841773	-0.356718	0.255031	0.349496	0.265464	0.413586	0.181401	0.108325	0.737545	0.178532	0.578789	0.464874	0.127824	0.402382	0.194711
CSS0017813	antiquewhite2	0.126256	0.695801	-0.398115	0.199936	0.782449	0.00262868	0.680671	0.014832	0.768538	0.0034941	-0.311137	0.324922	-0.331242	0.292915	0.829839	0.000837997	-0.0303558	0.925388	0.190422	0.553313	-0.133565	0.678999	0.2713	0.39368	-0.399208	0.198589	-0.740615	0.00586673	-0.406876	0.189303	-0.775039	0.00306629	0.467271	0.125609	-0.469206	0.12384	0.397193	0.201075	0.329937	0.294937	0.160074	0.619221	0.108266	0.737684	0.331126	0.293095	0.742494	0.00567688
CSS0017837	antiquewhite2	0.0663401	0.837695	-0.223637	0.48473	0.446027	0.146126	0.638713	0.0253792	0.598191	0.039915	0.109836	0.734001	-0.586846	0.0448664	0.204749	0.523249	-0.346569	0.269762	-0.342309	0.276088	0.356528	0.255303	0.3556	0.25663	0.1904	0.55336	-0.36381	0.245023	-0.125716	0.697049	0.0133107	0.967251	0.28476	0.36967	-0.0551387	0.864856	0.323651	0.304782	0.607038	0.036333	0.268681	0.398442	0.0324803	0.92018	0.787127	0.00237803	0.538654	0.0707741
CSS0017891	antiquewhite2	0.101809	0.752884	-0.154243	0.632204	0.68293	0.014376	0.669342	0.0172809	0.635736	0.026291	-0.13525	0.675145	-0.388113	0.212512	0.720031	0.00827267	-0.152514	0.636072	0.151636	0.63804	-0.144312	0.654536	0.139314	0.665876	-0.648817	0.0224552	-0.863713	0.000293252	-0.46454	0.128135	-0.798788	0.00183248	0.359454	0.251142	-0.314996	0.318635	0.614726	0.0334121	0.424843	0.168614	-0.0224067	0.944895	-0.146371	0.649883	0.119172	0.712209	0.415586	0.179087
CSS0017927	antiquewhite2	-0.0585682	0.856525	-0.335967	0.285661	0.696229	0.0118982	0.585297	0.0455745	0.728944	0.00715456	-0.208853	0.514769	-0.340414	0.278929	0.612632	0.0341904	-0.210117	0.512169	-0.0129514	0.968134	-0.173179	0.590406	0.156812	0.62647	-0.529456	0.076683	-0.726463	0.00745371	-0.463197	0.129388	-0.65731	0.0201938	0.32833	0.297436	-0.385094	0.2164	0.527867	0.0777369	0.398909	0.198957	-0.095383	0.768093	-0.09508	0.768812	0.253688	0.426254	0.486694	0.108586
CSS0018048	antiquewhite2	-0.0366876	0.909876	-0.435998	0.156518	0.695936	0.0119492	0.705717	0.010335	0.790791	0.00219481	-0.0773454	0.811168	-0.52947	0.0766738	0.37303	0.232364	-0.235558	0.461109	-0.341623	0.277115	0.354373	0.258393	0.55023	0.0637924	0.170971	0.595225	-0.458365	0.133966	-0.119208	0.712125	-0.123751	0.70159	0.0803724	0.803902	-0.2864	0.366799	0.246731	0.439473	0.573231	0.0513634	0.317308	0.314901	0.182928	0.569316	0.793506	0.00206618	0.584506	0.0459394
CSS0018056	antiquewhite2	0.0556228	0.863679	-0.196048	0.541422	0.736667	0.00628097	0.681506	0.0146623	0.657458	0.020156	-0.198422	0.536438	-0.392155	0.207374	0.670858	0.0169372	-0.206167	0.520311	0.0546959	0.865932	-0.17275	0.591341	0.120473	0.709186	-0.49162	0.104526	-0.835051	0.000723959	-0.54847	0.0648214	-0.849547	0.000468951	0.35826	0.252835	-0.412719	0.182411	0.536383	0.0722031	0.395722	0.202901	0.235444	0.461331	0.111644	0.729767	0.244532	0.443691	0.575883	0.0500489
CSS0018061	antiquewhite2	-0.0888142	0.783716	-0.335909	0.28575	0.74702	0.00523875	0.68491	0.0139849	0.753094	0.00469146	-0.117939	0.715076	-0.459659	0.132731	0.591655	0.0427175	-0.324339	0.303696	-0.114677	0.722677	-0.105371	0.744489	0.170717	0.59578	-0.495386	0.101491	-0.8162	0.00120251	-0.524641	0.079907	-0.68737	0.01351	0.331836	0.291998	-0.368255	0.238869	0.628998	0.0284418	0.52073	0.0825924	0.0413379	0.898501	-0.0476735	0.883033	0.358986	0.251805	0.519423	0.0835038
CSS0018239	antiquewhite2	0.0313318	0.922995	-0.0211746	0.947922	-0.501882	0.0963968	-0.489905	0.105928	-0.496974	0.10023	0.0354277	0.91296	0.330072	0.294727	-0.419267	0.174875	0.30855	0.329172	0.0333062	0.918157	0.210773	0.510824	0.0556667	0.863572	0.67998	0.0149734	0.725304	0.00759656	0.507809	0.0918999	0.637509	0.0257452	-0.270402	0.395309	0.205341	0.522021	-0.660749	0.0193273	-0.39571	0.202917	0.142392	0.658885	0.270449	0.395224	-0.0284076	0.930166	-0.20733	0.51791
CSS0018268	antiquewhite2	-0.386566	0.214498	-0.267403	0.400776	0.614772	0.0333951	0.431686	0.161125	0.618385	0.0320826	-0.15168	0.63794	-0.321971	0.307444	0.271086	0.394067	-0.563623	0.0563277	-0.306333	0.332841	-0.390529	0.209431	-0.233773	0.464611	-0.61076	0.034897	-0.769883	0.00340204	-0.819259	0.0011118	-0.74163	0.00576356	0.272995	0.390613	-0.418229	0.176056	0.614435	0.0335196	0.390631	0.209301	0.00995509	0.975504	-0.0425656	0.895501	0.209581	0.513271	0.415869	0.17876
CSS0018335	antiquewhite2	0.196297	0.540899	-0.166811	0.604343	0.372674	0.232844	0.533539	0.0740199	0.425188	0.168231	0.0381776	0.90623	-0.441286	0.150982	0.525839	0.0790964	-0.204948	0.522835	0.0574539	0.85923	-0.100015	0.757122	0.0914811	0.777364	-0.174046	0.588518	-0.417796	0.176551	-0.314541	0.319373	-0.458321	0.134008	0.761608	0.00399843	-0.0977097	0.762577	0.526864	0.0784074	0.392318	0.207168	0.100365	0.756296	0.10124	0.754228	0.44476	0.147414	0.702343	0.0108722
CSS0018338	antiquewhite2	-0.00295227	0.992735	-0.134865	0.676024	0.657165	0.020231	0.720348	0.00823083	0.679196	0.0151353	-0.00350841	0.991366	-0.532046	0.0749863	0.505325	0.0937669	-0.396608	0.201801	-0.137329	0.670397	-0.0554644	0.864064	0.109437	0.734937	-0.55094	0.0633805	-0.849107	0.00047547	-0.522561	0.081328	-0.634687	0.0266178	0.331043	0.293222	-0.2329	0.466327	0.721848	0.00803476	0.598238	0.0398951	-0.000200472	0.999507	-0.182511	0.570212	0.317226	0.315034	0.392987	0.206325
CSS0018375	antiquewhite2	0.401067	0.196312	0.547118	0.0656201	-0.728385	0.00722114	-0.412117	0.183113	-0.685846	0.0138029	0.305303	0.334552	0.165271	0.607732	-0.508385	0.0914707	0.289475	0.361445	0.103505	0.748885	0.389005	0.211372	0.0376894	0.907424	0.607984	0.035964	0.741899	0.00573653	0.671497	0.0167938	0.809693	0.00141439	-0.195811	0.541921	0.55457	0.0613027	-0.459765	0.132629	-0.252076	0.429299	0.0379345	0.906824	-0.0337956	0.916958	-0.121783	0.706148	-0.452316	0.139843
CSS0018401	antiquewhite2	-0.0204839	0.949619	-0.457574	0.134725	0.596951	0.0404363	0.52925	0.0768188	0.711173	0.00950838	-0.214615	0.502966	-0.372674	0.232845	0.40502	0.191525	-0.238607	0.455154	-0.196384	0.540717	0.00695351	0.982889	0.250263	0.432737	-0.0125903	0.969023	-0.433662	0.159003	-0.32542	0.301993	-0.325619	0.30168	0.353941	0.259014	-0.36034	0.249891	0.25205	0.429347	0.379274	0.224015	0.191872	0.550237	0.178626	0.578585	0.621259	0.0310653	0.707938	0.00999229
CSS0018422	antiquewhite2	-0.0683397	0.832863	-0.294155	0.353379	0.658951	0.0197769	0.770028	0.00339225	0.764614	0.0037733	0.0404062	0.900779	-0.651085	0.0218341	0.245607	0.441627	-0.469255	0.123795	-0.458274	0.134053	0.320561	0.309688	0.35389	0.259088	0.0709781	0.826495	-0.598865	0.0396335	-0.317349	0.314836	-0.183847	0.567343	0.159297	0.620944	-0.210581	0.511216	0.410201	0.185361	0.699931	0.0112688	0.37914	0.224193	0.0847185	0.793495	0.818406	0.00113653	0.565251	0.0554638
CSS0018484	antiquewhite2	-0.347925	0.267767	0.124717	0.699357	-0.526237	0.0788286	-0.567465	0.0543041	-0.488969	0.106698	0.108948	0.736085	0.2671	0.401329	-0.819444	0.00110647	-0.107214	0.740156	-0.362423	0.246962	0.104942	0.745499	-0.26365	0.407668	0.573454	0.0512517	0.631758	0.0275461	0.185719	0.563333	0.673444	0.0163623	-0.454747	0.137462	0.199151	0.534912	-0.56764	0.0542133	-0.290517	0.359641	0.13787	0.669163	0.168699	0.600197	-0.0074411	0.981689	-0.364673	0.243821
CSS0018548	antiquewhite2	-0.113148	0.726249	-0.398909	0.198957	0.746193	0.00531687	0.746311	0.0053057	0.831469	0.000800925	-0.106138	0.742684	-0.569291	0.0533605	0.340645	0.278582	-0.368138	0.239031	-0.392412	0.207049	0.255649	0.422563	0.397165	0.20111	0.13373	0.678621	-0.557924	0.0594252	-0.322015	0.307375	-0.257221	0.419614	0.176159	0.583927	-0.349462	0.265514	0.271603	0.393131	0.592053	0.042543	0.461278	0.131194	0.250431	0.432416	0.845291	0.000535094	0.723597	0.00781069
CSS0018575	antiquewhite2	-0.323555	0.304935	0.0819339	0.80016	-0.419401	0.174723	-0.419376	0.174751	-0.37807	0.225611	0.186973	0.560654	0.177882	0.580195	-0.708375	0.00992592	-0.0140967	0.965318	-0.33734	0.283573	0.357487	0.253935	0.00833502	0.97949	0.542636	0.068316	0.53596	0.0724712	0.386249	0.214907	0.78605	0.00243403	-0.648809	0.0224574	0.25612	0.421678	-0.528228	0.0774969	-0.143579	0.656195	0.0210594	0.948205	-0.0208223	0.948787	0.0111078	0.972669	-0.52941	0.0767132
CSS0018641	antiquewhite2	0.0325582	0.91999	-0.368457	0.238592	0.313597	0.320906	0.290326	0.359971	0.423479	0.170133	-0.0628229	0.846208	-0.2093	0.513849	0.182973	0.569219	-0.246804	0.439332	-0.20323	0.526403	-0.032142	0.921009	0.0636136	0.844293	-0.0354048	0.913016	-0.250347	0.432576	-0.267142	0.401253	-0.190047	0.55411	0.3356	0.286222	-0.190576	0.552987	0.305393	0.334402	0.253658	0.426309	0.165682	0.606826	0.0259256	0.936256	0.400368	0.197166	0.455788	0.13645
CSS0018664	antiquewhite2	0.0766299	0.812887	0.00438591	0.989207	-0.60731	0.0362268	-0.724413	0.00770779	-0.592408	0.0423877	-0.0589117	0.855691	0.618923	0.0318906	-0.424487	0.169009	0.477558	0.11639	0.178008	0.579922	0.0525404	0.871176	-0.0382413	0.906074	0.482158	0.112416	0.852263	0.000430188	0.573769	0.051095	0.632013	0.0274643	-0.335687	0.286089	0.182179	0.570925	-0.684583	0.014049	-0.634289	0.0267427	-0.0597264	0.853714	0.0758981	0.814647	-0.364726	0.243747	-0.403101	0.19384
CSS0018673	antiquewhite2	-0.170386	0.596504	-0.402994	0.19397	0.77139	0.00330119	0.730849	0.00693114	0.808503	0.00145602	-0.141164	0.66167	-0.539937	0.0699756	0.497674	0.0996771	-0.335973	0.285652	-0.225827	0.48035	0.0682268	0.833136	0.296209	0.349869	-0.177635	0.580728	-0.717139	0.00866208	-0.432824	0.159901	-0.4895	0.106261	0.238781	0.454817	-0.378616	0.224888	0.38698	0.213966	0.564155	0.0560444	0.194717	0.544227	0.134238	0.677458	0.619177	0.0318002	0.639323	0.0251952
CSS0018686	antiquewhite2	0.316083	0.316877	-0.276924	0.383552	0.543451	0.0678201	0.618179	0.0321565	0.593553	0.0418897	-0.151018	0.639426	-0.370787	0.235406	0.717256	0.00864606	-0.0669149	0.836306	0.199463	0.534258	-0.0998645	0.757478	0.186514	0.561635	-0.279662	0.378673	-0.566204	0.0549627	-0.324255	0.303828	-0.603589	0.0377008	0.699954	0.011265	-0.257482	0.419126	0.458129	0.134192	0.341794	0.276859	0.146246	0.650166	0.0515207	0.873658	0.385033	0.216479	0.760141	0.00411189
CSS0018780	antiquewhite2	-0.0861966	0.789963	-0.474314	0.119247	0.679136	0.0151478	0.48819	0.107342	0.674168	0.016204	-0.27877	0.380259	-0.209215	0.514025	0.703175	0.0107378	-0.0637643	0.843928	0.148649	0.64475	-0.225768	0.480469	0.159994	0.619398	-0.598785	0.0396668	-0.720292	0.00823818	-0.414981	0.179784	-0.710256	0.00964371	0.282279	0.374038	-0.430706	0.162185	0.428247	0.164863	0.274337	0.388194	-0.191347	0.551351	-0.128354	0.690966	0.0967093	0.764948	0.420967	0.172951
CSS0018875	antiquewhite2	-0.130322	0.686439	-0.0937388	0.771996	0.589633	0.043612	0.63489	0.0265543	0.608566	0.0357386	0.073398	0.820663	-0.507931	0.0918094	0.323316	0.305313	-0.458714	0.133632	-0.256035	0.421838	0.0233563	0.942563	0.0834075	0.796631	-0.554791	0.0611774	-0.823949	0.000983021	-0.484923	0.110071	-0.493064	0.103356	0.0964763	0.7655	-0.172616	0.591633	0.694571	0.0121885	0.614836	0.0333713	-0.061625	0.84911	-0.303399	0.337728	0.247719	0.437582	0.151411	0.638545
CSS0018946	antiquewhite2	-0.0853258	0.792044	-0.131822	0.682994	0.630685	0.0278918	0.775581	0.00303257	0.727126	0.00737279	0.0745183	0.817966	-0.706678	0.0101856	0.232286	0.467538	-0.555072	0.0610188	-0.447292	0.144849	0.22433	0.483342	0.220958	0.490113	-0.0351281	0.913694	-0.659859	0.0195488	-0.433391	0.159293	-0.273771	0.389213	0.264211	0.406635	-0.178812	0.578183	0.495503	0.101398	0.72597	0.00751415	0.334743	0.287531	0.0585052	0.856677	0.779855	0.00277605	0.582928	0.0466727
CSS0018961	antiquewhite2	0.111123	0.730985	0.359111	0.251628	-0.584103	0.0461258	-0.385427	0.215969	-0.52646	0.0786785	0.299073	0.345004	0.106987	0.740689	-0.616788	0.0326582	0.177269	0.58152	-0.128583	0.690438	0.535259	0.0729176	0.14957	0.642677	0.704447	0.0105348	0.688487	0.0132984	0.662898	0.0187997	0.938348	6.32e-06	-0.465999	0.126781	0.461156	0.13131	-0.542529	0.0683812	-0.145924	0.650891	0.0716944	0.824768	-0.0405373	0.900458	0.0416439	0.897754	-0.498751	0.0988308
CSS0019001	antiquewhite2	-0.299064	0.345021	-0.194483	0.544719	0.359814	0.250634	0.190692	0.552739	0.394686	0.204194	-0.144369	0.654407	-0.145018	0.652938	0.365091	0.24324	-0.24714	0.438689	0.0237227	0.941664	-0.447981	0.144156	-0.210264	0.511867	-0.543887	0.0675558	-0.42241	0.171328	-0.520029	0.0830803	-0.557196	0.0598292	0.476124	0.117647	-0.267846	0.399965	0.417735	0.17662	0.154004	0.632739	-0.310481	0.325997	-0.0978555	0.762232	0.0473394	0.883848	0.407092	0.189045
CSS0019017	antiquewhite2	-0.116848	0.717616	-0.0629031	0.846013	0.247661	0.437694	0.317057	0.315306	0.277194	0.383071	0.0903811	0.779982	-0.305668	0.333945	0.329195	0.29609	-0.450792	0.141349	0.0197113	0.951517	-0.454199	0.137996	-0.409729	0.185918	-0.681973	0.0145679	-0.600801	0.0388332	-0.685714	0.0138283	-0.673617	0.0163243	0.735144	0.00644657	-0.0799685	0.804871	0.735751	0.00638017	0.323146	0.305581	-0.204336	0.524104	-0.253074	0.427411	0.0361363	0.911226	0.394904	0.203922
CSS0019077	antiquewhite2	-0.0822879	0.799312	-0.0306439	0.924682	0.280798	0.376657	0.403414	0.193461	0.293141	0.355118	0.210586	0.511207	-0.423812	0.169761	0.36658	0.241178	-0.458565	0.133774	0.01523	0.962532	-0.277914	0.381784	-0.279605	0.378773	-0.792745	0.00210163	-0.75265	0.00472997	-0.594585	0.0414442	-0.621911	0.0308378	0.562851	0.0567405	0.00619425	0.984757	0.85371	0.000410571	0.479715	0.114515	-0.350326	0.264252	-0.47465	0.11895	-0.0114154	0.971912	0.157295	0.625395
CSS0019140	antiquewhite2	-0.16488	0.608594	-0.586759	0.0449059	0.680155	0.0149376	0.471891	0.121412	0.750799	0.00489293	-0.308053	0.329994	-0.23018	0.471697	0.536464	0.0721518	-0.212516	0.507251	-0.0869276	0.788217	-0.230939	0.470197	0.124293	0.700335	-0.354299	0.258499	-0.579027	0.0485218	-0.484879	0.110108	-0.587408	0.0446113	0.361886	0.247714	-0.48168	0.112825	0.36946	0.237218	0.289199	0.361924	0.00087351	0.99785	0.0562418	0.862174	0.362204	0.247269	0.637513	0.0257439
CSS0019197	antiquewhite2	0.002717	0.993314	-0.205253	0.522205	0.784659	0.00250789	0.839169	0.000642681	0.83877	0.00065023	-0.0524626	0.871366	-0.612957	0.0340689	0.424614	0.168868	-0.388081	0.212553	-0.32299	0.305829	0.224672	0.482658	0.364835	0.243595	-0.184266	0.566444	-0.770566	0.00335605	-0.379981	0.223082	-0.415197	0.179535	0.124262	0.700409	-0.300721	0.342222	0.510703	0.0897571	0.675349	0.0159482	0.312462	0.322755	0.0119533	0.970589	0.633787	0.0269006	0.514406	0.0870642
CSS0019247	antiquewhite2	-0.10806	0.738169	-0.442726	0.149497	0.745079	0.00542345	0.648737	0.0224775	0.789333	0.00226636	-0.215361	0.501447	-0.437474	0.15496	0.472078	0.121244	-0.399301	0.198475	-0.254094	0.425488	-0.141584	0.660717	0.122961	0.703419	-0.256397	0.421158	-0.69836	0.0115328	-0.598203	0.0399099	-0.63665	0.0260086	0.386817	0.214175	-0.458132	0.13419	0.487989	0.107509	0.466036	0.126747	0.273783	0.389193	0.196705	0.540042	0.556644	0.060137	0.735368	0.00642196
CSS0019392	antiquewhite2	-0.187622	0.55927	-0.348837	0.266429	0.604313	0.0374107	0.598701	0.0397017	0.666204	0.0180088	-0.00212421	0.994772	-0.455762	0.136475	0.380122	0.222897	-0.462015	0.130499	-0.255002	0.423779	-0.0984293	0.760873	0.0417713	0.897442	-0.420047	0.173991	-0.705333	0.0103951	-0.550446	0.0636669	-0.526047	0.0789563	0.371056	0.235039	-0.259734	0.414926	0.644768	0.0235958	0.540996	0.0693207	0.0316826	0.922135	-0.116148	0.719247	0.411291	0.18408	0.475669	0.118048
CSS0019433	antiquewhite2	0.04284	0.894831	-0.343246	0.27469	0.657846	0.0200569	0.662329	0.0189383	0.715289	0.00891824	-0.150843	0.639819	-0.440384	0.151917	0.596126	0.0407856	-0.259634	0.41511	-0.0445898	0.890558	-0.109113	0.735697	0.156709	0.6267	-0.250979	0.431378	-0.623908	0.0301487	-0.465998	0.126782	-0.600482	0.0389642	0.591148	0.0429406	-0.339848	0.279781	0.48297	0.111724	0.437325	0.155117	0.208032	0.51646	0.126807	0.694531	0.524282	0.0801508	0.799348	0.00180897
CSS0019438	antiquewhite2	-0.0348583	0.914355	-0.144087	0.655046	0.585036	0.0456948	0.758961	0.00420498	0.625924	0.0294641	0.119396	0.711688	-0.690632	0.0128989	0.385783	0.215509	-0.534593	0.073343	-0.277764	0.382053	0.0399414	0.901915	0.0928347	0.774145	-0.210983	0.510391	-0.721687	0.00805562	-0.535441	0.0728012	-0.499561	0.0981965	0.530037	0.0763003	-0.154897	0.630743	0.664667	0.0183734	0.685799	0.0138119	0.268847	0.398139	0.0683409	0.83286	0.647042	0.0229501	0.655074	0.0207722
CSS0019451	antiquewhite2	-0.0037597	0.990748	-0.0894701	0.782153	0.613204	0.0339765	0.832466	0.000778894	0.678755	0.0152269	0.158641	0.622402	-0.745447	0.00538807	0.355142	0.257287	-0.550018	0.0639158	-0.315321	0.318109	0.172834	0.591158	0.160602	0.61805	-0.199495	0.534191	-0.770142	0.00338455	-0.482667	0.111982	-0.414305	0.180567	0.432763	0.159967	-0.11435	0.72344	0.662246	0.0189586	0.765163	0.00373329	0.28727	0.36528	-0.0423402	0.896052	0.685128	0.0139423	0.585617	0.0454275
CSS0019567	antiquewhite2	-0.3656	0.242534	-0.291027	0.358759	0.416421	0.178126	0.323148	0.305578	0.443946	0.148245	-0.031773	0.921914	-0.245877	0.441108	0.16711	0.603686	-0.573822	0.0510682	-0.286296	0.366981	-0.431444	0.161387	-0.345631	0.271148	-0.647279	0.0228838	-0.659413	0.0196606	-0.774802	0.00308117	-0.650136	0.0220926	0.338695	0.281521	-0.265933	0.403468	0.679202	0.0151341	0.349269	0.265796	-0.122278	0.705002	-0.167091	0.603727	0.0883159	0.784905	0.269526	0.396901
CSS0019569	antiquewhite2	0.153265	0.634391	-0.148661	0.644723	0.574184	0.0508882	0.601693	0.0384681	0.557675	0.0595629	-0.109192	0.735511	-0.387102	0.213809	0.657004	0.0202723	-0.223728	0.484548	0.156178	0.627883	-0.225884	0.480236	-0.0219121	0.94611	-0.551442	0.0630903	-0.777964	0.00288739	-0.553134	0.0621188	-0.796411	0.00193501	0.615056	0.0332906	-0.283139	0.37252	0.603755	0.0376343	0.377917	0.225815	0.109542	0.73469	-0.0722418	0.823449	0.206695	0.519221	0.607193	0.0362726
CSS0019612	antiquewhite2	-0.275821	0.385529	-0.56186	0.0572733	0.581518	0.0473354	0.226461	0.479085	0.578075	0.0489807	-0.409455	0.186241	0.00343068	0.991557	0.528268	0.0774699	-0.192669	0.548552	0.0570593	0.860189	-0.592846	0.0421964	-0.198663	0.535934	-0.652002	0.0215866	-0.599641	0.0393115	-0.692204	0.0126118	-0.848121	0.000490365	0.409196	0.186547	-0.565531	0.055316	0.394266	0.20472	0.0498767	0.877663	-0.140989	0.662068	0.0228931	0.943701	-0.00863343	0.978756	0.531368	0.0754277
CSS0019848	antiquewhite2	0.233588	0.464974	-0.193984	0.545772	0.579664	0.0482163	0.640877	0.0247312	0.565937	0.0551027	-0.0875399	0.786756	-0.377968	0.225746	0.828308	0.000873988	-0.0168306	0.958597	0.310093	0.326633	-0.121972	0.705711	0.211249	0.509845	-0.59835	0.0398483	-0.737363	0.00620638	-0.304848	0.33531	-0.715101	0.00894455	0.547893	0.0651616	-0.211292	0.509758	0.60622	0.0366542	0.392616	0.206792	-0.166321	0.60542	-0.183367	0.568372	0.122566	0.704332	0.467129	0.12574
CSS0019927	antiquewhite2	0.0884877	0.784495	-0.265249	0.404725	0.658229	0.0199595	0.502769	0.0957146	0.597512	0.0401996	-0.257875	0.418391	-0.168052	0.601617	0.71494	0.00896711	-0.00603746	0.985143	0.192249	0.549441	-0.230801	0.47047	0.163743	0.6111	-0.648524	0.0225365	-0.717391	0.00862756	-0.38414	0.217637	-0.783444	0.00257376	0.238375	0.455606	-0.404479	0.192176	0.512266	0.0886132	0.232819	0.466488	-0.0683586	0.832818	-0.100891	0.755052	-0.0312132	0.923286	0.336453	0.284922
CSS0019949	antiquewhite2	-0.112083	0.728738	-0.30628	0.332929	0.642632	0.0242143	0.605363	0.0369928	0.67317	0.0164226	-0.164635	0.609133	-0.444451	0.14773	0.407563	0.188485	-0.424396	0.169111	-0.240848	0.450804	-0.195838	0.541866	0.0190003	0.953264	-0.152951	0.635093	-0.585648	0.0454134	-0.62091	0.0311878	-0.622518	0.0306274	0.533732	0.0738958	-0.39507	0.203715	0.44954	0.142594	0.419361	0.174768	0.378228	0.225401	0.330479	0.294096	0.594184	0.0416171	0.842488	0.000582463
CSS0019979	antiquewhite2	0.0543196	0.866847	0.61222	0.0343451	-0.410317	0.185224	-0.162725	0.613351	-0.44229	0.149945	0.363759	0.245094	-0.0698029	0.82933	-0.422445	0.171289	0.0288176	0.92916	-0.121973	0.705707	0.330987	0.293309	0.0757145	0.815088	0.254987	0.423807	0.34859	0.266791	0.415514	0.179169	0.535655	0.0726649	-0.385877	0.215388	0.447263	0.144877	-0.106627	0.741536	0.0407066	0.900045	-0.135254	0.675136	-0.0958525	0.766979	-0.120763	0.708514	-0.572127	0.0519173
CSS0019993	antiquewhite2	-0.0704775	0.827703	-0.529577	0.0766032	0.681724	0.0146181	0.519505	0.0834463	0.749188	0.00503821	-0.263667	0.407637	-0.26368	0.407614	0.544788	0.067012	-0.204799	0.523144	-0.0823913	0.799064	-0.155189	0.63009	0.16662	0.604762	-0.343521	0.274279	-0.602889	0.0379831	-0.44576	0.146398	-0.568144	0.0539518	0.350723	0.263675	-0.444546	0.147633	0.411543	0.183785	0.329049	0.296316	0.0662431	0.83793	0.0168869	0.958458	0.372247	0.233423	0.612811	0.0341233
CSS0020007	antiquewhite2	0.0463394	0.886287	-0.327747	0.298346	0.826355	0.000921614	0.879379	0.000163678	0.884411	0.000133437	-0.104915	0.745562	-0.619542	0.0316705	0.444603	0.147574	-0.332956	0.290272	-0.347313	0.268665	0.310386	0.326152	0.487264	0.108111	0.0199588	0.950909	-0.701037	0.0110857	-0.30542	0.334357	-0.354695	0.257929	0.10855	0.737019	-0.34869	0.266644	0.388445	0.212087	0.664556	0.0184	0.472017	0.121299	0.185932	0.562879	0.781983	0.00265473	0.639765	0.0250628
CSS0020020	antiquewhite2	0.0868193	0.788476	-0.318797	0.312509	0.595107	0.0412203	0.535513	0.0727555	0.569111	0.0534529	-0.135523	0.674519	-0.308115	0.329891	0.654802	0.0208435	-0.164203	0.610086	0.0980322	0.761813	-0.210859	0.510646	0.0980985	0.761657	-0.583068	0.0466076	-0.73478	0.00648656	-0.455455	0.136773	-0.741842	0.00574222	0.411168	0.184224	-0.320004	0.310577	0.619566	0.0316618	0.35449	0.258224	-0.0565847	0.861341	-0.0992938	0.758828	0.125286	0.698041	0.423357	0.170269
CSS0020021	antiquewhite2	-0.0226853	0.944211	-0.299973	0.343485	0.679898	0.0149904	0.692805	0.0125033	0.763626	0.00384625	-0.174296	0.587974	-0.490854	0.105151	0.389955	0.210161	-0.3403	0.2791	-0.247257	0.438466	0.0611291	0.850312	0.215124	0.501929	0.0225983	0.944425	-0.554811	0.0611663	-0.43372	0.158942	-0.408411	0.187477	0.382635	0.219598	-0.361251	0.248608	0.279095	0.37968	0.476689	0.117151	0.452074	0.140081	0.262997	0.408875	0.726616	0.00743491	0.822499	0.00102154
CSS0020079	antiquewhite2	-0.451188	0.140957	-0.421424	0.172436	0.650738	0.0219285	0.375449	0.229108	0.636453	0.0260693	-0.208195	0.516124	-0.230848	0.470376	0.353849	0.259146	-0.426686	0.166576	-0.197677	0.538	-0.349116	0.26602	-0.150356	0.640912	-0.625161	0.0297216	-0.765655	0.00369765	-0.727022	0.00738547	-0.720141	0.00825808	0.173402	0.58992	-0.471132	0.122094	0.493407	0.103079	0.318138	0.313567	-0.0573212	0.859552	-0.101101	0.754556	0.137589	0.669805	0.365986	0.241999
CSS0020180	antiquewhite2	0.148155	0.645862	-0.00763249	0.981218	0.34035	0.279025	0.421298	0.172577	0.305704	0.333885	0.039435	0.903154	-0.294854	0.352182	0.598577	0.0397536	-0.182866	0.56945	0.2554	0.42303	-0.337631	0.283131	-0.14155	0.660794	-0.819376	0.00110843	-0.711726	0.00942743	-0.471573	0.121698	-0.757723	0.00430432	0.574547	0.0507083	-0.0856021	0.791383	0.77016	0.00338332	0.323733	0.304653	-0.336076	0.285495	-0.347205	0.268825	-0.146779	0.648962	0.212078	0.508148
CSS0020493	antiquewhite2	-0.000517319	0.998727	0.0587398	0.856108	0.366809	0.240862	0.391068	0.208748	0.331277	0.29286	0.0814297	0.801368	-0.261833	0.411028	0.198818	0.535609	-0.268115	0.399475	-0.162042	0.61486	-0.00604104	0.985134	0.0581176	0.857618	-0.571137	0.0524181	-0.604038	0.0375207	-0.289891	0.360725	-0.386409	0.214701	-0.130043	0.687079	-0.0806472	0.803243	0.610683	0.0349262	0.389592	0.210622	-0.147903	0.64643	-0.344576	0.272712	-0.0882272	0.785116	-0.19951	0.53416
CSS0020521	antiquewhite2	-0.277436	0.382638	-0.334089	0.288532	0.700419	0.0111878	0.418179	0.176113	0.647571	0.0228019	-0.304436	0.335996	-0.162905	0.612952	0.441146	0.151127	-0.321906	0.307548	-0.113072	0.726425	-0.390327	0.209688	-0.110007	0.733601	-0.675476	0.0159209	-0.793729	0.00205587	-0.714859	0.00897848	-0.842878	0.000575683	0.13216	0.682219	-0.532353	0.0747866	0.499326	0.0983804	0.247283	0.438417	0.0384726	0.905508	-0.028908	0.928939	0.0353757	0.913088	0.359937	0.25046
CSS0020564	antiquewhite2	0.0261206	0.935777	-0.145172	0.652591	0.580025	0.048044	0.746121	0.00532371	0.690465	0.0129297	0.0864636	0.789325	-0.664639	0.0183802	0.358983	0.251809	-0.358608	0.25234	-0.257934	0.418283	0.307872	0.330293	0.356873	0.254809	-0.0642087	0.842852	-0.601467	0.0385605	-0.223791	0.484421	-0.182195	0.57089	0.258761	0.416738	-0.105187	0.744922	0.441988	0.150257	0.687362	0.0135117	0.128898	0.689712	-0.0864854	0.789273	0.685386	0.0138921	0.485481	0.109602
CSS0020575	antiquewhite2	0.0142427	0.964959	-0.39671	0.201674	0.739404	0.0059915	0.704941	0.0104568	0.820721	0.00107033	-0.154066	0.632599	-0.452718	0.139447	0.51783	0.0846235	-0.250288	0.432689	-0.193844	0.546068	0.0927359	0.774379	0.354625	0.25803	-0.202997	0.526886	-0.641223	0.0246286	-0.330407	0.294208	-0.429655	0.163326	0.24964	0.433921	-0.355724	0.256453	0.446618	0.145529	0.517878	0.0845895	0.173114	0.590547	0.0224249	0.944851	0.556359	0.0602959	0.588369	0.0441775
CSS0020684	antiquewhite2	0.172861	0.591098	-0.133501	0.679146	0.310249	0.326377	0.563548	0.0563675	0.393258	0.205984	0.182059	0.571183	-0.533561	0.0740055	0.390133	0.209934	-0.395962	0.202603	-0.0459019	0.887355	-0.0487484	0.880412	-0.0318403	0.921749	-0.377832	0.225927	-0.608369	0.0358147	-0.415654	0.179008	-0.430169	0.162767	0.657217	0.0202178	0.0220486	0.945775	0.709216	0.00979895	0.549686	0.0641093	-0.059144	0.855127	-0.225616	0.480771	0.354806	0.257769	0.430651	0.162245
CSS0020713	antiquewhite2	-0.0911589	0.778131	-0.483147	0.111573	0.337315	0.283611	0.271508	0.393303	0.410054	0.185535	-0.114465	0.723171	-0.161344	0.616405	0.230314	0.471432	-0.252465	0.428562	-0.0894868	0.782113	-0.121381	0.70708	-0.0755119	0.815575	-0.150955	0.639567	-0.387061	0.213862	-0.405511	0.190936	-0.336389	0.285019	0.361649	0.248048	-0.251352	0.43067	0.22863	0.474769	0.20285	0.527192	0.175766	0.584779	-0.0166963	0.958927	0.307912	0.330226	0.482288	0.112305
CSS0020724	antiquewhite2	-0.167543	0.602733	-0.379588	0.223601	0.733655	0.00661157	0.710347	0.00963032	0.77037	0.00336924	-0.11406	0.724118	-0.54362	0.0677178	0.508603	0.0913087	-0.336762	0.284451	-0.146803	0.648909	0.0660233	0.838461	0.221247	0.489532	-0.214947	0.50229	-0.755155	0.00451595	-0.462472	0.130069	-0.504866	0.0941144	0.312003	0.323506	-0.348484	0.266946	0.365434	0.242764	0.553893	0.0616863	0.200143	0.532836	0.0523842	0.871556	0.590202	0.043359	0.657906	0.0200416
CSS0020812	antiquewhite2	-0.163025	0.612686	-0.342183	0.276276	0.488088	0.107427	0.448221	0.143914	0.508727	0.0912167	-0.0483739	0.881325	-0.37557	0.228945	0.439314	0.153031	-0.372129	0.233583	-0.128268	0.691164	-0.292429	0.356343	-0.0405868	0.900337	-0.394251	0.204738	-0.555517	0.060768	-0.549295	0.0643376	-0.608615	0.0357196	0.552375	0.0625534	-0.265554	0.404165	0.604021	0.0375276	0.387239	0.213633	-0.0580501	0.857782	0.0779075	0.809818	0.331686	0.292229	0.56471	0.0557495
CSS0020825	antiquewhite2	0.373654	0.23152	-0.140365	0.663487	0.416311	0.178253	0.606689	0.0364698	0.418179	0.176114	0.0566052	0.861292	-0.418175	0.176118	0.802126	0.0016956	0.00742603	0.981726	0.366081	0.241867	-0.051019	0.87488	0.208585	0.515321	-0.49198	0.104234	-0.619003	0.031862	-0.192746	0.548388	-0.594801	0.0413518	0.705953	0.0102981	-0.0478325	0.882646	0.641441	0.0245641	0.407052	0.189093	-0.162258	0.614383	-0.207351	0.517865	0.157663	0.624577	0.472267	0.121075
CSS0020883	antiquewhite2	-0.27977	0.37848	-0.325202	0.302336	0.624817	0.0298385	0.480815	0.113567	0.64148	0.0245527	-0.167854	0.602052	-0.345753	0.270967	0.377468	0.226412	-0.510967	0.0895629	-0.206211	0.520222	-0.380983	0.221762	-0.208448	0.515604	-0.562987	0.0566673	-0.774667	0.00308964	-0.805539	0.00156392	-0.77607	0.00300232	0.439779	0.152546	-0.420488	0.173492	0.597409	0.0402433	0.387899	0.212785	0.0745952	0.817781	-0.00665287	0.983629	0.279383	0.379168	0.572417	0.0517715
CSS0020897	antiquewhite2	-0.46053	0.131902	-0.407012	0.189141	0.641833	0.0244485	0.454367	0.137832	0.697242	0.0117236	-0.159871	0.619671	-0.351064	0.263179	0.187859	0.558765	-0.570672	0.0526541	-0.406402	0.189869	-0.217531	0.497039	-0.124034	0.700934	-0.365952	0.242047	-0.687241	0.0135346	-0.729111	0.00713472	-0.540283	0.0697609	0.194689	0.544285	-0.430373	0.162546	0.431592	0.161227	0.42501	0.168429	0.14084	0.662406	0.010318	0.974612	0.421869	0.171935	0.504442	0.0944369
CSS0020938	antiquewhite2	-0.218275	0.495532	-0.194248	0.545215	0.321679	0.307909	0.29225	0.35665	0.334748	0.287523	0.0336256	0.917374	-0.261981	0.410753	0.3877	0.213041	-0.408564	0.187295	0.0138763	0.96586	-0.481652	0.112849	-0.334233	0.288311	-0.7866	0.00240534	-0.647615	0.0227895	-0.665748	0.0181164	-0.708786	0.00986379	0.59012	0.0433953	-0.151284	0.638828	0.751133	0.0048632	0.315528	0.317773	-0.379742	0.223398	-0.298278	0.346352	-0.0460728	0.886938	0.27911	0.379653
CSS0021249	antiquewhite2	0.111449	0.730222	-0.29269	0.355894	0.227398	0.47722	0.258508	0.417209	0.226788	0.478434	0.0186472	0.954132	-0.1137	0.724959	0.532235	0.0748637	-0.0732077	0.821122	0.240049	0.452352	-0.340373	0.27899	-0.0910034	0.778501	-0.631496	0.0276302	-0.448027	0.144109	-0.322437	0.306704	-0.58658	0.0449872	0.573905	0.0510269	-0.0805106	0.803571	0.641061	0.0246765	0.1777	0.580588	-0.341912	0.276682	-0.259847	0.414714	-0.134518	0.676817	0.220889	0.490252
CSS0021324	antiquewhite2	0.0521803	0.872053	-0.136565	0.67214	0.669742	0.0171897	0.817155	0.00117358	0.733963	0.00657712	0.0824818	0.798847	-0.656555	0.0203879	0.442202	0.150036	-0.239724	0.452984	-0.221213	0.4896	0.435268	0.157291	0.542723	0.0682628	-0.0543894	0.866678	-0.628937	0.0284618	-0.0892937	0.782573	-0.167741	0.602301	0.076134	0.81408	-0.124226	0.700491	0.417619	0.176753	0.704103	0.0105894	0.162832	0.613114	-0.0819283	0.800173	0.647609	0.0227914	0.38902	0.211352
CSS0021387	antiquewhite2	-0.0913297	0.777724	-0.258713	0.416828	0.583086	0.0465991	0.516722	0.0854077	0.562945	0.0566902	-0.107766	0.738859	-0.35666	0.255114	0.596148	0.0407763	-0.268857	0.39812	0.129863	0.687494	-0.231737	0.46862	-0.0758568	0.814746	-0.690661	0.0128935	-0.868801	0.000244622	-0.594717	0.0413875	-0.767448	0.00357004	0.424774	0.16869	-0.303082	0.338258	0.555733	0.0606468	0.388017	0.212635	-0.110608	0.732192	-0.259512	0.415338	0.097766	0.762444	0.409356	0.186358
CSS0021515	antiquewhite2	0.238156	0.456033	-0.284089	0.370849	0.529923	0.0763751	0.610426	0.0350242	0.569073	0.0534722	-0.113188	0.726154	-0.404114	0.192617	0.76354	0.00385258	-0.0678731	0.83399	0.255945	0.422007	-0.127275	0.69345	0.1654	0.607447	-0.357321	0.254171	-0.60563	0.0368873	-0.333075	0.290089	-0.628809	0.028504	0.739367	0.00599541	-0.224781	0.48244	0.482848	0.111827	0.366153	0.241768	-9.2e-05	0.999773	-0.00740772	0.981771	0.346146	0.270386	0.72966	0.00706993
CSS0021561	antiquewhite2	-0.112044	0.72883	-0.434781	0.15781	0.650017	0.022125	0.500374	0.097564	0.68671	0.0136362	-0.188543	0.557307	-0.315867	0.317226	0.291062	0.358699	-0.249328	0.434515	-0.279617	0.378752	0.141309	0.66134	0.289617	0.3612	-0.139039	0.666501	-0.587703	0.0444779	-0.30577	0.333776	-0.310779	0.325509	-0.110239	0.733057	-0.388664	0.211806	0.242582	0.447449	0.400114	0.197477	0.223288	0.48543	0.00341905	0.991586	0.421324	0.172549	0.32031	0.310089
CSS0021602	antiquewhite2	-0.304502	0.335886	-0.336588	0.284716	0.559998	0.0582845	0.378289	0.22532	0.552211	0.0626472	-0.171806	0.593401	-0.250491	0.432303	0.454193	0.138002	-0.388492	0.212027	-0.0408382	0.899723	-0.44763	0.144508	-0.226197	0.479612	-0.737963	0.00614266	-0.77671	0.00296309	-0.738594	0.00607616	-0.805089	0.00158083	0.397717	0.200427	-0.385088	0.216407	0.593404	0.0419543	0.306479	0.332598	-0.198681	0.535896	-0.161891	0.615195	0.0522018	0.872	0.393606	0.205547
CSS0021647	antiquewhite2	0.224084	0.483836	0.368381	0.238696	-0.463294	0.129297	-0.463417	0.129182	-0.484308	0.11059	-0.0699887	0.828882	0.330208	0.294516	-0.114916	0.722119	0.418969	0.175213	0.45102	0.141123	-0.0391632	0.903819	-0.150957	0.639563	0.170231	0.596843	0.447852	0.144285	0.340363	0.279005	0.268818	0.398192	-0.00370061	0.990893	0.183359	0.568391	-0.529246	0.0768219	-0.462742	0.129815	-0.141992	0.659792	-0.0377256	0.907335	-0.364854	0.243569	-0.187432	0.559676
CSS0021791	antiquewhite2	-0.128032	0.691707	-0.435629	0.156908	0.793265	0.00207737	0.700496	0.0111749	0.851426	0.000441848	-0.236688	0.458898	-0.478254	0.115782	0.468635	0.12436	-0.323295	0.305345	-0.267052	0.401417	0.0326049	0.919875	0.28388	0.371217	-0.0175839	0.956745	-0.606178	0.0366708	-0.457075	0.135205	-0.480399	0.113925	0.31803	0.31374	-0.467612	0.125296	0.288237	0.363595	0.477561	0.116388	0.416865	0.177616	0.311559	0.324231	0.733081	0.00667603	0.843532	0.000564454
CSS0021853	antiquewhite2	-0.0337635	0.917036	-0.151314	0.638763	0.589119	0.0438415	0.742321	0.00569418	0.672781	0.0165084	0.139535	0.665373	-0.625969	0.0294489	0.300054	0.343347	-0.426345	0.166952	-0.325274	0.302222	0.285253	0.368806	0.289786	0.360907	-0.147995	0.646222	-0.65045	0.0220069	-0.293752	0.35407	-0.232398	0.467316	0.200217	0.532682	-0.10564	0.743856	0.545822	0.0663921	0.697127	0.0117432	0.201924	0.529121	-0.140122	0.664039	0.610729	0.0349088	0.402632	0.194408
CSS0021871	antiquewhite2	0.201698	0.529591	-0.428068	0.165059	0.407814	0.188185	0.48865	0.106961	0.482917	0.111769	0.020863	0.948687	-0.310937	0.325249	0.539986	0.0699453	0.146647	0.649261	0.0911046	0.77826	0.353763	0.259271	0.610081	0.0351561	0.0186254	0.954185	-0.260677	0.413172	0.237488	0.457336	-0.0141973	0.965071	0.154003	0.63274	-0.0590476	0.855361	0.225365	0.481273	0.370454	0.235859	-0.1085	0.737134	-0.111341	0.730475	0.387935	0.21274	0.274948	0.387095
CSS0021885	antiquewhite2	-0.0893771	0.782374	-0.427978	0.165156	0.819346	0.00110929	0.719262	0.00837488	0.842039	0.000590337	-0.241026	0.450458	-0.442983	0.149233	0.45055	0.14159	-0.382757	0.219439	-0.325481	0.301897	-0.0509535	0.87504	0.219654	0.492743	-0.116438	0.718571	-0.672844	0.0164945	-0.560067	0.0582465	-0.611387	0.0346591	0.289811	0.360864	-0.505542	0.0936032	0.425642	0.167728	0.473692	0.119801	0.501435	0.0967413	0.341151	0.277823	0.650199	0.0220753	0.793967	0.00204489
CSS0021974	antiquewhite2	0.20755	0.517454	-0.0536719	0.868423	0.291471	0.357993	0.513296	0.0878652	0.386244	0.214914	0.139855	0.664645	-0.428755	0.164306	0.530738	0.0758401	-0.138306	0.66817	0.198445	0.536391	0.0111765	0.9725	0.0978506	0.762244	-0.473684	0.119808	-0.542709	0.0682711	-0.188548	0.557297	-0.341884	0.276723	0.581111	0.0475278	0.0670521	0.835974	0.580688	0.0477283	0.454384	0.137815	-0.323969	0.30428	-0.425455	0.167935	0.176822	0.582489	0.297283	0.34804
CSS0021999	antiquewhite2	-0.0721431	0.823687	-0.570926	0.0525253	0.442141	0.150099	0.36849	0.238548	0.496384	0.100697	-0.156933	0.626202	-0.171722	0.593584	0.245103	0.442593	-0.174671	0.587159	-0.2542	0.425287	-0.0147416	0.963732	0.238035	0.456269	-0.019241	0.952673	-0.291352	0.358198	-0.215572	0.501018	-0.246708	0.439515	0.0781932	0.809132	-0.291698	0.357602	0.249993	0.433249	0.257827	0.418482	0.125976	0.696449	0.189632	0.554991	0.373809	0.231312	0.353036	0.26032
CSS0022126	antiquewhite2	0.0732546	0.821009	-0.040743	0.899956	0.185572	0.563649	0.276734	0.383893	0.240616	0.451253	0.152697	0.635661	-0.312111	0.323328	0.210707	0.510958	-0.268786	0.398249	-0.0976365	0.762751	-0.0471466	0.884318	0.0101528	0.975018	-0.425361	0.16804	-0.408232	0.187689	-0.222962	0.486085	-0.238874	0.454636	0.24018	0.452099	0.0349682	0.914086	0.599474	0.0393807	0.375302	0.229305	-0.310659	0.325704	-0.339796	0.279859	0.0666696	0.836899	-0.00156982	0.996137
CSS0022129	antiquewhite2	-0.0953349	0.768207	-0.443075	0.149138	0.629047	0.0284258	0.455602	0.13663	0.644751	0.0236008	-0.230435	0.471193	-0.188247	0.557939	0.547038	0.0656678	-0.210737	0.510897	-0.00509631	0.987459	-0.28116	0.376016	0.027021	0.933568	-0.611496	0.0346178	-0.702896	0.0107828	-0.52624	0.0788266	-0.70624	0.0102535	0.295488	0.351098	-0.412855	0.182252	0.538234	0.0710366	0.28633	0.366921	-0.0879356	0.785812	-0.143324	0.656773	0.0990316	0.759448	0.39568	0.202953
CSS0022153	antiquewhite2	-0.0454558	0.888444	-0.216736	0.498652	0.573682	0.0511382	0.523443	0.080723	0.641917	0.0244238	-0.101078	0.754611	-0.371754	0.234091	0.336644	0.284631	-0.337966	0.282623	-0.219947	0.492153	-0.0397823	0.902305	0.101659	0.753238	-0.248507	0.436079	-0.5557	0.0606656	-0.43377	0.158889	-0.42458	0.168906	0.298147	0.346573	-0.298362	0.346208	0.451462	0.140685	0.41553	0.179151	0.193024	0.5478	-0.0111382	0.972594	0.429837	0.163128	0.520504	0.08275
CSS0022156	antiquewhite2	-0.33292	0.290327	-0.19803	0.53726	0.408833	0.186976	0.271725	0.39291	0.468616	0.124378	-0.0485386	0.880924	-0.250759	0.431794	0.140359	0.663499	-0.454152	0.138042	-0.305855	0.333634	-0.263952	0.407112	-0.139006	0.666577	-0.525099	0.0795963	-0.525301	0.0794594	-0.537711	0.0713647	-0.418368	0.175898	0.141024	0.661989	-0.238053	0.456235	0.547521	0.0653816	0.34483	0.272334	-0.251785	0.429848	-0.21297	0.506323	0.12526	0.698102	0.1488	0.64441
CSS0022196	antiquewhite2	0.0607315	0.851276	-0.235559	0.461107	0.731986	0.00680028	0.843264	0.000569042	0.821279	0.00105483	-0.0220623	0.945741	-0.624249	0.030032	0.267034	0.401451	-0.317691	0.314286	-0.462683	0.129871	0.503598	0.0950802	0.59068	0.043147	0.231366	0.469354	-0.531493	0.0753466	-0.11936	0.711772	-0.0766175	0.812917	-0.0685305	0.832402	-0.240175	0.452108	0.27549	0.386122	0.681832	0.0145963	0.526929	0.0783636	0.18188	0.571568	0.857329	0.00036456	0.512731	0.0882755
CSS0022336	antiquewhite2	0.0671774	0.835671	-0.236136	0.459977	0.602226	0.0382517	0.6519	0.0216142	0.581403	0.0473895	-0.00467981	0.988484	-0.439779	0.152547	0.634471	0.0266855	-0.234987	0.462227	0.0362713	0.910895	-0.0969377	0.764406	0.157164	0.625687	-0.597795	0.0400809	-0.798335	0.00185168	-0.420108	0.173921	-0.68201	0.0145605	0.376703	0.22743	-0.213727	0.504778	0.721816	0.00803898	0.504878	0.0941054	-0.106202	0.742534	-0.180766	0.573967	0.178685	0.578458	0.341459	0.27736
CSS0022379	antiquewhite2	0.207012	0.518565	-0.0827456	0.798216	-0.319682	0.311093	-0.410216	0.185344	-0.332565	0.290873	-0.136612	0.672032	0.427225	0.165983	-0.108631	0.736827	0.585347	0.0455516	0.222068	0.48788	0.205103	0.522514	0.311696	0.324007	0.666915	0.0178419	0.762632	0.00392064	0.66179	0.0190703	0.524948	0.0796987	-0.224097	0.483809	0.057637	0.858785	-0.681916	0.0145793	-0.493092	0.103333	0.17143	0.594222	0.374916	0.229822	-0.0501861	0.876909	-0.0448935	0.889816
CSS0022384	antiquewhite2	-0.0212309	0.947783	-0.185356	0.564112	0.535727	0.0726193	0.701906	0.0109433	0.621499	0.0309817	0.149339	0.643197	-0.659261	0.0196988	0.320029	0.310539	-0.489154	0.106546	-0.334158	0.288426	0.145015	0.652946	0.207856	0.516823	-0.19785	0.537637	-0.640416	0.0248683	-0.3762	0.228102	-0.312659	0.322433	0.35669	0.255071	-0.0954458	0.767944	0.654672	0.0208775	0.701891	0.0109458	0.0803118	0.804047	-0.0767014	0.812715	0.610073	0.0351589	0.450831	0.14131
CSS0022416	antiquewhite2	-0.118708	0.713286	-0.476953	0.11692	0.845356	0.000534029	0.715236	0.00892565	0.878565	0.000169037	-0.285704	0.368015	-0.455327	0.136898	0.494487	0.102211	-0.328753	0.296777	-0.250767	0.431778	0.00840808	0.97931	0.260467	0.413563	-0.113923	0.724439	-0.719376	0.00835967	-0.522525	0.0813523	-0.576124	0.0499308	0.237621	0.457076	-0.526954	0.0783468	0.304051	0.336639	0.472411	0.120945	0.432799	0.159929	0.27057	0.395003	0.658486	0.0198945	0.785342	0.0024714
CSS0022525	antiquewhite2	-0.279389	0.379157	-0.361569	0.24816	0.648404	0.0225697	0.441657	0.150598	0.619726	0.0316051	-0.173594	0.589501	-0.241796	0.448967	0.357076	0.25452	-0.318682	0.312694	-0.269379	0.397168	-0.208184	0.516147	0.105652	0.743828	-0.49755	0.0997747	-0.63979	0.0250552	-0.494581	0.102135	-0.595479	0.0410612	-0.00699671	0.982783	-0.410655	0.184827	0.539619	0.0701729	0.353614	0.259485	-0.0618798	0.848492	0.00982684	0.97582	0.152905	0.635197	0.22023	0.491581
CSS0022529	antiquewhite2	-0.153195	0.634547	-0.158483	0.622753	0.428119	0.165003	0.549993	0.06393	0.52166	0.0819486	0.128442	0.690764	-0.544473	0.0672019	0.154627	0.631346	-0.607172	0.0362805	-0.340984	0.278073	-0.0259147	0.936283	-0.119741	0.710886	-0.244885	0.443012	-0.62473	0.0298683	-0.589039	0.043877	-0.371139	0.234927	0.464768	0.127923	-0.116606	0.718178	0.580183	0.0479689	0.577389	0.0493134	0.201746	0.529492	-0.109033	0.735884	0.531273	0.0754903	0.514845	0.0867483
CSS0022552	antiquewhite2	-0.258344	0.417516	-0.235323	0.461569	0.431604	0.161214	0.357413	0.25404	0.40259	0.19446	0.0472569	0.884049	-0.283872	0.371231	0.315733	0.317442	-0.360465	0.249714	-0.16592	0.606303	-0.230187	0.471684	-0.0615494	0.849293	-0.505615	0.0935476	-0.554681	0.0612399	-0.485225	0.109817	-0.539471	0.0702647	0.281367	0.375649	-0.2008	0.531464	0.637753	0.0256708	0.360059	0.250287	-0.104969	0.745436	-0.0989161	0.759722	0.118208	0.71445	0.241394	0.449746
CSS0022741	antiquewhite2	-0.0235647	0.942052	0.333674	0.289168	-0.631621	0.0275901	-0.37677	0.227341	-0.570119	0.0529364	0.409061	0.186707	0.0443165	0.891225	-0.755223	0.00451024	-0.0255537	0.937169	-0.275879	0.385424	0.486882	0.108429	-0.00160345	0.996054	0.636385	0.0260902	0.614571	0.0334691	0.512724	0.0882806	0.918755	2.43e-05	-0.455167	0.137053	0.520263	0.0829171	-0.409687	0.185968	-0.0525745	0.871093	0.0519518	0.872609	-0.0944294	0.770356	0.0500659	0.877202	-0.570161	0.0529148
CSS0022749	antiquewhite2	0.136197	0.672981	-0.1081	0.738075	0.503063	0.0954888	0.7813	0.0026932	0.627289	0.0290069	0.201872	0.529229	-0.706375	0.0102325	0.216769	0.498584	-0.32615	0.300847	-0.365359	0.242868	0.584456	0.0459625	0.524263	0.0801638	0.246365	0.440174	-0.444091	0.148097	-0.00548188	0.98651	0.0929112	0.773963	0.117345	0.716459	0.0139335	0.965719	0.334097	0.28852	0.737437	0.00619855	0.356375	0.255521	-0.0150992	0.962853	0.840573	0.000616645	0.429523	0.16347
CSS0022909	antiquewhite2	-0.065472	0.839795	-0.340524	0.278764	0.577242	0.0493846	0.591944	0.0425905	0.706821	0.0101636	-0.0659195	0.838712	-0.45945	0.132929	0.256056	0.421798	-0.395027	0.203768	-0.36945	0.237232	0.0999518	0.757272	0.220653	0.490729	-0.0210678	0.948184	-0.468992	0.124035	-0.354175	0.258677	-0.241187	0.450147	0.28049	0.377203	-0.263143	0.408605	0.389853	0.21029	0.509989	0.0902825	0.251465	0.430456	0.0774809	0.810842	0.665192	0.0182484	0.597097	0.0403744
CSS0022934	antiquewhite2	0.0172062	0.957673	0.212609	0.507061	-0.322993	0.305824	-0.244472	0.443807	-0.32804	0.297888	0.194161	0.545399	0.170582	0.596074	-0.416364	0.178191	0.186095	0.56253	-0.168558	0.600507	0.374314	0.230631	0.255188	0.423428	0.269964	0.396105	0.419402	0.174722	0.552052	0.0627389	0.620086	0.0314776	-0.70136	0.0110326	0.296083	0.350083	-0.228059	0.475905	-0.0836347	0.796088	-0.191942	0.550089	-0.142783	0.657998	-0.216683	0.49876	-0.734343	0.00653488
CSS0023016	antiquewhite2	-0.0886591	0.784086	-0.262572	0.40966	0.740489	0.00587964	0.721956	0.00802081	0.759904	0.00413049	-0.0361163	0.911274	-0.561225	0.057617	0.412211	0.183003	-0.360797	0.249247	-0.294887	0.352125	0.195135	0.543346	0.339463	0.280361	-0.224649	0.482704	-0.749556	0.00500472	-0.362344	0.247072	-0.409341	0.186376	0.0610509	0.850502	-0.30453	0.335839	0.488886	0.106767	0.622995	0.0304625	0.214612	0.502973	-0.0203231	0.950014	0.540587	0.0695733	0.413952	0.180976
CSS0023018	antiquewhite2	-0.0184877	0.954524	0.0527457	0.870676	-0.52594	0.0790283	-0.778391	0.002862	-0.559137	0.0587559	-0.199806	0.533541	0.744751	0.00545515	-0.407945	0.18803	0.459103	0.133261	0.111091	0.73106	-0.220484	0.491069	-0.108131	0.738002	0.211019	0.510317	0.803618	0.00163703	0.436321	0.156176	0.406393	0.18988	-0.485046	0.109967	0.0452865	0.888857	-0.536455	0.072157	-0.719732	0.00831224	-0.261065	0.412451	0.137327	0.670401	-0.606226	0.0366519	-0.561167	0.0576484
CSS0023033	antiquewhite2	0.0307075	0.924526	-0.347645	0.268177	0.42909	0.163941	0.543189	0.0679793	0.52278	0.0811772	0.0985826	0.760511	-0.478909	0.115214	0.459788	0.132608	-0.250904	0.431519	-0.0833321	0.796812	0.0677759	0.834225	0.23372	0.464715	-0.213226	0.505799	-0.476206	0.117576	-0.21999	0.492066	-0.283295	0.372245	0.490446	0.105484	-0.0783024	0.808869	0.548561	0.0647684	0.51607	0.0858723	-0.108817	0.736392	-0.123927	0.701182	0.465657	0.127098	0.466451	0.126364
CSS0023093	antiquewhite2	-0.140064	0.66417	0.142255	0.659194	-0.54139	0.0690786	-0.516039	0.0858938	-0.50137	0.096792	0.152063	0.637083	0.331445	0.292601	-0.681613	0.0146406	0.133335	0.679524	-0.187448	0.559641	0.278693	0.380395	-0.038876	0.904521	0.565373	0.0553993	0.6912	0.0127946	0.466568	0.126256	0.781396	0.00268779	-0.53063	0.0759109	0.292766	0.355763	-0.572643	0.0516579	-0.309717	0.327251	0.0661769	0.83809	0.0139983	0.96556	-0.11496	0.722016	-0.504473	0.0944128
CSS0023102	antiquewhite2	-0.149787	0.642191	-0.335427	0.286485	0.698126	0.0115726	0.663311	0.0186996	0.76244	0.00393514	-0.0583883	0.856961	-0.447761	0.144377	0.369056	0.237771	-0.352839	0.260605	-0.326213	0.300748	0.0964527	0.765556	0.295565	0.350966	-0.279214	0.379469	-0.648562	0.022526	-0.356334	0.25558	-0.376063	0.228286	0.08135	0.801559	-0.296632	0.349148	0.521537	0.0820334	0.560241	0.058152	0.0869629	0.788133	-0.0663123	0.837763	0.470329	0.12282	0.375191	0.229453
CSS0023179	antiquewhite2	0.139924	0.664488	-0.225083	0.481836	0.441481	0.15078	0.55718	0.0598378	0.434811	0.157778	0.046336	0.886296	-0.424281	0.169239	0.723454	0.0078288	-0.142193	0.659336	0.322863	0.30603	-0.130826	0.68528	0.0121275	0.970161	-0.618928	0.0318885	-0.776691	0.00296425	-0.403394	0.193486	-0.680041	0.0149609	0.674288	0.0161779	-0.106867	0.740972	0.615969	0.0329561	0.423292	0.17034	-0.18185	0.571633	-0.315366	0.318037	0.121766	0.706188	0.452566	0.139597
CSS0023308	antiquewhite2	-0.0912695	0.777867	-0.223434	0.485138	0.690058	0.0130049	0.786516	0.00240972	0.763804	0.003833	0.0230577	0.943297	-0.649296	0.0223231	0.317875	0.313989	-0.54722	0.0655598	-0.414069	0.18084	0.106882	0.740934	0.182189	0.570903	-0.139472	0.665515	-0.712135	0.00936794	-0.519933	0.0831476	-0.427536	0.165641	0.334157	0.288427	-0.255084	0.423624	0.58058	0.0477796	0.687681	0.0134508	0.352808	0.26065	0.0928232	0.774172	0.71853	0.00847305	0.641376	0.0245834
CSS0023344	antiquewhite2	-0.138816	0.667009	-0.492587	0.103741	0.745349	0.00539741	0.638129	0.0255565	0.825896	0.000933102	-0.227254	0.477507	-0.428692	0.164376	0.355578	0.256663	-0.353553	0.259574	-0.375363	0.229223	0.0489124	0.880013	0.283639	0.37164	0.0738585	0.819554	-0.504033	0.0947482	-0.428447	0.164644	-0.383004	0.219117	0.25956	0.415249	-0.461442	0.131039	0.272612	0.391305	0.45136	0.140787	0.464659	0.128024	0.346009	0.270589	0.763785	0.00383442	0.808489	0.00145654
CSS0023346	antiquewhite2	-0.0562998	0.862034	-0.340775	0.278387	0.868901	0.000243732	0.831014	0.000811139	0.884099	0.000135175	-0.18627	0.562157	-0.531064	0.0756269	0.513195	0.0879387	-0.361221	0.248648	-0.30157	0.340794	0.0509361	0.875082	0.325712	0.301534	-0.171834	0.593339	-0.755359	0.00449889	-0.492233	0.104028	-0.597761	0.0400951	0.22241	0.487192	-0.451954	0.140199	0.483275	0.111465	0.573873	0.0510431	0.426902	0.166339	0.254007	0.425652	0.645356	0.0234278	0.709785	0.0097138
CSS0023365	antiquewhite2	-0.084202	0.794731	-0.224081	0.483842	0.583598	0.0463606	0.520772	0.0825637	0.544664	0.0670869	-0.0788086	0.807654	-0.325991	0.301096	0.614531	0.0334842	-0.24342	0.445833	0.102307	0.751709	-0.26901	0.397841	-0.023047	0.943323	-0.774856	0.0030778	-0.839292	0.000640351	-0.546838	0.0657865	-0.788349	0.00231567	0.362961	0.246209	-0.27877	0.380258	0.679287	0.0151164	0.392344	0.207134	-0.225556	0.480892	-0.266624	0.402201	0.00210737	0.994814	0.286986	0.365775
CSS0023380	antiquewhite2	0.0378249	0.907093	0.0123186	0.969691	0.357644	0.253711	0.438829	0.153538	0.381486	0.221103	0.117015	0.717226	-0.411572	0.183752	0.351212	0.262963	-0.206655	0.519303	-0.0873877	0.787119	0.0446491	0.890413	0.207865	0.516804	-0.391901	0.207693	-0.474406	0.119166	-0.157341	0.625293	-0.277078	0.383278	0.167229	0.603424	-0.0226124	0.94439	0.580205	0.0479579	0.458509	0.133828	-0.284905	0.369416	-0.233837	0.464486	0.164156	0.610189	0.0718207	0.824464
CSS0023539	antiquewhite2	-0.187141	0.560296	-0.302644	0.338991	0.441275	0.150993	0.492925	0.103468	0.485194	0.109843	-0.0265109	0.934819	-0.443621	0.148578	0.331663	0.292264	-0.431958	0.160833	-0.152004	0.637216	-0.196681	0.540092	-0.0993915	0.758597	-0.195831	0.54188	-0.53325	0.0742062	-0.572931	0.0515133	-0.510506	0.0899016	0.595673	0.0409785	-0.219911	0.492225	0.422761	0.170934	0.412547	0.182611	0.146029	0.650656	0.159076	0.621435	0.493426	0.103063	0.693055	0.0124583
CSS0023678	antiquewhite2	-0.16711	0.603686	-0.0448812	0.889846	0.514671	0.0868734	0.341739	0.276941	0.435031	0.157544	-0.242177	0.448231	-0.167545	0.602729	0.416392	0.178159	-0.263983	0.407055	-0.0035873	0.991172	-0.480574	0.113774	-0.2018	0.529378	-0.569714	0.0531434	-0.597869	0.0400499	-0.65785	0.0200559	-0.823307	0.000999932	0.345519	0.271313	-0.402765	0.194247	0.461288	0.131184	0.155539	0.62931	0.0495704	0.878409	0.146779	0.648963	0.00897774	0.977909	0.443689	0.148508
CSS0023787	antiquewhite2	0.0609151	0.850831	-0.329601	0.295458	0.488573	0.107025	0.532973	0.0743851	0.61272	0.0341576	-0.065771	0.839072	-0.387748	0.212979	0.425621	0.167752	-0.164935	0.608472	-0.0847159	0.793502	0.107827	0.738715	0.299401	0.34445	-0.184579	0.565774	-0.462317	0.130215	-0.166788	0.604393	-0.224982	0.482038	0.276007	0.385196	-0.170058	0.59722	0.360397	0.24981	0.440386	0.151915	-0.100901	0.755028	-0.139993	0.66433	0.43104	0.161824	0.40471	0.191898
CSS0023838	antiquewhite2	0.0652355	0.840367	-0.347931	0.267757	0.408417	0.187469	0.422187	0.171578	0.466221	0.126577	-0.105189	0.744919	-0.25391	0.425834	0.591909	0.0426061	-0.177862	0.580238	0.146199	0.650271	-0.346733	0.26952	-0.0591028	0.855227	-0.484401	0.110511	-0.511178	0.0894081	-0.459674	0.132716	-0.642417	0.0242773	0.740405	0.00588816	-0.219896	0.492256	0.566575	0.0547682	0.26551	0.404245	-0.155144	0.630191	-0.0609562	0.850731	0.18842	0.557569	0.605079	0.0371056
CSS0023965	antiquewhite2	-0.150092	0.641505	-0.288018	0.363977	0.801606	0.00171639	0.716169	0.00879565	0.792853	0.00209659	-0.18666	0.561322	-0.468092	0.124856	0.48713	0.108223	-0.416851	0.177632	-0.227591	0.476836	-0.122927	0.703497	0.0917711	0.776674	-0.334309	0.288195	-0.80509	0.00158076	-0.651815	0.0216371	-0.723827	0.00778156	0.329412	0.295752	-0.460538	0.131894	0.510382	0.089993	0.494274	0.102382	0.371795	0.234036	0.176654	0.582854	0.499881	0.0979475	0.704677	0.0104985
CSS0024067	antiquewhite2	0.00349495	0.991399	-0.224323	0.483356	0.216313	0.49951	0.359411	0.251204	0.312516	0.322668	0.106894	0.740908	-0.351728	0.262214	0.240295	0.451875	-0.391059	0.208759	-0.148227	0.645701	-0.212275	0.507745	-0.115587	0.720555	-0.323101	0.305652	-0.384616	0.21702	-0.415122	0.179622	-0.359447	0.251152	0.583323	0.0464884	-0.0236387	0.94187	0.62089	0.0311946	0.385936	0.215311	-0.161821	0.615348	-0.0997772	0.757685	0.278081	0.381487	0.37398	0.231081
CSS0024086	antiquewhite2	-0.0669431	0.836238	-0.610406	0.0350319	0.387962	0.212706	0.189749	0.554743	0.519933	0.0831474	-0.323358	0.305246	-0.0241098	0.940713	0.21945	0.493155	-0.0100538	0.975262	-0.23714	0.458015	-0.0563715	0.861859	0.314975	0.31867	0.326669	0.300032	0.104318	0.746969	-0.0530374	0.869966	-0.040658	0.900163	0.225413	0.481176	-0.378656	0.224834	-0.0544564	0.866515	0.0383821	0.905729	0.212242	0.507813	0.457881	0.13443	0.558356	0.0591865	0.665022	0.0182886
CSS0024090	antiquewhite2	0.203747	0.525327	-0.304519	0.335858	0.692004	0.0126481	0.775825	0.00301746	0.758443	0.00424634	-0.0793561	0.80634	-0.480836	0.113549	0.53578	0.0725855	-0.114209	0.72377	-0.116341	0.718796	0.316656	0.315952	0.520003	0.0830982	0.0108296	0.973353	-0.544512	0.0671783	-0.113771	0.724793	-0.281458	0.375488	0.218683	0.494706	-0.252796	0.427937	0.338723	0.281479	0.526587	0.0785932	0.373865	0.231236	0.0785724	0.808221	0.631145	0.0277433	0.598379	0.039836
CSS0024241	antiquewhite2	-0.0463348	0.886299	-0.405028	0.191516	0.806921	0.00151288	0.769161	0.00345122	0.856917	0.000369586	-0.155972	0.628344	-0.515669	0.0861582	0.523711	0.0805404	-0.327023	0.299477	-0.220587	0.490861	0.0924	0.775178	0.312208	0.323169	-0.241837	0.448887	-0.776279	0.00298948	-0.440238	0.152069	-0.52374	0.0805201	0.223445	0.485115	-0.397425	0.200788	0.461561	0.130927	0.574131	0.0509146	0.256813	0.420379	0.043089	0.894223	0.582405	0.0469177	0.613017	0.0340464
CSS0024339	antiquewhite2	0.0972641	0.763633	-0.39167	0.207986	0.421702	0.172123	0.418212	0.176075	0.502209	0.0961447	-0.0873448	0.787221	-0.261313	0.411992	0.498911	0.0987048	-0.152304	0.636542	0.0911218	0.778219	-0.103495	0.748908	0.0580837	0.857701	-0.375004	0.229704	-0.533061	0.0743287	-0.335459	0.286436	-0.449797	0.142338	0.490356	0.105558	-0.207136	0.518309	0.432604	0.160138	0.306138	0.333164	-0.0611768	0.850197	-0.204678	0.523397	0.237097	0.458099	0.465109	0.127606
CSS0024412	antiquewhite2	-0.138798	0.66705	-0.594331	0.0415535	0.848134	0.000490169	0.688867	0.0132269	0.908445	4.34e-05	-0.300404	0.342757	-0.41092	0.184516	0.433414	0.159269	-0.233168	0.465801	-0.357428	0.254019	0.162237	0.614429	0.482906	0.111778	0.13642	0.672471	-0.513417	0.087778	-0.301447	0.341002	-0.344396	0.272978	0.0677338	0.834327	-0.528503	0.0773137	0.167784	0.602206	0.450438	0.141701	0.46602	0.126762	0.394222	0.204775	0.781296	0.00269345	0.758386	0.00425084
CSS0024592	antiquewhite2	-0.0736451	0.820068	-0.283998	0.371009	0.445948	0.146207	0.35191	0.26195	0.432793	0.159935	-0.192683	0.548522	-0.198817	0.53561	0.585261	0.0455912	-0.195123	0.543371	0.150449	0.640704	-0.505217	0.0938486	-0.16425	0.609983	-0.57445	0.0507562	-0.553045	0.0621693	-0.586585	0.0449853	-0.799419	0.00180599	0.668668	0.0174355	-0.322738	0.306228	0.529514	0.0766447	0.180957	0.573555	-0.159296	0.620947	0.0616849	0.848965	0.0767978	0.812484	0.587895	0.0443912
CSS0024603	antiquewhite2	0.114821	0.722342	-0.28808	0.363869	0.791421	0.00216444	0.842773	0.000577499	0.844483	0.000548431	-0.097563	0.762925	-0.563069	0.0566234	0.509614	0.0905589	-0.205241	0.522228	-0.27142	0.393462	0.315079	0.318501	0.580223	0.0479494	0.0353176	0.91323	-0.582862	0.0467037	-0.165464	0.607305	-0.308857	0.328667	0.125795	0.696866	-0.313364	0.321285	0.393998	0.205055	0.60747	0.0361644	0.388631	0.211848	0.200088	0.532952	0.724683	0.00767395	0.610412	0.0350297
CSS0024671	antiquewhite2	0.215172	0.501832	-0.210059	0.512288	0.691856	0.012675	0.861978	0.000311446	0.769943	0.00339804	-0.00956574	0.976462	-0.599403	0.0394099	0.452601	0.139563	-0.200149	0.532825	-0.200506	0.532079	0.445701	0.146458	0.551682	0.0629519	0.00133446	0.996716	-0.645829	0.0232931	-0.10381	0.748166	-0.205829	0.521012	0.0701246	0.828554	-0.179146	0.57746	0.360092	0.25024	0.658313	0.0199381	0.337122	0.283904	-0.0261081	0.935808	0.66251	0.0188943	0.449719	0.142417
CSS0024683	antiquewhite2	-0.0587155	0.856167	-0.30914	0.328201	0.796905	0.00191335	0.842416	0.000583716	0.849155	0.000474756	-0.0491899	0.879336	-0.646923	0.0229837	0.430883	0.161994	-0.427073	0.16615	-0.35876	0.252126	0.206809	0.518984	0.362935	0.246245	-0.119111	0.71235	-0.75988	0.00413239	-0.414594	0.180232	-0.425478	0.16791	0.187772	0.55895	-0.323073	0.305697	0.502825	0.0956714	0.693663	0.0123497	0.340713	0.278479	0.105753	0.743591	0.722564	0.00794253	0.607271	0.036242
CSS0024701	antiquewhite2	-0.213577	0.505084	-0.381253	0.221408	0.507585	0.0920673	0.311917	0.323645	0.510361	0.090008	-0.147088	0.648266	-0.140419	0.663362	0.349336	0.265699	-0.209044	0.514376	-0.16439	0.609674	-0.217462	0.49718	0.100692	0.755524	-0.524668	0.0798883	-0.512079	0.0887495	-0.362982	0.246179	-0.484459	0.110462	0.0161896	0.960172	-0.322363	0.306823	0.50912	0.0909249	0.265926	0.403481	-0.257073	0.419892	-0.127111	0.69383	0.0281197	0.930872	0.0995369	0.758253
CSS0024783	antiquewhite2	0.0297917	0.926771	0.0256818	0.936854	-0.477262	0.116649	-0.558503	0.0591051	-0.461221	0.131248	0.0392638	0.903572	0.487622	0.107814	-0.348105	0.267502	0.451157	0.140988	0.074802	0.817283	0.182468	0.570305	0.18986	0.554506	0.289002	0.362267	0.702747	0.0108069	0.677002	0.0155951	0.661466	0.01915	-0.57064	0.0526705	0.238259	0.455832	-0.443524	0.148677	-0.418586	0.175649	-0.365278	0.242981	-0.126852	0.694427	-0.41031	0.185233	-0.682966	0.0143688
CSS0024796	antiquewhite2	-0.266871	0.401748	-0.279914	0.378224	0.65788	0.0200484	0.349656	0.265231	0.59865	0.0397231	-0.38299	0.219135	-0.0854134	0.791834	0.430188	0.162747	-0.225997	0.48001	-0.0420957	0.896649	-0.421488	0.172364	-0.133503	0.67914	-0.455178	0.137042	-0.608075	0.0359288	-0.673617	0.0163244	-0.803232	0.00165204	0.251466	0.430453	-0.571639	0.052164	0.280085	0.377921	0.100484	0.756015	0.251734	0.429945	0.205505	0.521682	0.122051	0.705526	0.588724	0.0440182
CSS0024920	antiquewhite2	-0.0386055	0.905183	-0.36897	0.237889	0.314434	0.319547	0.324991	0.302668	0.43026	0.162669	-0.0350877	0.913793	-0.212929	0.506408	0.376042	0.228314	-0.191927	0.550121	-0.00272412	0.993296	-0.178653	0.578527	0.0150496	0.962975	-0.392796	0.206565	-0.384062	0.217738	-0.2942	0.353302	-0.334857	0.287356	0.456633	0.135632	-0.125463	0.697632	0.467634	0.125276	0.286133	0.367265	-0.294816	0.352246	-0.230081	0.471893	0.180814	0.573864	0.335633	0.286171
CSS0024936	antiquewhite2	0.0449422	0.889697	-0.223767	0.48447	0.550897	0.0634054	0.643507	0.0239597	0.596769	0.0405132	0.0786145	0.80812	-0.487124	0.108228	0.397303	0.200939	-0.185957	0.562825	-0.125901	0.696621	0.346731	0.269524	0.419032	0.175142	-0.274286	0.388287	-0.661909	0.0190411	-0.0937988	0.771854	-0.19504	0.543545	-0.0569876	0.860362	-0.0965518	0.765321	0.436815	0.155654	0.591997	0.0425672	-0.0561815	0.862321	-0.322473	0.306647	0.33989	0.279718	0.0903009	0.780174
CSS0024955	antiquewhite2	0.298897	0.345302	-0.00838506	0.979367	0.417805	0.17654	0.448812	0.143322	0.396857	0.201491	-0.190231	0.553719	-0.190499	0.553149	0.608141	0.0359031	-0.0529108	0.870275	0.291679	0.357635	-0.312831	0.322154	-0.0856409	0.791291	-0.483286	0.111456	-0.559477	0.0585692	-0.447375	0.144765	-0.748266	0.00512276	0.629019	0.0284349	-0.252947	0.427651	0.443073	0.14914	0.153441	0.633997	0.140761	0.662586	0.00730293	0.982029	0.0472057	0.884174	0.576269	0.0498598
CSS0025017	antiquewhite2	-0.103126	0.749777	-0.473554	0.119924	0.737723	0.00616812	0.685498	0.0138704	0.80097	0.00174207	-0.129719	0.687823	-0.481843	0.112685	0.512399	0.0885166	-0.258524	0.417181	-0.21624	0.49966	0.109187	0.735524	0.387799	0.212914	-0.177362	0.58132	-0.636458	0.0260679	-0.308465	0.329313	-0.399586	0.198126	0.194705	0.544251	-0.34905	0.266116	0.415162	0.179575	0.541568	0.0689691	0.0861942	0.789969	0.0555297	0.863905	0.575549	0.0502132	0.547199	0.0655721
CSS0025055	antiquewhite2	0.0733466	0.820787	-0.357576	0.253807	0.593846	0.0417629	0.537927	0.0712293	0.656014	0.0205276	-0.223009	0.485991	-0.227426	0.477163	0.483319	0.111427	-0.211959	0.508392	-0.11907	0.712445	-0.225143	0.481716	0.126413	0.69544	-0.353384	0.259818	-0.510339	0.0900245	-0.431314	0.161527	-0.586919	0.0448331	0.387441	0.213374	-0.363706	0.245168	0.529306	0.076782	0.303866	0.336948	0.0982328	0.761339	0.0924035	0.77517	0.295318	0.351389	0.551936	0.0628053
CSS0025205	antiquewhite2	-0.314791	0.318967	-0.401518	0.195762	0.595586	0.0410158	0.534615	0.073329	0.67414	0.0162102	-0.0402897	0.901064	-0.45022	0.141918	0.256503	0.42096	-0.547719	0.0652641	-0.411051	0.184362	-0.144866	0.653283	0.00972227	0.976077	-0.291081	0.358667	-0.605949	0.0367611	-0.597851	0.0400572	-0.465295	0.127433	0.337287	0.283654	-0.310091	0.326637	0.578673	0.0486923	0.520489	0.08276	0.0724556	0.822934	0.0416463	0.897748	0.5188	0.0839401	0.537388	0.0715679
CSS0025282	antiquewhite2	-0.00505302	0.987565	-0.312732	0.322315	0.758981	0.00420334	0.769434	0.00343257	0.842368	0.000584554	-0.0969875	0.764288	-0.541842	0.0688012	0.419262	0.17488	-0.306847	0.331989	-0.312439	0.322793	0.248322	0.436431	0.432609	0.160133	-0.0877012	0.786371	-0.647698	0.0227664	-0.278895	0.380036	-0.310695	0.325645	0.101676	0.753198	-0.316572	0.316088	0.406921	0.189249	0.609196	0.0354953	0.271139	0.393972	0.037755	0.907264	0.659948	0.0195265	0.530176	0.0762085
CSS0025306	antiquewhite2	0.0568829	0.860617	-0.0527064	0.870772	0.248931	0.43527	0.369237	0.237523	0.262562	0.409679	0.142898	0.657736	-0.310191	0.326472	0.512729	0.0882767	-0.250573	0.432147	0.231432	0.469221	-0.303635	0.337334	-0.218474	0.495128	-0.816506	0.00119318	-0.676651	0.0156697	-0.467997	0.124944	-0.638353	0.0254884	0.642352	0.0242961	0.00973943	0.976035	0.778272	0.00286904	0.358564	0.252403	-0.421738	0.172083	-0.500307	0.097616	-0.120946	0.708089	0.183091	0.568965
CSS0025325	antiquewhite2	-0.130492	0.686048	-0.674586	0.016113	0.732161	0.00678026	0.309768	0.327168	0.769293	0.00344221	-0.599644	0.0393101	0.0594175	0.854463	0.564474	0.0558747	0.0371094	0.908844	-0.0321896	0.920893	-0.341397	0.277453	0.235248	0.461716	-0.291445	0.358038	-0.397245	0.20101	-0.368463	0.238584	-0.609251	0.0354743	0.101204	0.754312	-0.68958	0.0130938	0.122019	0.7056	0.00725279	0.982153	0.0154151	0.962076	0.267861	0.399938	0.197165	0.539075	0.580443	0.0478449
CSS0025448	antiquewhite2	-0.406099	0.190232	-0.320023	0.310548	0.625816	0.0295005	0.449817	0.142319	0.595196	0.0411825	-0.202171	0.528605	-0.337451	0.283405	0.406203	0.190107	-0.415386	0.179318	-0.133191	0.679856	-0.35719	0.254358	-0.153725	0.633362	-0.425902	0.167441	-0.693492	0.0123801	-0.73184	0.00681695	-0.742463	0.00568005	0.399955	0.197672	-0.44009	0.152223	0.392107	0.207433	0.323977	0.304267	0.100757	0.755368	0.167417	0.603012	0.316694	0.315891	0.637348	0.0257944
CSS0025470	antiquewhite2	-0.342299	0.276103	-0.39512	0.203652	0.653638	0.0211501	0.375448	0.229109	0.604642	0.0372796	-0.288738	0.362724	-0.199544	0.534088	0.462758	0.1298	-0.377804	0.225964	-0.105417	0.74438	-0.51124	0.0893627	-0.200234	0.532647	-0.635449	0.0263803	-0.740648	0.00586337	-0.795376	0.00198098	-0.893371	9.05e-05	0.356252	0.255696	-0.529773	0.0764738	0.524538	0.079977	0.235485	0.461252	0.00396883	0.990233	0.0941405	0.771042	0.114359	0.72342	0.528027	0.0776301
CSS0025534	antiquewhite2	0.287349	0.365143	0.103076	0.749896	0.186135	0.562446	0.486143	0.109047	0.223647	0.48471	0.227982	0.476057	-0.456252	0.136	0.505204	0.0938585	-0.275791	0.385582	0.207068	0.51845	-0.205766	0.521142	-0.155871	0.628569	-0.606885	0.0363929	-0.593855	0.041759	-0.40051	0.196993	-0.563775	0.0562464	0.826548	0.000916825	0.121542	0.706705	0.813094	0.00130034	0.444347	0.147836	-0.246529	0.439858	-0.343196	0.274764	0.0777177	0.810273	0.345452	0.271413
CSS0025574	antiquewhite2	-0.0255039	0.937291	-0.0858861	0.790705	0.355971	0.256099	0.342656	0.27557	0.413604	0.18138	-0.00333664	0.991789	-0.212215	0.507868	0.302129	0.339856	-0.150277	0.641089	-0.0680877	0.833472	-0.0478883	0.88251	0.136907	0.671359	-0.506637	0.0927781	-0.446009	0.146145	-0.177802	0.580368	-0.278301	0.381094	0.0451228	0.889256	-0.0946125	0.769921	0.502256	0.0961083	0.326234	0.300714	-0.369477	0.237194	-0.358054	0.253127	-0.00222394	0.994527	-0.0355726	0.912606
CSS0025622	antiquewhite2	0.0846527	0.793653	-0.129364	0.68864	0.653121	0.0212873	0.779601	0.00279083	0.743615	0.0055659	0.0237456	0.941607	-0.609737	0.0352874	0.386918	0.214046	-0.320079	0.310459	-0.257179	0.419694	0.310515	0.32594	0.396392	0.202069	-0.147002	0.64846	-0.669485	0.0172482	-0.229189	0.473661	-0.249459	0.434265	0.127534	0.692855	-0.167762	0.602254	0.468643	0.124353	0.667715	0.0176555	0.172573	0.591727	-0.119963	0.71037	0.596625	0.0405742	0.40388	0.192899
CSS0025674	antiquewhite2	-0.139954	0.664419	-0.234915	0.462369	0.646184	0.0231925	0.627848	0.0288211	0.653368	0.0212219	-0.0389903	0.904242	-0.499219	0.0984638	0.452998	0.139172	-0.472401	0.120954	-0.215417	0.501333	-0.189587	0.555087	0.00710521	0.982516	-0.49086	0.105146	-0.783241	0.00258488	-0.636	0.0262094	-0.688223	0.0133482	0.416039	0.178565	-0.306937	0.331839	0.705158	0.0104226	0.539026	0.0705417	0.057738	0.85854	-0.0103529	0.974526	0.373076	0.232301	0.519017	0.0837878
CSS0025682	antiquewhite2	-0.141177	0.661641	0.021581	0.946924	0.442471	0.149759	0.611615	0.034573	0.458318	0.134011	0.268541	0.398697	-0.609898	0.0352259	0.291034	0.358747	-0.564185	0.056028	-0.229062	0.473913	-0.021251	0.947734	-0.0576849	0.858669	-0.620393	0.0313695	-0.822286	0.0010273	-0.532972	0.0743859	-0.492873	0.10351	0.320244	0.310196	-0.00178964	0.995596	0.859922	0.000334129	0.689713	0.013069	-0.169624	0.598172	-0.390931	0.208921	0.232563	0.466991	0.138947	0.66671
CSS0025901	antiquewhite2	0.0923372	0.775327	-0.428559	0.164521	0.817804	0.00115424	0.794425	0.00202394	0.891121	0.000100114	-0.236573	0.459123	-0.471112	0.122113	0.454197	0.137998	-0.238678	0.455017	-0.306036	0.333334	0.228083	0.475857	0.479318	0.114859	0.0645996	0.841906	-0.598205	0.0399088	-0.287313	0.365205	-0.365459	0.24273	0.111601	0.729866	-0.43467	0.157928	0.281917	0.374677	0.520497	0.0827547	0.511958	0.0888381	0.267098	0.401333	0.739445	0.00598721	0.698783	0.0114613
CSS0025919	antiquewhite2	0.0898555	0.781234	-0.127448	0.693053	0.439469	0.15287	0.49697	0.100233	0.460736	0.131707	-0.0351966	0.913526	-0.345985	0.270624	0.575053	0.0504577	-0.273294	0.390074	0.123179	0.702913	-0.337067	0.283987	-0.12956	0.688191	-0.603599	0.0376968	-0.654878	0.0208236	-0.557308	0.0597666	-0.735835	0.00637099	0.724493	0.00769776	-0.189021	0.556291	0.692536	0.0125517	0.350288	0.264308	-0.0871213	0.787755	-0.133363	0.67946	0.145623	0.651572	0.550163	0.063831
CSS0025962	antiquewhite2	0.178355	0.579171	0.186443	0.561787	-0.478715	0.115382	-0.507164	0.0923821	-0.434104	0.158531	-0.100786	0.755301	0.41748	0.176912	-0.488395	0.107172	0.366372	0.241465	-0.0270391	0.933523	0.195359	0.542872	0.0951483	0.768649	0.768109	0.00352384	0.858976	0.000344996	0.557265	0.0597909	0.694103	0.0122713	-0.34847	0.266966	0.138186	0.668443	-0.745199	0.00541185	-0.492423	0.103874	0.269633	0.396707	0.366461	0.241343	-0.0165048	0.959397	-0.163495	0.611648
CSS0025984	antiquewhite2	-0.145319	0.652259	-0.363629	0.245275	0.736929	0.00625282	0.758041	0.00427862	0.813496	0.00128735	-0.025623	0.936999	-0.595136	0.0412079	0.335041	0.287076	-0.465297	0.127431	-0.417272	0.17715	0.186239	0.562223	0.304363	0.336118	-0.104026	0.747657	-0.690596	0.0129055	-0.419072	0.175096	-0.349826	0.264982	0.169215	0.599066	-0.303072	0.338276	0.486206	0.108994	0.664051	0.018521	0.298694	0.345647	0.0614447	0.849547	0.709236	0.00979593	0.562754	0.0567924
CSS0026116	antiquewhite2	-0.0347384	0.914648	-0.456855	0.135418	0.817679	0.00115796	0.714611	0.00901351	0.881449	0.000150654	-0.235862	0.460514	-0.425989	0.167344	0.547604	0.0653325	-0.231259	0.469563	-0.204895	0.522946	0.0713599	0.825575	0.381416	0.221195	-0.178573	0.578699	-0.659771	0.0195709	-0.361089	0.248834	-0.481513	0.112968	0.201529	0.529944	-0.44962	0.142515	0.384866	0.216695	0.48662	0.108648	0.243766	0.445165	0.113877	0.724545	0.580621	0.0477603	0.64983	0.0221763
CSS0026173	antiquewhite2	0.0951627	0.768615	-0.200485	0.532123	0.759658	0.00414983	0.78716	0.00237632	0.829524	0.000845301	-0.146941	0.648598	-0.481858	0.112672	0.402717	0.194305	-0.249596	0.434005	-0.305895	0.333567	0.240677	0.451135	0.459333	0.133041	-0.102006	0.752419	-0.622859	0.0305094	-0.241282	0.449963	-0.32748	0.298764	-0.000372861	0.999082	-0.324072	0.304118	0.393835	0.20526	0.561537	0.057448	0.313137	0.321656	0.072053	0.823904	0.57563	0.0501732	0.451916	0.140237
CSS0026205	antiquewhite2	-0.22218	0.487656	-0.393128	0.206147	0.547312	0.0655053	0.519578	0.0833956	0.598085	0.0399591	-0.0693646	0.830389	-0.390829	0.20905	0.288086	0.363858	-0.449187	0.142947	-0.238152	0.456042	-0.105609	0.74393	-0.0551796	0.864756	-0.181962	0.571392	-0.59296	0.0421469	-0.589461	0.0436886	-0.488162	0.107365	0.434065	0.158573	-0.309636	0.327385	0.390936	0.208914	0.417334	0.177079	0.326105	0.300917	0.0961404	0.766296	0.517695	0.0847187	0.672915	0.0164788
CSS0026275	antiquewhite2	-0.330108	0.294671	-0.459482	0.132899	0.771994	0.00326137	0.508975	0.0910326	0.76163	0.00399677	-0.283194	0.372424	-0.239319	0.453771	0.421325	0.172547	-0.371252	0.234773	-0.27974	0.378534	-0.300793	0.342101	0.0449179	0.889757	-0.509612	0.0905605	-0.718029	0.00854073	-0.651206	0.0218013	-0.731246	0.0068852	0.121011	0.707938	-0.542873	0.0681712	0.525051	0.0796289	0.344584	0.2727	0.0778956	0.809846	0.09464	0.769856	0.249966	0.4333	0.455455	0.136773
CSS0026350	antiquewhite2	-0.138254	0.668289	-0.283708	0.371519	0.781632	0.00267441	0.705839	0.010316	0.752811	0.00471593	-0.134357	0.677186	-0.452669	0.139496	0.545967	0.0663051	-0.370494	0.235805	-0.148247	0.645654	-0.118701	0.713303	0.116037	0.719505	-0.553987	0.061633	-0.904126	5.42e-05	-0.603131	0.0378852	-0.754788	0.00454686	0.218999	0.494067	-0.400515	0.196987	0.624399	0.0299807	0.525167	0.0795507	0.111058	0.731137	-0.0483173	0.881464	0.300196	0.343109	0.450188	0.141949
CSS0026354	antiquewhite2	0.0665749	0.837128	-0.357499	0.253918	0.837936	0.000666225	0.832199	0.00078475	0.882444	0.000144687	-0.201305	0.530411	-0.556879	0.0600057	0.529724	0.0765061	-0.29003	0.360483	-0.254617	0.424502	0.158934	0.62175	0.414119	0.180783	-0.0351226	0.913708	-0.697465	0.0116853	-0.381879	0.220588	-0.488735	0.106892	0.237376	0.457554	-0.42677	0.166484	0.374014	0.231035	0.570629	0.0526761	0.462018	0.130496	0.266455	0.402511	0.732528	0.00673854	0.757403	0.00433021
CSS0026456	antiquewhite2	-0.193666	0.546444	-0.316311	0.316508	0.483453	0.111313	0.293148	0.355107	0.440057	0.152258	-0.202808	0.52728	-0.110093	0.733399	0.561454	0.057493	-0.228062	0.475898	0.17006	0.597216	-0.55358	0.0618641	-0.272613	0.391304	-0.846919	0.000508994	-0.728097	0.00725562	-0.688894	0.013222	-0.897131	7.62e-05	0.483544	0.111237	-0.368084	0.239105	0.59186	0.0426272	0.161867	0.615247	-0.268614	0.398564	-0.198017	0.537286	-0.155528	0.629334	0.353912	0.259056
CSS0026495	antiquewhite2	-0.193895	0.545959	-0.0765437	0.813094	0.391634	0.208031	0.551068	0.063306	0.471067	0.122153	0.267678	0.400272	-0.551292	0.0631765	0.00827271	0.979643	-0.540059	0.0698997	-0.438498	0.153885	0.2959	0.350395	0.102601	0.751017	-0.189138	0.556042	-0.59066	0.0431557	-0.310968	0.325198	-0.0754347	0.815761	-0.00169397	0.995831	0.0191732	0.952839	0.517479	0.0848714	0.662833	0.0188154	0.109908	0.733832	-0.321829	0.307671	0.449736	0.142399	0.0844546	0.794126
CSS0026504	antiquewhite2	-0.233559	0.465031	-0.517396	0.0849297	0.88015	0.000158732	0.480121	0.114165	0.849075	0.000475956	-0.548624	0.0647311	-0.0748246	0.817229	0.543413	0.0678432	-0.146066	0.650572	-0.136522	0.672239	-0.333467	0.289486	0.139756	0.664871	-0.350463	0.264053	-0.621436	0.0310037	-0.591948	0.0425887	-0.79568	0.00196739	0.0945807	0.769997	-0.745336	0.00539866	0.229682	0.472685	0.133002	0.680288	0.321574	0.308076	0.342247	0.276181	0.273045	0.390523	0.681241	0.0147158
CSS0026518	antiquewhite2	0.0790216	0.807143	0.131711	0.68325	0.405878	0.190496	0.529408	0.0767148	0.332974	0.290244	0.103925	0.747894	-0.429789	0.16318	0.465763	0.127	-0.350404	0.26414	0.0578014	0.858386	-0.244808	0.44316	-0.151112	0.639214	-0.706402	0.0102283	-0.785872	0.00244338	-0.565498	0.0553332	-0.757234	0.004344	0.462895	0.129672	-0.0919608	0.776223	0.792492	0.00211351	0.443422	0.148782	-0.0681043	0.833432	-0.207438	0.517685	-0.000495462	0.998781	0.237902	0.456529
CSS0026674	antiquewhite2	0.15257	0.635948	-0.276665	0.384016	0.546669	0.0658867	0.710632	0.00958808	0.623802	0.0301849	0.00289887	0.992866	-0.51472	0.0868382	0.386177	0.215	-0.192005	0.549957	-0.265213	0.404791	0.264453	0.406188	0.500518	0.0974519	0.171168	0.594793	-0.341255	0.277666	-0.0716516	0.824871	-0.161063	0.617027	0.257443	0.419199	-0.150651	0.640249	0.364669	0.243827	0.534961	0.0731075	0.294028	0.353597	0.277445	0.382622	0.709634	0.00973636	0.575191	0.0503896
CSS0026707	antiquewhite2	0.11997	0.710355	-0.369069	0.237753	0.360519	0.249638	0.220409	0.49122	0.437513	0.154919	-0.269983	0.396071	0.0486236	0.880717	0.539926	0.0699824	0.0774262	0.810974	0.206786	0.519031	-0.340257	0.279166	0.0533965	0.869093	-0.458578	0.133762	-0.280897	0.376481	-0.230061	0.471933	-0.485059	0.109957	0.447178	0.144964	-0.287214	0.365377	0.356307	0.255619	0.0184035	0.954731	-0.251907	0.429618	-0.118681	0.71335	-0.0314857	0.922618	0.389324	0.210964
CSS0026717	antiquewhite2	-0.0886576	0.78409	-0.290378	0.359882	0.704954	0.0104547	0.535308	0.0728859	0.682501	0.0144617	-0.283717	0.371504	-0.30496	0.335124	0.637724	0.0256795	-0.187292	0.559975	0.0559399	0.862908	-0.268603	0.398583	0.0768202	0.81243	-0.559849	0.0583657	-0.762938	0.00389762	-0.543246	0.0679447	-0.778433	0.00285947	0.323565	0.304918	-0.454805	0.137405	0.452301	0.139858	0.319037	0.312125	-0.0460561	0.886979	0.00606749	0.985069	0.184615	0.565697	0.51981	0.0832334
CSS0026805	antiquewhite2	-0.194225	0.545264	-0.434061	0.158577	0.855478	0.000387566	0.729207	0.00712344	0.883941	0.000136062	-0.215435	0.501297	-0.485668	0.109445	0.47538	0.118304	-0.343626	0.274123	-0.337668	0.283075	0.03558	0.912587	0.34691	0.269259	-0.131743	0.683174	-0.670694	0.0169741	-0.451138	0.141007	-0.515661	0.0861636	0.158183	0.623419	-0.482261	0.112328	0.401369	0.195945	0.529625	0.0765717	0.309722	0.327243	0.26416	0.406728	0.653433	0.0212046	0.681979	0.0145667
CSS0026846	antiquewhite2	0.290491	0.359686	0.115668	0.720365	-0.603101	0.0378973	-0.606104	0.0366997	-0.575173	0.0503987	0.0132653	0.967363	0.535108	0.0730135	-0.277452	0.382609	0.640915	0.0247197	0.286476	0.366665	0.233212	0.465715	0.229976	0.472101	0.453949	0.13824	0.858872	0.000346202	0.839298	0.000640254	0.740475	0.00588106	-0.408665	0.187176	0.308673	0.32897	-0.608196	0.0358819	-0.536531	0.072109	-0.277774	0.382034	-0.0570646	0.860175	-0.399643	0.198055	-0.565357	0.0554081
CSS0026882	antiquewhite2	0.135336	0.674947	-0.254723	0.424303	0.40086	0.196565	0.449177	0.142957	0.491202	0.104867	-0.0106277	0.97385	-0.372524	0.233048	0.563733	0.056269	-0.0298485	0.926632	0.149822	0.642112	0.0839579	0.795315	0.279226	0.379448	-0.20911	0.514239	-0.406851	0.189333	-0.0861675	0.790033	-0.251759	0.429898	0.481787	0.112733	-0.104451	0.746655	0.343241	0.274697	0.364724	0.24375	-0.164168	0.610163	-0.17977	0.576113	0.356356	0.255548	0.474607	0.118987
CSS0026984	antiquewhite2	-0.425283	0.168126	-0.397512	0.20068	0.468266	0.124698	0.31556	0.317722	0.538557	0.0708346	-0.0729075	0.821845	-0.289123	0.362056	0.194539	0.544602	-0.535633	0.0726789	-0.338596	0.28167	-0.352057	0.261737	-0.197459	0.538457	-0.449745	0.142391	-0.538726	0.070729	-0.672147	0.0166488	-0.514104	0.0872813	0.367716	0.239611	-0.312746	0.322292	0.563564	0.0563588	0.362187	0.247293	-0.124401	0.700087	-0.0505614	0.875995	0.293873	0.353862	0.428543	0.164538
CSS0027089	antiquewhite2	0.0146377	0.963988	-0.233367	0.465408	0.385262	0.216183	0.440304	0.152	0.443238	0.148971	-0.0272497	0.933007	-0.330092	0.294695	0.459819	0.132578	-0.322105	0.307233	-0.00817068	0.979894	-0.335224	0.286795	-0.110493	0.732461	-0.519552	0.0834133	-0.551804	0.0628815	-0.5213	0.0821974	-0.613923	0.0337088	0.647556	0.022806	-0.16826	0.60116	0.670251	0.0170743	0.356591	0.255213	-0.181845	0.571644	-0.0945646	0.770035	0.194122	0.545482	0.482179	0.112398
CSS0027091	antiquewhite2	0.0164765	0.959467	-0.162286	0.614321	0.517974	0.0845219	0.555852	0.0605801	0.499887	0.0979427	0.0246081	0.93949	-0.382704	0.219508	0.62436	0.0299941	-0.236022	0.460201	0.13089	0.685134	-0.197709	0.537933	0.00790591	0.980546	-0.743588	0.00556858	-0.802789	0.00166939	-0.470671	0.122512	-0.716405	0.00876303	0.459994	0.132412	-0.167444	0.602951	0.746623	0.00527618	0.446376	0.145774	-0.242222	0.448143	-0.32894	0.296485	0.0358905	0.911827	0.285108	0.369061
CSS0027132	antiquewhite2	0.0986645	0.760317	-0.199557	0.534062	0.550883	0.0634133	0.6194	0.0317208	0.57019	0.0528997	-0.0104991	0.974166	-0.456515	0.135746	0.613349	0.0339223	-0.298481	0.346007	0.0417841	0.897411	-0.185793	0.563176	0.0345615	0.915082	-0.570416	0.0527844	-0.756534	0.00440135	-0.50871	0.0912288	-0.700906	0.0111073	0.593282	0.0420071	-0.206892	0.518813	0.734349	0.00653425	0.484037	0.110819	-0.0668049	0.836572	-0.151883	0.637487	0.250175	0.432903	0.508402	0.091458
CSS0027268	antiquewhite2	0.0540323	0.867546	-0.0370746	0.908929	0.497894	0.0995034	0.501464	0.096719	0.546831	0.0657908	-0.0557245	0.863432	-0.284643	0.369876	0.354653	0.25799	-0.180243	0.575094	-0.0946081	0.769932	0.021442	0.947265	0.181207	0.573016	-0.419528	0.174579	-0.542403	0.0684582	-0.247915	0.437208	-0.359975	0.250406	0.0855458	0.791518	-0.179223	0.577294	0.479636	0.114583	0.379776	0.223353	-0.0522798	0.87181	-0.240371	0.451728	0.150823	0.639864	0.169323	0.59883
CSS0027302	antiquewhite2	0.0318286	0.921778	-0.362121	0.247385	0.60922	0.0354862	0.652037	0.0215773	0.718278	0.00850702	-0.107685	0.739049	-0.492615	0.103719	0.310989	0.325164	-0.323554	0.304936	-0.352113	0.261655	0.163181	0.612342	0.333248	0.289823	0.206796	0.519011	-0.384367	0.217342	-0.284475	0.370171	-0.226988	0.478036	0.344356	0.273037	-0.297904	0.346986	0.279665	0.378666	0.489792	0.106021	0.473327	0.120126	0.334938	0.287232	0.824276	0.000974506	0.790301	0.00221867
CSS0027335	antiquewhite2	0.0486864	0.880564	-0.418006	0.17631	0.585681	0.0453983	0.385346	0.216074	0.564163	0.05604	-0.320058	0.310492	-0.0736493	0.820058	0.780869	0.00271774	0.0841573	0.794838	0.355029	0.25745	-0.321219	0.30864	0.0903268	0.780112	-0.689584	0.0130931	-0.663189	0.0187291	-0.371106	0.234972	-0.771904	0.00326731	0.377783	0.225993	-0.410675	0.184804	0.396942	0.201385	0.124406	0.700075	-0.248242	0.436585	-0.190401	0.553357	-0.0924704	0.775011	0.395188	0.203568
CSS0027337	antiquewhite2	-0.12495	0.698818	-0.29303	0.355309	0.520103	0.0830289	0.387543	0.213243	0.498292	0.0991907	-0.159472	0.620555	-0.211724	0.508872	0.615558	0.0331064	-0.205209	0.522295	0.202724	0.527455	-0.401517	0.195764	-0.164344	0.609775	-0.792621	0.00210743	-0.778301	0.00286735	-0.609232	0.0354815	-0.823699	0.000989586	0.489475	0.106281	-0.324654	0.3032	0.570555	0.052714	0.253991	0.425682	-0.249228	0.434705	-0.270301	0.395493	-0.0560736	0.862583	0.382954	0.219182
CSS0027370	antiquewhite2	-0.113185	0.726163	-0.683484	0.0142658	0.716386	0.00876565	0.51372	0.0875585	0.788654	0.00230033	-0.378151	0.225504	-0.215808	0.500538	0.505802	0.0934065	-0.170082	0.597169	-0.166956	0.604024	-0.157798	0.624276	0.244348	0.444046	-0.0892699	0.78263	-0.458245	0.134081	-0.414182	0.18071	-0.515905	0.0859897	0.32009	0.310441	-0.540945	0.0693525	0.229619	0.472809	0.25755	0.418999	0.239554	0.453313	0.321768	0.307768	0.532386	0.0747657	0.779455	0.00279933
CSS0027613	antiquewhite2	-0.459191	0.133177	-0.173884	0.588871	0.387909	0.212773	0.2173	0.497507	0.330601	0.293907	0.00421971	0.989616	-0.197753	0.53784	0.316799	0.315721	-0.318343	0.313238	-0.0229743	0.943502	-0.342829	0.275311	-0.205757	0.521159	-0.742672	0.0056592	-0.634559	0.0266581	-0.539085	0.0705053	-0.595417	0.0410878	0.172499	0.591888	-0.208375	0.515753	0.540114	0.0698657	0.270589	0.39497	-0.40088	0.196541	-0.303641	0.337324	-0.132163	0.682211	0.0483765	0.881319
CSS0027689	antiquewhite2	0.203618	0.525595	-0.31693	0.31551	0.548874	0.0645841	0.505645	0.0935249	0.63559	0.0263364	-0.305172	0.33477	-0.295866	0.350454	0.55063	0.0635601	-0.00309541	0.992382	0.0368553	0.909466	-0.0191001	0.953019	0.327053	0.299432	0.0642903	0.842654	-0.305486	0.334247	-0.178821	0.578163	-0.354788	0.257796	0.457977	0.134338	-0.355984	0.256081	0.118762	0.713161	0.233173	0.465791	0.226047	0.479911	0.316347	0.31645	0.554706	0.0612253	0.804636	0.00159795
CSS0027822	antiquewhite2	0.214162	0.50389	-0.075892	0.814661	0.224652	0.482698	0.500381	0.0975582	0.347137	0.268924	0.22315	0.485708	-0.522426	0.0814207	0.344477	0.272858	-0.308077	0.329953	0.0147746	0.963651	0.0992856	0.758847	0.0310236	0.923751	-0.256493	0.420979	-0.496128	0.100901	-0.249131	0.43489	-0.222329	0.487356	0.624495	0.0299482	0.106313	0.742273	0.559882	0.0583475	0.524098	0.0802759	-0.0833151	0.796853	-0.332052	0.291663	0.386739	0.214276	0.39268	0.206711
CSS0027905	antiquewhite2	0.085039	0.792729	-0.410553	0.184947	0.817277	0.00116995	0.839972	0.000627673	0.861337	0.000318387	-0.170922	0.595332	-0.558609	0.0590465	0.587759	0.0444526	-0.234788	0.462618	-0.189774	0.55469	0.183644	0.567779	0.459736	0.132656	-0.0295296	0.927414	-0.677697	0.0154484	-0.318212	0.313449	-0.469187	0.123857	0.281737	0.374994	-0.388737	0.211713	0.376323	0.227938	0.573911	0.0510238	0.402772	0.194239	0.245539	0.441757	0.725813	0.00753356	0.756305	0.00442021
CSS0028021	antiquewhite2	0.148789	0.644434	-0.549099	0.0644525	0.479229	0.114936	0.350623	0.26382	0.621805	0.030875	-0.37921	0.2241	-0.0744774	0.818065	0.38734	0.213504	0.121036	0.707881	-0.0976586	0.762698	0.058539	0.856595	0.47649	0.117326	0.296787	0.348884	0.00431804	0.989374	0.0488138	0.880253	-0.0711855	0.825995	0.207579	0.517394	-0.380035	0.223011	-0.0750893	0.816592	0.0866567	0.788864	0.217777	0.496541	0.392783	0.206582	0.56219	0.0570956	0.679873	0.0149955
CSS0028064	antiquewhite2	0.213284	0.505682	-0.147374	0.647622	0.408672	0.187167	0.644505	0.0236714	0.482731	0.111928	0.178756	0.578305	-0.580935	0.0476113	0.567231	0.0544256	-0.068743	0.831889	0.081815	0.800445	0.32018	0.310296	0.45278	0.139386	-0.0551199	0.864901	-0.426105	0.167216	0.0415987	0.897864	-0.138336	0.668101	0.473233	0.12021	0.0467742	0.885227	0.426685	0.166577	0.56423	0.0560045	-0.0513984	0.873956	-0.127991	0.6918	0.532812	0.0744895	0.467325	0.125559
CSS0028078	antiquewhite2	-0.204762	0.523222	-0.376558	0.227625	0.606838	0.0364115	0.538125	0.0711049	0.673749	0.0162955	-0.0758583	0.814742	-0.387075	0.213843	0.253227	0.427122	-0.416175	0.178408	-0.30463	0.335674	0.0435168	0.893178	0.0905077	0.779681	-0.246314	0.440271	-0.651794	0.0216427	-0.476135	0.117638	-0.377932	0.225794	0.134533	0.676782	-0.31259	0.322546	0.395576	0.203083	0.474799	0.118817	0.212017	0.508273	-0.0927541	0.774336	0.452489	0.139673	0.423481	0.17013
CSS0028086	antiquewhite2	-0.0199255	0.95099	-0.221886	0.488246	0.508957	0.0910457	0.686648	0.0136482	0.568724	0.0536521	0.104883	0.745638	-0.61224	0.0343374	0.37975	0.223387	-0.513826	0.0874822	-0.20895	0.514569	-0.0359602	0.911657	0.00753824	0.98145	-0.322846	0.306057	-0.7309	0.00692517	-0.553956	0.0616508	-0.516582	0.0855072	0.546565	0.0659485	-0.128957	0.689576	0.673618	0.0163242	0.632317	0.0273672	0.116517	0.718387	-0.0572449	0.859738	0.517049	0.0851757	0.557649	0.0595774
CSS0028100	antiquewhite2	0.0902326	0.780336	-0.301043	0.341681	0.636096	0.0261794	0.60066	0.0388912	0.617504	0.0323993	-0.164265	0.609949	-0.322959	0.305878	0.666696	0.0178932	-0.218127	0.495831	0.0849901	0.792846	-0.271827	0.392726	0.0335456	0.91757	-0.60923	0.0354825	-0.785471	0.00246456	-0.557148	0.0598556	-0.829335	0.000849705	0.497421	0.0998765	-0.351404	0.262684	0.652691	0.0214021	0.367572	0.239809	0.0293474	0.927861	-0.055248	0.86459	0.158596	0.622502	0.527841	0.0777542
CSS0028113	antiquewhite2	0.355833	0.256297	0.394378	0.204579	-0.572232	0.0518648	-0.247828	0.437374	-0.565033	0.0555788	0.329795	0.295156	0.0107105	0.973646	-0.339446	0.280386	0.291075	0.358677	0.176915	0.582288	0.537833	0.0712885	0.156078	0.628108	0.62441	0.0299772	0.528125	0.0775655	0.652735	0.0213902	0.735319	0.00642738	-0.175824	0.584655	0.508256	0.0915668	-0.484231	0.110655	-0.114721	0.722576	0.13427	0.677385	-0.0485258	0.880955	0.0188822	0.953554	-0.332648	0.290746
CSS0028194	antiquewhite2	0.302729	0.33885	-0.264526	0.406055	0.369078	0.237741	0.294165	0.353362	0.399597	0.198112	-0.216509	0.499112	-0.0854566	0.791731	0.65048	0.0219987	0.10101	0.754772	0.320731	0.309418	-0.248004	0.437039	0.100614	0.755707	-0.497077	0.100148	-0.430305	0.16262	-0.214408	0.503388	-0.557712	0.0595428	0.480939	0.11346	-0.244786	0.443203	0.410047	0.185542	0.101616	0.75334	-0.221819	0.488382	-0.166124	0.605854	-0.0337047	0.91718	0.368543	0.238475
CSS0028335	antiquewhite2	0.113695	0.724971	-0.372345	0.23329	0.771477	0.00329543	0.827049	0.000904458	0.832674	0.000774361	-0.0910973	0.778277	-0.579965	0.0480727	0.508284	0.0915462	-0.221346	0.489333	-0.261499	0.411646	0.326746	0.299912	0.562109	0.0571393	0.0665544	0.837177	-0.595541	0.041035	-0.17998	0.575662	-0.296847	0.348782	0.165275	0.607724	-0.310983	0.325173	0.368096	0.239089	0.615208	0.0332346	0.394286	0.204694	0.19448	0.544726	0.762523	0.00392888	0.641944	0.024416
CSS0028339	antiquewhite2	0.326605	0.300133	-0.20665	0.519313	0.415067	0.179685	0.603032	0.0379252	0.502155	0.0961864	-0.00666308	0.983604	-0.431495	0.161332	0.517254	0.0850302	-0.165927	0.606287	0.0980572	0.761754	0.0610035	0.850617	0.144014	0.655209	-0.186623	0.561401	-0.541013	0.0693103	-0.274504	0.387894	-0.400388	0.197142	0.608153	0.0358986	-0.107742	0.738915	0.432392	0.160365	0.422402	0.171337	0.186539	0.561581	-0.0896524	0.781718	0.430578	0.162323	0.612326	0.0343053
CSS0028341	antiquewhite2	-0.188305	0.557815	-0.0783938	0.80865	0.432403	0.160353	0.367064	0.240509	0.402071	0.19509	-0.012874	0.968325	-0.25279	0.427948	0.327559	0.298639	-0.41144	0.183906	-0.0720452	0.823923	-0.366231	0.24166	-0.255531	0.422784	-0.827305	0.000898213	-0.770844	0.00333745	-0.660775	0.0193207	-0.725809	0.00753406	0.257288	0.41949	-0.215271	0.501629	0.728194	0.00724404	0.347821	0.267919	-0.234337	0.463502	-0.335122	0.286951	-0.116285	0.718927	0.0941821	0.770943
CSS0028395	antiquewhite2	0.182378	0.570497	-0.00100787	0.99752	0.261415	0.411802	0.459429	0.13295	0.386124	0.215068	0.131126	0.684591	-0.436845	0.155623	0.371721	0.234136	-0.210125	0.512153	0.0341904	0.91599	0.0504494	0.876268	0.0905152	0.779663	-0.239655	0.453116	-0.386091	0.215112	-0.182501	0.570233	-0.206124	0.520402	0.576181	0.0499029	0.0474266	0.883635	0.485432	0.109643	0.432468	0.160283	-0.124247	0.700443	-0.256821	0.420363	0.350972	0.263313	0.416691	0.177815
CSS0028402	antiquewhite2	-0.41887	0.175326	-0.555165	0.0609666	0.601891	0.0383876	0.416454	0.178087	0.679728	0.0150253	-0.175737	0.584844	-0.300736	0.342198	0.264594	0.405929	-0.4133	0.181734	-0.303419	0.337694	-0.142264	0.659174	0.0171208	0.957883	-0.271245	0.393779	-0.572791	0.0515837	-0.543848	0.0675797	-0.420059	0.173976	0.192178	0.54959	-0.399461	0.198278	0.319534	0.31133	0.376752	0.227365	0.0233528	0.942572	0.00281876	0.993063	0.432211	0.160561	0.494313	0.102351
CSS0028442	antiquewhite2	0.142818	0.657919	-0.0658457	0.838891	0.600903	0.0387913	0.651039	0.0218468	0.584095	0.0461295	-0.044693	0.890306	-0.464569	0.128108	0.679007	0.0151745	-0.19582	0.541903	0.136198	0.672977	-0.105457	0.744286	0.121749	0.706227	-0.596499	0.0406273	-0.807901	0.00147746	-0.429891	0.163069	-0.706872	0.0101558	0.465373	0.127361	-0.220102	0.49184	0.652688	0.0214029	0.473695	0.119798	-0.0674716	0.83496	-0.18666	0.561323	0.187302	0.559952	0.437223	0.155224
CSS0028446	antiquewhite2	0.0805926	0.803374	-0.185051	0.564764	0.719061	0.00840174	0.801253	0.00173063	0.747806	0.00516533	-0.035727	0.912227	-0.566381	0.0548696	0.402545	0.194514	-0.425054	0.16838	-0.340875	0.278237	0.090735	0.77914	0.261957	0.410798	-0.203208	0.526449	-0.720501	0.00821059	-0.456499	0.135762	-0.515983	0.0859337	0.246582	0.439758	-0.292088	0.35693	0.626582	0.029243	0.622976	0.0304691	0.389043	0.211323	0.125344	0.697908	0.581615	0.0472895	0.552794	0.0623128
CSS0028492	antiquewhite2	-0.0247648	0.939105	-0.244009	0.444697	0.834571	0.00073392	0.897972	7.32e-05	0.871145	0.000224458	-0.0517751	0.873039	-0.670908	0.016926	0.413733	0.181231	-0.410395	0.185133	-0.381084	0.22163	0.298348	0.346232	0.427592	0.165579	-0.0566603	0.861158	-0.77722	0.00293213	-0.374785	0.229998	-0.396073	0.202465	0.0872876	0.787358	-0.327517	0.298706	0.453915	0.138274	0.716541	0.00874416	0.455814	0.136424	0.139502	0.665449	0.754932	0.00453471	0.588781	0.0439929
CSS0028493	antiquewhite2	0.0522451	0.871895	-0.345564	0.271246	0.84737	0.000501943	0.839031	0.000645281	0.904554	5.3e-05	-0.217179	0.497753	-0.519456	0.0834804	0.465133	0.127583	-0.299026	0.345084	-0.306205	0.333053	0.189809	0.554616	0.41574	0.17891	-0.011001	0.972932	-0.680821	0.0148013	-0.374814	0.229959	-0.445922	0.146233	0.150886	0.639722	-0.435591	0.156949	0.337876	0.28276	0.559509	0.058552	0.524767	0.0798216	0.25223	0.429008	0.729341	0.00710751	0.72098	0.00814769
CSS0028696	antiquewhite2	-0.0242611	0.940342	-0.28265	0.373383	0.324855	0.302882	0.34499	0.272096	0.441622	0.150634	-0.0737999	0.819696	-0.272776	0.391008	0.145277	0.652354	-0.402261	0.19486	-0.302105	0.339896	-0.209694	0.513038	-0.0857335	0.791069	-0.032829	0.919326	-0.247546	0.437913	-0.46166	0.130833	-0.320642	0.30956	0.543059	0.068058	-0.215408	0.501351	0.404964	0.191593	0.280275	0.377584	0.245164	0.442477	0.217165	0.497782	0.497997	0.0994223	0.655949	0.0205446
CSS0028760	antiquewhite2	-0.0676025	0.834644	-0.0669444	0.836235	0.56179	0.0573114	0.703496	0.0106864	0.543084	0.068043	0.167868	0.602021	-0.592912	0.0421681	0.377809	0.225958	-0.507908	0.0918258	-0.193761	0.546244	0.0139496	0.96568	0.0178462	0.9561	-0.605588	0.0369039	-0.925947	1.55e-05	-0.554663	0.0612499	-0.598275	0.0398798	0.236616	0.459039	-0.10844	0.737276	0.804609	0.00159898	0.679742	0.0150224	-0.00109888	0.997296	-0.306367	0.332784	0.243947	0.444817	0.189009	0.556316
CSS0028788	antiquewhite2	0.0278907	0.931434	-0.00937095	0.976941	0.436094	0.156415	0.552187	0.0626611	0.447479	0.14466	0.11901	0.712584	-0.45637	0.135887	0.559385	0.0586197	-0.253117	0.427331	0.111985	0.728969	-0.116453	0.718536	0.0272117	0.9331	-0.676991	0.0155974	-0.726397	0.00746173	-0.384295	0.217436	-0.57384	0.0510596	0.481668	0.112835	-0.0496672	0.878173	0.736696	0.00627784	0.498013	0.0994097	-0.314083	0.320117	-0.380742	0.22208	0.0875376	0.786761	0.247412	0.43817
CSS0028882	antiquewhite2	-0.0346394	0.914891	0.0232855	0.942737	0.312739	0.322304	0.404147	0.192577	0.291293	0.3583	0.140869	0.662341	-0.394331	0.204638	0.453239	0.138935	-0.390752	0.209148	0.104346	0.746902	-0.348327	0.267176	-0.28369	0.37155	-0.817062	0.00117638	-0.759537	0.00415937	-0.61353	0.0338551	-0.727257	0.00735693	0.611883	0.0344718	-0.0485703	0.880847	0.827599	0.000891052	0.41717	0.177266	-0.313249	0.321473	-0.38388	0.217975	-0.054017	0.867583	0.229654	0.472739
CSS0028921	antiquewhite2	0.166192	0.605704	0.115673	0.720355	-0.378422	0.225144	-0.361983	0.247579	-0.357355	0.254122	-0.0433918	0.893483	0.29425	0.353216	-0.480267	0.114039	0.262073	0.410583	-0.0799592	0.804893	0.325992	0.301094	0.112365	0.728079	0.75081	0.00489197	0.641416	0.0245715	0.470533	0.122636	0.638745	0.0253696	-0.417521	0.176865	0.12499	0.698724	-0.696552	0.0118424	-0.347481	0.268419	0.436908	0.155556	0.301708	0.340563	0.0676791	0.834459	-0.166409	0.605227
CSS0028969	antiquewhite2	-0.245934	0.440999	-0.0952089	0.768506	-0.345582	0.271221	-0.541282	0.0691451	-0.374901	0.229842	-0.0325285	0.920062	0.464948	0.127756	-0.208171	0.516173	0.433159	0.159542	0.178991	0.577795	0.0645458	0.842036	0.101472	0.75368	0.204512	0.523741	0.567202	0.0544406	0.509548	0.0906082	0.474057	0.119476	-0.446985	0.145159	0.108722	0.736614	-0.526952	0.0783486	-0.436408	0.156084	-0.367203	0.240317	-0.0621983	0.847721	-0.377922	0.225807	-0.47325	0.120195
CSS0029095	antiquewhite2	0.191943	0.550087	0.0303762	0.925338	-0.412526	0.182635	-0.359716	0.250772	-0.358898	0.251929	0.0129455	0.968149	0.289049	0.362185	-0.379239	0.224063	0.441142	0.151131	-0.0229577	0.943542	0.455165	0.137055	0.386413	0.214696	0.830902	0.000813684	0.810236	0.00139569	0.776191	0.00299487	0.841289	0.000603689	-0.470023	0.123098	0.226086	0.479833	-0.7106	0.00959282	-0.321438	0.308292	0.141226	0.661531	0.264009	0.407006	0.0856533	0.791261	-0.273976	0.388844
CSS0029096	antiquewhite2	-0.343587	0.274181	-0.224398	0.483206	0.59266	0.0422777	0.366818	0.240848	0.542397	0.0684615	-0.197302	0.538786	-0.212692	0.506891	0.412177	0.183043	-0.350686	0.263728	-0.0745653	0.817853	-0.414934	0.179839	-0.175162	0.586091	-0.753077	0.00469294	-0.774183	0.00312021	-0.69409	0.0122736	-0.794852	0.00200458	0.1847	0.565514	-0.410281	0.185267	0.550365	0.0637139	0.280202	0.377713	-0.183707	0.567644	-0.138335	0.668104	-0.0314516	0.922702	0.254708	0.424331
CSS0029100	antiquewhite2	0.22999	0.472073	0.0269447	0.933755	-0.619315	0.031751	-0.573394	0.0512817	-0.643462	0.0239725	0.0473467	0.88383	0.447401	0.144739	-0.222063	0.487891	0.441329	0.150938	0.315108	0.318454	-0.0270722	0.933442	-0.0726206	0.822536	0.394305	0.204671	0.722815	0.00791026	0.488291	0.107259	0.422565	0.171154	0.0132514	0.967397	0.267208	0.401131	-0.459327	0.133046	-0.518735	0.0839858	-0.0894837	0.78212	0.149224	0.643457	-0.321567	0.308086	-0.241117	0.450282
CSS0029194	antiquewhite2	0.282031	0.374476	-0.304949	0.335141	0.606069	0.0367139	0.62581	0.0295025	0.621661	0.0309249	-0.197433	0.538512	-0.338092	0.282433	0.864313	0.000287156	0.0621824	0.847759	0.324364	0.303657	-0.114645	0.722752	0.283535	0.371823	-0.376279	0.227996	-0.598561	0.0397603	-0.251978	0.429484	-0.663935	0.018549	0.647563	0.0228041	-0.293392	0.354687	0.439579	0.152755	0.311173	0.324862	-0.00782573	0.980743	0.0251851	0.938074	0.286417	0.366768	0.708891	0.00984789
CSS0029209	antiquewhite2	-0.413049	0.182026	-0.399059	0.198773	0.761853	0.0039797	0.416347	0.178211	0.748138	0.0051346	-0.382564	0.219691	-0.169309	0.598861	0.314208	0.319913	-0.387838	0.212864	-0.275725	0.3857	-0.328957	0.296459	-0.0848345	0.793218	-0.444581	0.147597	-0.707301	0.0100897	-0.736823	0.00626421	-0.722694	0.00792579	0.0578085	0.858369	-0.621917	0.0308357	0.310283	0.326321	0.239342	0.453725	0.234837	0.462522	0.134484	0.676895	0.248547	0.436002	0.514938	0.0866817
CSS0029304	antiquewhite2	-0.468072	0.124875	-0.64707	0.0229423	0.421345	0.172524	0.130006	0.687165	0.445645	0.146514	-0.258243	0.417704	-0.0318924	0.921621	0.0654516	0.839844	-0.261237	0.412133	-0.375777	0.228669	-0.20654	0.519541	0.05131	0.874171	-0.0563171	0.861991	-0.222151	0.487713	-0.36199	0.247568	-0.257876	0.418391	-0.0971076	0.764003	-0.418999	0.175179	0.0943893	0.770451	0.114439	0.723233	0.0168451	0.958561	0.269816	0.396373	0.274827	0.387313	0.273696	0.389348
CSS0029372	antiquewhite2	-0.0416283	0.897792	-0.340903	0.278194	0.564949	0.0556234	0.515517	0.086267	0.652652	0.0214125	-0.12993	0.687339	-0.400012	0.197603	0.136136	0.673121	-0.175556	0.585235	-0.433983	0.15866	0.424332	0.169182	0.565274	0.0554515	0.330502	0.29406	-0.270173	0.395725	0.0174523	0.957068	0.0904609	0.779793	-0.252662	0.42819	-0.272196	0.392057	0.0156538	0.961489	0.440658	0.151633	0.328763	0.296762	0.234132	0.463906	0.705091	0.0104332	0.341035	0.277996
CSS0029397	antiquewhite2	0.324386	0.303623	-0.0167298	0.958844	0.561601	0.0574135	0.832507	0.000778001	0.65853	0.0198833	0.126035	0.696312	-0.677394	0.0155123	0.330574	0.293948	-0.240921	0.450661	-0.27067	0.394822	0.553638	0.0618314	0.564729	0.0557397	0.151859	0.637541	-0.514776	0.086798	-0.0041088	0.989889	-0.035127	0.913697	0.110735	0.731894	-0.0375984	0.907647	0.386946	0.21401	0.703841	0.0106312	0.400679	0.196786	-0.0133642	0.967119	0.74719	0.00522286	0.422972	0.170698
CSS0029415	antiquewhite2	-0.103777	0.748244	-0.142656	0.658285	0.278452	0.380825	0.262127	0.410483	0.215029	0.502122	0.0951899	0.768551	-0.194771	0.544113	0.317765	0.314167	-0.291909	0.357239	0.0172828	0.957485	-0.280978	0.376337	-0.193131	0.547575	-0.747648	0.00518004	-0.644646	0.023631	-0.477585	0.116367	-0.606798	0.0364271	0.22682	0.478369	-0.0942492	0.770784	0.701385	0.0110286	0.29312	0.355154	-0.284531	0.370072	-0.360611	0.249509	-0.204272	0.524238	-0.0534479	0.868968
CSS0029524	antiquewhite2	0.114354	0.723431	-0.275626	0.385877	0.5114	0.0892456	0.671684	0.016752	0.589558	0.0436452	0.135917	0.673619	-0.579834	0.0481351	0.403763	0.19304	-0.146759	0.649008	-0.171061	0.595028	0.478839	0.115274	0.579669	0.048214	0.0532967	0.869336	-0.462422	0.130116	0.0668124	0.836553	-0.0139982	0.96556	0.0860742	0.790255	-0.0392504	0.903605	0.35464	0.258008	0.629117	0.0284029	0.0662872	0.837823	-0.104947	0.745487	0.612575	0.0342116	0.301691	0.340591
CSS0029657	antiquewhite2	0.0412847	0.898631	-0.282	0.37453	0.733614	0.00661612	0.802714	0.00167232	0.831142	0.000808269	-0.0665693	0.837141	-0.601178	0.0386788	0.358274	0.252815	-0.302398	0.339404	-0.36633	0.241522	0.378309	0.225294	0.512582	0.0883831	0.143038	0.657419	-0.550044	0.0639004	-0.190886	0.552328	-0.174824	0.586825	0.100731	0.75543	-0.277945	0.381729	0.296634	0.349145	0.635689	0.0263057	0.435814	0.156712	0.164933	0.608476	0.826529	0.0009173	0.62024	0.0314233
CSS0029793	antiquewhite2	-0.33355	0.28936	-0.161683	0.615654	0.390682	0.209236	0.28905	0.362184	0.341808	0.276838	-0.0609687	0.850701	-0.239125	0.454147	0.287576	0.364747	-0.511008	0.0895329	-0.111859	0.729263	-0.581853	0.0471774	-0.441926	0.150321	-0.724994	0.00763514	-0.685302	0.0139084	-0.844755	0.000543912	-0.840422	0.000619402	0.496146	0.100886	-0.283859	0.371254	0.679678	0.0150357	0.266297	0.402801	-0.123606	0.701926	-0.0446124	0.890503	-0.0142515	0.964937	0.359727	0.250756
CSS0029798	antiquewhite2	-0.377396	0.226507	-0.318591	0.31284	0.482681	0.11197	0.434162	0.15847	0.510067	0.0902248	0.0362485	0.910951	-0.399031	0.198807	0.275823	0.385526	-0.480444	0.113886	-0.288421	0.363275	-0.21599	0.500167	-0.0626202	0.846699	-0.332876	0.290395	-0.523819	0.0804665	-0.556698	0.0601067	-0.482039	0.112518	0.416269	0.1783	-0.228812	0.474409	0.574868	0.0505493	0.442071	0.150172	-0.0204964	0.949588	0.0482914	0.881527	0.388824	0.211603	0.488229	0.10731
CSS0029885	antiquewhite2	-0.477235	0.116672	-0.347263	0.268739	0.503198	0.0953854	0.211172	0.510005	0.438458	0.153926	-0.169603	0.598218	-0.121292	0.707286	0.310015	0.326761	-0.401671	0.195576	-0.133343	0.679507	-0.514836	0.0867547	-0.293176	0.355059	-0.749813	0.00498141	-0.689126	0.0131784	-0.747235	0.00521858	-0.782647	0.00261766	0.190833	0.552442	-0.414702	0.180107	0.556685	0.0601137	0.20288	0.52713	-0.211083	0.510187	-0.110201	0.733145	-0.0898684	0.781204	0.210184	0.512033
CSS0029892	antiquewhite2	0.0553781	0.864274	-0.216986	0.498144	0.663137	0.0187417	0.699366	0.0113633	0.768459	0.00349951	-0.104377	0.74683	-0.504924	0.0940705	0.279128	0.379622	-0.337942	0.282661	-0.382255	0.220096	0.235362	0.461493	0.358963	0.251838	0.090238	0.780323	-0.49055	0.105399	-0.279408	0.379124	-0.222126	0.487764	0.157893	0.624065	-0.295759	0.350636	0.319208	0.311852	0.538314	0.070987	0.453171	0.139003	0.175315	0.585758	0.737266	0.00621677	0.6224	0.0306681
CSS0029917	antiquewhite2	-0.351351	0.262761	-0.319345	0.311632	0.746414	0.00529593	0.405527	0.190917	0.734994	0.00646305	-0.414188	0.180703	-0.135098	0.675492	0.214693	0.502806	-0.35314	0.260169	-0.359775	0.250689	-0.248895	0.435338	-0.014328	0.964749	-0.227188	0.477638	-0.559447	0.0585859	-0.64943	0.0222863	-0.60669	0.0364693	-0.0297175	0.926953	-0.633699	0.0269283	0.186462	0.561746	0.188865	0.556623	0.449559	0.142575	0.306205	0.333053	0.341574	0.277188	0.562169	0.0571067
CSS0029977	antiquewhite2	-0.1302	0.686718	0.459649	0.13274	-0.577817	0.0491055	-0.346449	0.269939	-0.535464	0.0727864	0.41895	0.175235	-0.0335915	0.917458	-0.784327	0.00252573	-0.162587	0.613655	-0.301502	0.340909	0.433489	0.159189	-0.14479	0.653455	0.462429	0.130109	0.419221	0.174927	0.329697	0.295308	0.799037	0.00182198	-0.480407	0.113918	0.492975	0.103428	-0.346459	0.269924	0.0165774	0.959219	0.0278852	0.931447	-0.211175	0.509998	0.00243751	0.994001	-0.609352	0.0354354
CSS0030036	antiquewhite2	-0.225776	0.480452	-0.436159	0.156347	0.811613	0.00134911	0.749977	0.00496663	0.856602	0.000373459	-0.128208	0.691301	-0.555623	0.0607084	0.364375	0.244236	-0.411957	0.183301	-0.417987	0.176332	0.16995	0.597458	0.351018	0.263245	0.027286	0.932918	-0.640098	0.024963	-0.422891	0.170789	-0.380493	0.222407	0.139849	0.664659	-0.415502	0.179184	0.333847	0.288903	0.592497	0.0423486	0.447153	0.144989	0.275159	0.386717	0.786886	0.0023905	0.705567	0.0103584
CSS0030039	antiquewhite2	-0.187921	0.558633	-0.186183	0.562343	0.514759	0.0868104	0.618232	0.0321375	0.523474	0.0807017	0.148636	0.644779	-0.61595	0.0329631	0.356946	0.254706	-0.592455	0.0423669	-0.196379	0.540727	-0.101555	0.753484	-0.12653	0.69517	-0.517163	0.0850949	-0.872128	0.000216401	-0.67866	0.0152468	-0.616294	0.0328376	0.478321	0.115724	-0.142949	0.657622	0.735282	0.00643139	0.643683	0.0239086	0.0208806	0.948644	-0.198731	0.53579	0.377352	0.226566	0.427009	0.16622
CSS0030221	antiquewhite2	-0.101927	0.752606	-0.401805	0.195413	0.734813	0.00648293	0.674126	0.0162131	0.8209	0.00106533	-0.196649	0.540159	-0.490973	0.105054	0.388892	0.211515	-0.3626	0.246714	-0.339313	0.280588	0.051344	0.874089	0.281307	0.375756	0.0239217	0.941175	-0.541711	0.0688813	-0.427239	0.165967	-0.395542	0.203126	0.308128	0.32987	-0.41664	0.177875	0.317587	0.314452	0.49667	0.10047	0.383202	0.218858	0.296821	0.348826	0.758073	0.00427605	0.797381	0.00189266
CSS0030257	antiquewhite2	0.136903	0.671369	-0.209953	0.512507	0.652445	0.0214679	0.817947	0.00115001	0.708681	0.00987957	0.0733821	0.820701	-0.657852	0.0200554	0.446648	0.145499	-0.169224	0.599048	-0.241749	0.449058	0.514871	0.08673	0.668164	0.0175516	0.162708	0.613387	-0.501303	0.0968434	0.028182	0.930719	-0.0828411	0.797987	0.0755192	0.815558	-0.126	0.696392	0.332709	0.290652	0.679706	0.0150298	0.293639	0.354263	0.108307	0.737588	0.764999	0.00374516	0.470914	0.122292
CSS0030262	antiquewhite2	-0.213475	0.505292	-0.570299	0.0528442	0.715022	0.00895565	0.468684	0.124315	0.729596	0.00707747	-0.329621	0.295427	-0.148905	0.644173	0.60479	0.0372204	-0.132734	0.680904	-0.0133604	0.967129	-0.290348	0.359934	0.137821	0.669276	-0.487197	0.108167	-0.613668	0.0338037	-0.4728	0.120597	-0.68746	0.013493	0.270624	0.394906	-0.506662	0.0927586	0.401344	0.195975	0.236169	0.459912	-0.0663682	0.837627	0.041549	0.897985	0.194005	0.545728	0.526966	0.0783388
CSS0030385	antiquewhite2	0.0214004	0.947367	-0.223659	0.484686	0.463002	0.129571	0.63407	0.0268116	0.566303	0.0549104	0.148955	0.644062	-0.587095	0.0447531	0.277014	0.383393	-0.324138	0.304013	-0.281998	0.374533	0.326683	0.30001	0.374852	0.229909	-0.0875818	0.786656	-0.521105	0.0823322	-0.121112	0.707704	-0.0805971	0.803363	0.117975	0.714993	-0.0278647	0.931498	0.4668	0.126042	0.653368	0.0212218	-0.0331715	0.918487	-0.172307	0.592307	0.554107	0.0615645	0.241678	0.449196
CSS0030418	antiquewhite2	-0.0107899	0.973451	-0.138573	0.667562	0.723806	0.00778423	0.741222	0.00580486	0.730173	0.00700981	-0.0749777	0.816861	-0.552165	0.0626737	0.383268	0.218772	-0.469758	0.123338	-0.335128	0.286942	-0.00929844	0.97712	0.154532	0.631558	-0.29523	0.35154	-0.773748	0.00314787	-0.561745	0.0573355	-0.598897	0.0396201	0.233715	0.464724	-0.339266	0.280658	0.617303	0.0324717	0.589417	0.0437082	0.337066	0.283989	0.118315	0.714202	0.513671	0.0875937	0.535053	0.0730488
[truncated: 26,114 more rows]
[truncated: 22 more columns]
