# Supplementary material for: Comprehensive dissection of variation and accumulation of free amino acids in tea accessions
Source: Hortic Res. 2023 Dec 13;11(1):uhad263. doi: 10.1093/hr/uhad263 (PMC10833077; doi:10.1093/hr/uhad263)
Supplement: Web_Material_uhad263 [file web_material_uhad263.zip › Supplementary Table S4_Tea accessions.xlsx]

## Sheet: Sheet1
Number	Species
G001	C. sinensis var. sinensis (L.) O. Kuntze
G002	C. sinensis var. sinensis (L.) O. Kuntze
G003	C. sinensis var. sinensis (L.) O. Kuntze
G004	C. sinensis var. sinensis (L.) O. Kuntze
G005	C. sinensis var. sinensis (L.) O. Kuntze
G006	C. sinensis var. sinensis (L.) O. Kuntze
G007	C. sinensis var. sinensis (L.) O. Kuntze
G008	C. sinensis var. sinensis (L.) O. Kuntze
G009	C. sinensis var. sinensis (L.) O. Kuntze
G011	C. sinensis var. sinensis (L.) O. Kuntze
G013	C. sinensis var. sinensis (L.) O. Kuntze
G014	C. sinensis var. sinensis (L.) O. Kuntze
G015	C. sinensis var. sinensis (L.) O. Kuntze
G017	C. sinensis var. sinensis (L.) O. Kuntze
G018	C. sinensis var. sinensis (L.) O. Kuntze
G019	C. sinensis var. sinensis (L.) O. Kuntze
G020	C. sinensis var. sinensis (L.) O. Kuntze
G021	C. sinensis var. sinensis (L.) O. Kuntze
G023	C. sinensis var. sinensis (L.) O. Kuntze
G024	C. sinensis var. sinensis (L.) O. Kuntze
G025	C. sinensis var. sinensis (L.) O. Kuntze
G026	C. sinensis var. sinensis (L.) O. Kuntze
G027	C. sinensis var. sinensis (L.) O. Kuntze
G028	C. sinensis var. sinensis (L.) O. Kuntze
G029	C. sinensis var. sinensis (L.) O. Kuntze
G030	C. sinensis var. sinensis (L.) O. Kuntze
G031	C. sinensis var. sinensis (L.) O. Kuntze
G034	C. sinensis var. sinensis (L.) O. Kuntze
G037	C. sinensis var. sinensis (L.) O. Kuntze
G040	C. sinensis var. sinensis (L.) O. Kuntze
G041	C. sinensis var. sinensis (L.) O. Kuntze
G043	C. sinensis var. sinensis (L.) O. Kuntze
G044	C. sinensis var. sinensis (L.) O. Kuntze
G045	C. sinensis var. sinensis (L.) O. Kuntze
G047	C. sinensis var. sinensis (L.) O. Kuntze
G048	C. sinensis var. sinensis (L.) O. Kuntze
G051	C. sinensis var. sinensis (L.) O. Kuntze
G052	C. sinensis var. sinensis (L.) O. Kuntze
G053	C. sinensis var. sinensis (L.) O. Kuntze
G054	C. sinensis var. sinensis (L.) O. Kuntze
G056	C. sinensis var. sinensis (L.) O. Kuntze
G057	C. sinensis var. sinensis (L.) O. Kuntze
G063	C. sinensis var. sinensis (L.) O. Kuntze
G064	C. sinensis var. sinensis (L.) O. Kuntze
G067	C. sinensis var. sinensis (L.) O. Kuntze
G068	C. sinensis var. sinensis (L.) O. Kuntze
G069	C. sinensis var. sinensis (L.) O. Kuntze
G071	C. sinensis var. sinensis (L.) O. Kuntze
G073	C. sinensis var. sinensis (L.) O. Kuntze
G074	C. sinensis var. sinensis (L.) O. Kuntze
G075	C. sinensis var. sinensis (L.) O. Kuntze
G076	C. sinensis var. sinensis (L.) O. Kuntze
G077	C. sinensis var. sinensis (L.) O. Kuntze
G078	C. sinensis var. sinensis (L.) O. Kuntze
G080	C. sinensis var. sinensis (L.) O. Kuntze
G081	C. sinensis var. sinensis (L.) O. Kuntze
G084	C. sinensis var. sinensis (L.) O. Kuntze
G085	C. sinensis var. sinensis (L.) O. Kuntze
G086	C. sinensis var. sinensis (L.) O. Kuntze
G088	C. sinensis var. sinensis (L.) O. Kuntze
G089	C. sinensis var. sinensis (L.) O. Kuntze
G090	C. sinensis var. sinensis (L.) O. Kuntze
G092	C. sinensis var. sinensis (L.) O. Kuntze
G093	C. sinensis var. sinensis (L.) O. Kuntze
G094	C. sinensis var. sinensis (L.) O. Kuntze
G095	C. sinensis var. sinensis (L.) O. Kuntze
G096	C. sinensis var. sinensis (L.) O. Kuntze
G097	C. sinensis var. sinensis (L.) O. Kuntze
G098	C. sinensis var. sinensis (L.) O. Kuntze
G099	C. sinensis var. sinensis (L.) O. Kuntze
G102	C. sinensis var. sinensis (L.) O. Kuntze
G103	C. sinensis var. pubilimba Chang
G104	C. sinensis var. pubilimba Chang
G107	C. sinensis var. pubilimba Chang
G108	C. sinensis var. pubilimba Chang
G109	C. sinensis var. pubilimba Chang
G110	C. sinensis var. sinensis (L.) O. Kuntze
G111	C. sinensis var. sinensis (L.) O. Kuntze
G114	C. sinensis var. sinensis (L.) O. Kuntze
G115	C. sinensis var. pubilimba Chang
G120	C. sinensis var. sinensis (L.) O. Kuntze
G123	C. sinensis var. sinensis (L.) O. Kuntze
G124	C. sinensis var. pubilimba Chang
G126	C. sinensis var. sinensis (L.) O. Kuntze
G131	C. sinensis var. assamica (Masters) Kitamura
G133	C. sinensis var. assamica (Masters) Kitamura
G134	C. sinensis var. assamica (Masters) Kitamura
G135	C. sinensis var. pubilimba Chang
G138	C. taliensis (W. W. Smith) Melchior
G139	C. sinensis var. sinensis (L.) O. Kuntze
G141	C. taliensis (W. W. Smith) Melchior
G142	C. sinensis var. assamica (Masters) Kitamura
G143	C. sinensis var. sinensis (L.) O. Kuntze
G146	C. sinensis var. assamica (Masters) Kitamura
G147	C. taliensis (W. W. Smith) Melchior
G149	C. sinensis var. assamica (Masters) Kitamura
G150	C. sinensis var. sinensis (L.) O. Kuntze
G151	C. tachangensis F. C. Zhang
G152	C. tachangensis F. C. Zhang
G153	C. tachangensis F. C. Zhang
G154	C. sinensis var. sinensis (L.) O. Kuntze
G155	C. sinensis var. sinensis (L.) O. Kuntze
G156	C. sinensis var. assamica (Masters) Kitamura
G157	C. sinensis var. sinensis (L.) O. Kuntze
G158	C. sinensis var. assamica (Masters) Kitamura
G159	C. gymnogyna Chang
G160	C. crassicolumna Chang
G161	C. crassicolumna Chang
G162	C. sinensis var. assamica (Masters) Kitamura
G163	C. sinensis var. assamica (Masters) Kitamura
G164	C. muricatula Chang
G165	C. sinensis var. assamica (Masters) Kitamura
G166	C. taliensis (W. W. Smith) Melchior
G168	C. sinensis var. assamica (Masters) Kitamura
G169	C. taliensis (W. W. Smith) Melchior
G170	C. crassicolumna Chang
G171	C. sinensis var. assamica (Masters) Kitamura
G172	C. taliensis (W. W. Smith) Melchior
G174	C. taliensis (W. W. Smith) Melchior
G175	C. taliensis (W. W. Smith) Melchior
G178	C. taliensis (W. W. Smith) Melchior
G179	C. sinensis var. sinensis (L.) O. Kuntze
G180	C. sinensis var. pubilimba Chang
G181	C. sinensis var. assamica (Masters) Kitamura
G182	C. taliensis (W. W. Smith) Melchior
G184	C. tachangensis F. C. Zhang
G185	C. taliensis (W. W. Smith) Melchior
G186	C. taliensis (W. W. Smith) Melchior
G190	C. sinensis var. assamica (Masters) Kitamura
G191	C. reticulata Lindl.
G192	C. sinensis var. assamica (Masters) Kitamura
G193	C. taliensis (W. W. Smith) Melchior
G194	C. sinensis var. assamica (Masters) Kitamura
G195	C. sinensis var. assamica (Masters) Kitamura
G196	C. sinensis var. assamica (Masters) Kitamura
G198	C. sinensis var. assamica (Masters) Kitamura
G201	C. sinensis var. assamica (Masters) Kitamura
G202	C. gymnogyna Chang
G203	C. sinensis var. sinensis (L.) O. Kuntze
G204	C. sp
G205	C. sinensis var. sinensis (L.) O. Kuntze
G206	C. sp
G207	C. sp
G208	C. sinensis var. pubilimba Chang
G209	C. sinensis var. sinensis (L.) O. Kuntze
G210	C. sinensis var. pubilimba Chang
G211	C. sinensis var. pubilimba Chang
G212	C. sinensis var. pubilimba Chang
G213	C. sinensis var. assamica (Masters) Kitamura
G214	C. sinensis var. pubilimba Chang
G215	C. sp
G216	C. sinensis var. pubilimba Chang
G218	C. sinensis var. assamica (Masters) Kitamura
G221	C. sinensis var. assamica (Masters) Kitamura
G222	C. sinensis var. assamica (Masters) Kitamura
G223	C. tachangensis F. C. Zhang
G224	C. sinensis var. sinensis (L.) O. Kuntze
G225	C. sinensis var. sinensis (L.) O. Kuntze
G226	C. sinensis var. assamica (Masters) Kitamura
G227	C. sinensis var. assamica (Masters) Kitamura
G228	C. sinensis var. assamica (Masters) Kitamura
G229	C. sinensis var. assamica (Masters) Kitamura
G231	C. sinensis var. assamica (Masters) Kitamura
G232	C. sinensis var. assamica (Masters) Kitamura
G233	C. sinensis var. assamica (Masters) Kitamura
G235	C. sinensis var. sinensis (L.) O. Kuntze
G236	C. sinensis var. sinensis (L.) O. Kuntze
G237	C. sinensis var. sinensis (L.) O. Kuntze
G238	C. sinensis var. sinensis (L.) O. Kuntze
G239	C. sinensis var. sinensis (L.) O. Kuntze
G241	C. sinensis var. sinensis (L.) O. Kuntze
G242	C. sinensis var. sinensis (L.) O. Kuntze
G243	C. sinensis var. sinensis (L.) O. Kuntze
G244	C. sinensis var. sinensis (L.) O. Kuntze
G245	C. sinensis var. sinensis (L.) O. Kuntze
G246	C. sinensis var. sinensis (L.) O. Kuntze
G247	C. sinensis var. sinensis (L.) O. Kuntze
G248	C. sinensis var. sinensis (L.) O. Kuntze
G249	C. sinensis var. sinensis (L.) O. Kuntze
G250	C. sinensis var. sinensis (L.) O. Kuntze
G251	C. sinensis var. sinensis (L.) O. Kuntze
G253	C. sinensis var. sinensis (L.) O. Kuntze
G254	C. sinensis var. sinensis (L.) O. Kuntze
G255	C. sinensis var. sinensis (L.) O. Kuntze
G257	C. sinensis var. sinensis (L.) O. Kuntze
G258	C. sinensis var. sinensis (L.) O. Kuntze
G260	C. sinensis var. sinensis (L.) O. Kuntze
G261	C. sinensis var. sinensis (L.) O. Kuntze
G262	C. sinensis var. sinensis (L.) O. Kuntze
G263	C. sinensis var. sinensis (L.) O. Kuntze
G264	C. sinensis var. sinensis (L.) O. Kuntze
G265	C. sinensis var. sinensis (L.) O. Kuntze
G266	C. sinensis var. sinensis (L.) O. Kuntze
G267	C. sinensis var. sinensis (L.) O. Kuntze
G268	C. sinensis var. sinensis (L.) O. Kuntze
G269	C. sinensis var. sinensis (L.) O. Kuntze
G270	C. sinensis var. sinensis (L.) O. Kuntze
G271	C. sinensis var. sinensis (L.) O. Kuntze
G272	C. sinensis var. sinensis (L.) O. Kuntze
G273	C. sinensis var. sinensis (L.) O. Kuntze
G274	C. sinensis var. sinensis (L.) O. Kuntze
G275	C. sinensis var. sinensis (L.) O. Kuntze
G276	C. sinensis var. sinensis (L.) O. Kuntze
G277	C. sinensis var. sinensis (L.) O. Kuntze
G278	C. sinensis var. sinensis (L.) O. Kuntze
G281	C. sinensis var. sinensis (L.) O. Kuntze
G282	C. sinensis var. sinensis (L.) O. Kuntze
G283	C. sinensis var. sinensis (L.) O. Kuntze
G284	C. sinensis var. sinensis (L.) O. Kuntze
G285	C. sinensis var. sinensis (L.) O. Kuntze
G286	C. sinensis var. sinensis (L.) O. Kuntze
G287	C. sinensis var. sinensis (L.) O. Kuntze
G288	C. sinensis var. sinensis (L.) O. Kuntze
G289	C. sinensis var. sinensis (L.) O. Kuntze
G290	C. sinensis var. sinensis (L.) O. Kuntze
G291	C. sinensis var. sinensis (L.) O. Kuntze
G292	C. sinensis var. sinensis (L.) O. Kuntze
G293	C. sinensis var. sinensis (L.) O. Kuntze
G294	C. sinensis var. sinensis (L.) O. Kuntze
G295	C. sinensis var. pubilimba Chang
G296	C. sinensis var. pubilimba Chang
G297	C. sinensis var. sinensis (L.) O. Kuntze
G298	C. sinensis var. sinensis (L.) O. Kuntze
G299	C. sinensis var. sinensis (L.) O. Kuntze
G300	C. sinensis var. sinensis (L.) O. Kuntze
G301	C. sinensis var. sinensis (L.) O. Kuntze
G303	C. sinensis var. pubilimba Chang
G304	C. sinensis var. pubilimba Chang
G305	C. sinensis var. sinensis (L.) O. Kuntze
G306	C. sinensis var. sinensis (L.) O. Kuntze
G307	C. sinensis var. sinensis (L.) O. Kuntze
G308	C. sinensis var. assamica (Masters) Kitamura
G310	C. sinensis var. assamica (Masters) Kitamura
G311	C. sinensis var. assamica (Masters) Kitamura
G313	C. sinensis var. sinensis (L.) O. Kuntze
G314	C. sinensis var. sinensis (L.) O. Kuntze
G316	C. sinensis var. sinensis (L.) O. Kuntze
G318	C. sinensis var. sinensis (L.) O. Kuntze
G323	C. sinensis var. sinensis (L.) O. Kuntze
G325	C. sinensis var. sinensis (L.) O. Kuntze
G326	C. sp
G328	C. sinensis var. assamica (Masters) Kitamura
G329	C. sinensis var. assamica (Masters) Kitamura
G330	C. sinensis var. assamica (Masters) Kitamura
G331	C. sinensis var. assamica (Masters) Kitamura
G332	C. sinensis var. assamica (Masters) Kitamura
G336	C. sinensis var. assamica (Masters) Kitamura
G341	C. sinensis var. assamica (Masters) Kitamura
G343	C. sinensis var. assamica (Masters) Kitamura
G344	C. sinensis var. assamica (Masters) Kitamura
G345	C. crapnelliana Tutch.
G346	C. sinensis var. assamica (Masters) Kitamura
G353	C. sinensis var. sinensis (L.) O. Kuntze
G358	C. sinensis var. sinensis (L.) O. Kuntze
G359	C. sinensis var. sinensis (L.) O. Kuntze
G360	C. sinensis var. sinensis (L.) O. Kuntze
G361	C. sinensis var. sinensis (L.) O. Kuntze
G362	C. sinensis var. sinensis (L.) O. Kuntze
G365	C. sinensis var. sinensis (L.) O. Kuntze
G372	C. ptilophylla Chang
G373	C. ptilophylla Chang
G380	C. sinensis var. sinensis (L.) O. Kuntze
G381	C. oleifera C. Abel
G382	C. sinensis var. sinensis (L.) O. Kuntze
G383	C. sinensis var. sinensis (L.) O. Kuntze
G384	C. sinensis var. sinensis (L.) O. Kuntze
G385	C. sinensis var. pubilimba Chang
G387	C. sinensis var. sinensis (L.) O. Kuntze
G389	C. sinensis var. sinensis (L.) O. Kuntze
G392	C. sinensis var. sinensis (L.) O. Kuntze
G394	C. sinensis var. sinensis (L.) O. Kuntze
G395	C. sinensis var. sinensis (L.) O. Kuntze
G396	C. sinensis var. sinensis (L.) O. Kuntze
G397	C. sinensis var. sinensis (L.) O. Kuntze
G398	C. sinensis var. sinensis (L.) O. Kuntze
G399	C. sinensis var. sinensis (L.) O. Kuntze
G400	C. sinensis var. sinensis (L.) O. Kuntze
G401	C. sinensis var. sinensis (L.) O. Kuntze
G402	C. sinensis var. sinensis (L.) O. Kuntze
G010	C. sinensis var. sinensis (L.) O. Kuntze
G012	C. sinensis var. sinensis (L.) O. Kuntze
G032	C. sinensis var. sinensis (L.) O. Kuntze
G033	C. sinensis var. sinensis (L.) O. Kuntze
G035	C. sinensis var. sinensis (L.) O. Kuntze
G049	C. sinensis var. sinensis (L.) O. Kuntze
G055	C. sinensis var. sinensis (L.) O. Kuntze
G065	C. sinensis var. sinensis (L.) O. Kuntze
G072	C. sinensis var. sinensis (L.) O. Kuntze
G079	C. sinensis var. sinensis (L.) O. Kuntze
G087	C. sinensis var. sinensis (L.) O. Kuntze
G091	C. sinensis var. sinensis (L.) O. Kuntze
G100	C. sinensis var. sinensis (L.) O. Kuntze
G101	C. sinensis var. sinensis (L.) O. Kuntze
G105	C. sinensis var. pubilimba Chang
G106	C. sinensis var. pubilimba Chang
G112	C. sinensis var. pubilimba Chang
G113	C. sinensis var. pubilimba Chang
G117	C. sinensis var. pubilimba Chang
G122	C. sinensis var. sinensis (L.) O. Kuntze
G127	C. sinensis var. assamica (Masters) Kitamura
G129	C. sinensis var. assamica (Masters) Kitamura
G130	C. sinensis var. assamica (Masters) Kitamura
G132	C. sinensis var. assamica (Masters) Kitamura
G144	C. sinensis var. sinensis (L.) O. Kuntze
G145	C. sinensis var. assamica (Masters) Kitamura
G148	C. taliensis (W. W. Smith) Melchior
G167	C. sinensis var. assamica (Masters) Kitamura
G176	C. sinensis var. sinensis (L.) O. Kuntze
G177	C. sinensis var. assamica (Masters) Kitamura
G187	C. sinensis var. assamica (Masters) Kitamura
G217	C. sinensis var. assamica (Masters) Kitamura
G220	C. sinensis var. assamica (Masters) Kitamura
G230	C. sinensis var. assamica (Masters) Kitamura
G240	C. sinensis var. sinensis (L.) O. Kuntze
G309	C. sinensis var. assamica (Masters) Kitamura
G315	C. sinensis var. sinensis (L.) O. Kuntze
G322	C. sinensis var. sinensis (L.) O. Kuntze
G324	C. sinensis var. sinensis (L.) O. Kuntze
G352	C. sinensis var. sinensis (L.) O. Kuntze
G369	C. taliensis (W. W. Smith) Melchior
G388	C. sinensis var. sinensis (L.) O. Kuntze
G390	C. sinensis var. sinensis (L.) O. Kuntze
G391	C. sinensis var. sinensis (L.) O. Kuntze
G393	C. sinensis var. sinensis (L.) O. Kuntze
G404	C. sinensis var. assamica (Masters) Kitamura
